# Supplementary material for: Endomembrane proteomics reveals putative enzymes involved in cell wall metabolism in wheat grain outer layers
Source: J Exp Bot. 2015 Mar 13;66(9):2649–58. doi: 10.1093/jxb/erv075 (PMC4986875; doi:10.1093/jxb/erv075)
Supplement: Supplementary Data [file supp_erv075_jexbot129494_file001.xlsx]

## Sheet: TableS2 proteins_pericarp
Chateigner-Boutin et al.
Supplementary Table S2. List of proteins identified in wheat grain outer pericarp and intermediate layers
Supplementary Table S2_1. List of proteins identified in wheat grain outer pericarp
Legend:
Group and sub-group : proteins with peptides in common were grouped, inside a same group proteins with specific peptides were sorted in different sub-groups (only one protein is shown per sub-group)
Description : UniProtKB accession number and annotation
log(E value) :	Statistical value representing the number of times this protein would be identified just by random. The protein E-values are calculated by the product of the valid unique peptides E-values determined by X!Tandem. The values are expressed in log(E-value)
coverage (%) : protein sequence coverage by the identified peptides given in %
MW : Molecular weight of the protein expressed in KDa.
Number of spectra : Total number of MS/MS spectra identified for the protein
Number of specific peptides : Number of MS/MS spectra that are specific to the protein, compared to the other proteins of the same group.
Number of peptides : Number of unique peptide sequences identified for the protein.
Signal peptide : prediction of the presence of a signal peptide using SignalP software (Y : Yes; N: No)
TMD : prediction of transmembrane domains (TMD) using SignalP sofware (SignalP-TM : Yes; SignalP-noTM : No)
URL links
Xtandem! manual : http://www.google.fr/url?sa=t&rct=j&q=&esrc=s&source=web&cd=7&ved=0CFUQFjAG&url=http%3A%2F%2Fpappso.inra.fr%2Fdocuments%2Fbioinformatique%2FXtandem_parser.pdf&ei=YaOiVPreHczkUqC8grgC&usg=AFQjCNE6NgWSCZR5G9TJVtRVKih3GC9uyA&bvm=bv.82001339,d.d24
Signal P : http://www.cbs.dtu.dk/services/SignalP/
Sub-group	Description	log(E value)	Coverage (%)	MW (kDa)	Number of spectra	Number of specific peptides	Number of peptides	Signal peptide	TMD
1.01	tr|W5B1U3|W5B1U3_WHEAT Beta-amylase OS=Triticum aestivum PE=3 SV=1	-352.173	77	57.5	2392	7	36	N	SignalP-noTM
1.02	tr|Q4VM10|Q4VM10_HORVD Beta-amylase OS=Hordeum vulgare var. distichum GN=bmy2 PE=2 SV=1	-244.552	60	56.9	1873	1	26	N	SignalP-noTM
1.03	tr|O23978|O23978_HORVU Beta-amylase OS=Hordeum vulgare PE=2 SV=2	-209.791	50	57.2	1291	1	22	N	SignalP-noTM
1.04	tr|D0EKE2|D0EKE2_9POAL Beta-amylase (Fragment) OS=Elymus semicostatus PE=3 SV=1	-112.447	69	25	1132	1	12	N	SignalP-noTM
1.05	tr|D7R4R7|D7R4R7_9POAL Beta-amylase (Fragment) OS=Elymus dentatus PE=3 SV=1	-106.3	58	25.1	1017	1	12	N	SignalP-noTM
1.06	tr|Q5PXU6|Q5PXU6_9POAL Beta-amylase (Fragment) OS=Secale montanum PE=3 SV=1	-90.8955	58	23	962	1	9	N	SignalP-noTM
1.07	tr|Q5PXV6|Q5PXV6_PSAFR Beta-amylase (Fragment) OS=Psathyrostachys fragilis PE=3 SV=1	-144.334	72	23.2	932	1	14	N	SignalP-noTM
1.08	tr|Q5PXV7|Q5PXV7_9POAL Beta-amylase (Fragment) OS=Peridictyon sanctum PE=3 SV=1	-135.202	75	23.2	799	2	15	N	SignalP-noTM
1.09	tr|N1NT38|N1NT38_9POAL Beta-amylase (Fragment) OS=Milium vernale GN=bmy2 PE=3 SV=1	-175.202	56	46.3	765	1	19	N	SignalP-noTM
1.1	tr|D7R4Q9|D7R4Q9_9POAL Beta-amylase (Fragment) OS=Elymus caninus PE=3 SV=1	-98.3266	69	17.9	704	2	11	N	SignalP-noTM
1.11	tr|N1NV60|N1NV60_9POAL Beta-amylase 2 (Fragment) OS=Paracolpodium tzvelevii GN=bmy2 PE=3 SV=1	-111.68	32	46.1	684	1	12	N	SignalP-noTM
1.12	tr|Q42989|Q42989_ORYSA Beta-amylase OS=Oryza sativa PE=3 SV=1	-114.548	37	55	467	3	13	N	SignalP-noTM
1.13	tr|M8AQX5|M8AQX5_AEGTA Beta-amylase OS=Aegilops tauschii GN=F775_28031 PE=3 SV=1	-213.293	69	59.8	463	3	26	N	SignalP-noTM
1.14	tr|A2YMB7|A2YMB7_ORYSI Beta-amylase OS=Oryza sativa subsp. indica GN=OsI_26372 PE=3 SV=1	-110.146	37	55	461	2	13	N	SignalP-noTM
1.15	tr|M8B5G5|M8B5G5_TRIUA Beta-amylase OS=Triticum urartu GN=TRIUR3_08670 PE=3 SV=1	-205.86	71	58.6	459	3	25	N	SignalP-TM
1.16	tr|N1NV64|N1NV64_BRADI Beta-amylase (Fragment) OS=Brachypodium distachyon GN=bmy2 PE=3 SV=1	-151.912	72	46.5	402	1	20	N	SignalP-noTM
1.17	tr|N1NUT3|N1NUT3_9POAL Beta-amylase (Fragment) OS=Zingeria kochii GN=bmy2 PE=3 SV=1	-113.194	46	46	401	1	15	N	SignalP-noTM
1.18	tr|N1NSW9|N1NSW9_BROST Beta-amylase (Fragment) OS=Bromus sterilis GN=bmy1 PE=3 SV=1	-135.091	42	46.2	390	1	16	N	SignalP-noTM
1.19	tr|N1NRV1|N1NRV1_BROST Beta-amylase (Fragment) OS=Bromus sterilis GN=bmy1 PE=3 SV=1	-137.946	47	46.3	381	1	17	N	SignalP-noTM
1.2	tr|N1NUS9|N1NUS9_DESAN Beta-amylase 2 (Fragment) OS=Deschampsia antarctica GN=bmy2 PE=3 SV=1	-121.753	43	46.2	337	2	14	N	SignalP-noTM
1.21	tr|W5E4I6|W5E4I6_WHEAT Uncharacterized protein OS=Triticum aestivum PE=3 SV=1	-115.128	56	36	335	1	14	N	SignalP-noTM
1.22	tr|C1KRW4|C1KRW4_BRADI AMY1 (Fragment) OS=Brachypodium distachyon GN=AMY1 PE=3 SV=1	-28.8649	31	15.5	186	1	3	N	SignalP-noTM
1.23	tr|C1KRZ2|C1KRZ2_BRADI AMY1 (Fragment) OS=Brachypodium distachyon GN=AMY1 PE=3 SV=1	-22.9956	33	15.3	184	1	3	N	SignalP-noTM
1.24	tr|W5F0A0|W5F0A0_WHEAT Uncharacterized protein OS=Triticum aestivum PE=3 SV=1	-118.375	62	34	179	1	14	N	SignalP-noTM
1.25	tr|F2EFV1|F2EFV1_HORVD Beta-amylase OS=Hordeum vulgare var. distichum PE=2 SV=1	-80.8568	38	42.8	123	1	11	N	SignalP-noTM
2.01	tr|W5A0U2|W5A0U2_WHEAT Uncharacterized protein OS=Triticum aestivum PE=3 SV=1	-233.637	67	54.2	506	2	25	N	SignalP-noTM
2.02	tr|W5AGI7|W5AGI7_WHEAT Uncharacterized protein OS=Triticum aestivum PE=3 SV=1	-219.562	76	45.9	444	1	24	Y	SignalP-noTM
2.03	tr|W5GWT6|W5GWT6_WHEAT Uncharacterized protein OS=Triticum aestivum PE=3 SV=1	-136.265	44	54.7	198	5	20	Y	SignalP-noTM
2.04	tr|W5GKE6|W5GKE6_WHEAT Uncharacterized protein OS=Triticum aestivum PE=3 SV=1	-107.413	57	35	143	2	16	Y	SignalP-noTM
2.05	tr|M7YUQ6|M7YUQ6_TRIUA Aspartic proteinase oryzasin-1 OS=Triticum urartu GN=TRIUR3_25426 PE=3 SV=1	-8.10735	3	54.1	15	1	2	N	SignalP-noTM
3.01	tr|W5GC49|W5GC49_WHEAT Uncharacterized protein OS=Triticum aestivum PE=3 SV=1	-183.691	61	40.2	547	1	23	N	SignalP-noTM
3.02	tr|U5NLS2|U5NLS2_9POAL Ribulose-1,5-bisphosphate carboxylase/oxygenase large subunit (Fragment) OS=Digitaria violascens GN=rbcL PE=3 SV=1	-147.489	43	47.3	541	1	19	N	SignalP-noTM
3.03	tr|M7ZC27|M7ZC27_TRIUA Ribulose bisphosphate carboxylase large chain OS=Triticum urartu GN=rbcL PE=3 SV=1	-184.103	61	41.1	539	1	21	N	SignalP-noTM
3.04	tr|U6BRU7|U6BRU7_BROER Ribulose bisphosphate carboxylase large chain OS=Bromus erectus GN=rbcL PE=3 SV=1	-186.885	55	50.7	531	3	25	N	SignalP-noTM
3.05	tr|G0WXS7|G0WXS7_9POAL Ribulose bisphosphate carboxylase large chain (Fragment) OS=Aira praecox GN=rbcL PE=3 SV=1	-134.443	48	41.3	501	1	18	N	SignalP-noTM
3.06	tr|U6BR77|U6BR77_9POAL Ribulose-1,5-bisphosphate carboxylase/oxygenase large subunit (Fragment) OS=Festuca quadriflora PE=3 SV=1	-157.259	37	51.6	487	1	20	N	SignalP-noTM
3.07	tr|B0B722|B0B722_9POAL Ribulose-1,5-bisphosphate carboxylase/oxygenase large subunit (Fragment) OS=Aristida adscensionis GN=rbcL PE=3 SV=1	-101.31	32	51.3	403	1	15	N	SignalP-noTM
3.08	tr|G3CET5|G3CET5_9POAL Ribulose bisphosphate carboxylase large chain (Fragment) OS=Spartochloa scirpoidea GN=rbcL PE=3 SV=1	-90.7673	34	38	384	1	12	N	SignalP-noTM
3.09	tr|Q66MG6|Q66MG6_9POAL Ribulose-1,5-bisphosphate carboxylase/oxygenase large subunit (Fragment) OS=Imperata cheesemanii GN=rbcL PE=3 SV=1	-111.678	29	48.3	333	1	15	N	SignalP-noTM
3.1	tr|M1SQX6|M1SQX6_9POAL Ribulose bisphosphate carboxylase large chain (Fragment) OS=Elymus sibiricus GN=rbcL PE=3 SV=1	-67.0473	52	27.4	249	1	11	N	SignalP-noTM
3.11	tr|D3W4H3|D3W4H3_ORYSA Ribulose bisphosphate carboxylase large chain (Fragment) OS=Oryza sativa GN=rbcL PE=3 SV=1	-66.1875	41	26.1	248	1	11	N	SignalP-noTM
3.12	tr|U5IKM1|U5IKM1_9POAL Ribulose bisphosphate carboxylase large chain (Fragment) OS=Austrostipa rudis subsp. rudis GN=rbcL PE=3 SV=1	-20.2556	24	22	61	1	5	N	SignalP-noTM
4.01	tr|R7W8G1|R7W8G1_AEGTA Lipoxygenase OS=Aegilops tauschii GN=F775_28595 PE=3 SV=1	-265.559	62	96.4	470	3	43	N	SignalP-noTM
4.02	tr|W5F9D7|W5F9D7_WHEAT Lipoxygenase OS=Triticum aestivum PE=3 SV=1	-272.667	62	96.3	461	1	42	N	SignalP-noTM
4.03	tr|M8AUY3|M8AUY3_TRIUA Putative lipoxygenase 3 OS=Triticum urartu GN=TRIUR3_01362 PE=3 SV=1	-232.914	53	85.5	349	1	34	N	SignalP-noTM
4.04	tr|C6K7G4|C6K7G4_WHEAT Lipoxygenase OS=Triticum aestivum GN=Lox1 PE=2 SV=1	-17.9832	4	95.8	12	2	3	N	SignalP-noTM
5.01	tr|M8A0T7|M8A0T7_TRIUA Sucrose synthase 2 OS=Triticum urartu GN=TRIUR3_12925 PE=4 SV=1	-266.189	50	92.5	300	3	40	N	SignalP-noTM
5.02	tr|W5BM83|W5BM83_WHEAT Uncharacterized protein OS=Triticum aestivum PE=4 SV=1	-247.029	48	92.5	291	4	38	N	SignalP-noTM
5.03	tr|W5C9I3|W5C9I3_WHEAT Uncharacterized protein OS=Triticum aestivum PE=4 SV=1	-235.432	48	88.8	261	1	36	N	SignalP-noTM
5.04	tr|N1R4I4|N1R4I4_AEGTA Sucrose synthase 1 OS=Aegilops tauschii GN=F775_26527 PE=4 SV=1	-192.869	40	93.9	191	21	25	N	SignalP-noTM
5.05	tr|M8BIS4|M8BIS4_AEGTA Sucrose synthase 1 OS=Aegilops tauschii GN=F775_30978 PE=4 SV=1	-73.1397	17	91.1	101	3	16	N	SignalP-noTM
5.06	tr|A0A077HCQ0|A0A077HCQ0_9POAL Sucrose synthase type 3 OS=Triticum polonicum GN=SUS3 PE=2 SV=1	-6.42713	2	92	13	1	2	N	SignalP-noTM
6.01	tr|W5GVB1|W5GVB1_WHEAT Uncharacterized protein (Fragment) OS=Triticum aestivum PE=4 SV=1	-150.948	77	37.1	190	7	17	N	SignalP-noTM
6.02	tr|T1M1L6|T1M1L6_TRIUA Uncharacterized protein (Fragment) OS=Triticum urartu PE=4 SV=1	-130.655	39	64.4	170	8	16	Y	SignalP-noTM
6.03	tr|M8BDI1|M8BDI1_AEGTA Subtilisin-like protease OS=Aegilops tauschii GN=F775_18255 PE=4 SV=1	-120.666	45	54.1	141	1	15	N	SignalP-noTM
6.04	tr|M8A5Q2|M8A5Q2_TRIUA Subtilisin-like protease OS=Triticum urartu GN=TRIUR3_11323 PE=4 SV=1	-147.13	41	72.5	123	7	17	Y	SignalP-noTM
6.05	tr|M8BCP7|M8BCP7_AEGTA Subtilisin-like protease OS=Aegilops tauschii GN=F775_18256 PE=4 SV=1	-130.23	31	80.8	115	1	15	N	SignalP-noTM
6.06	tr|W5GWK3|W5GWK3_WHEAT Uncharacterized protein OS=Triticum aestivum PE=4 SV=1	-99.5467	35	54.6	82	1	11	N	SignalP-noTM
6.07	tr|W5GXW1|W5GXW1_WHEAT Uncharacterized protein (Fragment) OS=Triticum aestivum PE=4 SV=1	-22.2649	69	8.1	10	1	4	N	SignalP-noTM
7.01	tr|M8CUF2|M8CUF2_AEGTA Uncharacterized protein OS=Aegilops tauschii GN=F775_29537 PE=4 SV=1	-170.285	80	32.6	333	14	20	N	SignalP-noTM
7.02	tr|M7YZ21|M7YZ21_TRIUA Guanine nucleotide-binding protein subunit beta-like protein B OS=Triticum urartu GN=TRIUR3_05496 PE=4 SV=1	-60.3502	43	38.9	83	8	11	N	SignalP-noTM
7.03	tr|K3XJU1|K3XJU1_SETIT Uncharacterized protein OS=Setaria italica GN=Si002164m.g PE=4 SV=1	-45.1932	22	36.2	66	1	8	N	SignalP-noTM
7.04	tr|B4FKM1|B4FKM1_MAIZE Guanine nucleotide-binding protein beta subunit-like protein OS=Zea mays GN=ZEAMMB73_729076 PE=2 SV=1	-18.8606	15	36.1	28	1	5	N	SignalP-noTM
8.01	tr|W5FIP7|W5FIP7_WHEAT Uncharacterized protein OS=Triticum aestivum PE=4 SV=1	-183.665	52	44.1	395	5	20	N	SignalP-noTM
8.02	tr|W4ZN85|W4ZN85_WHEAT Uncharacterized protein (Fragment) OS=Triticum aestivum PE=4 SV=1	-140.692	39	47.1	244	3	16	N	SignalP-noTM
8.03	tr|M8A580|M8A580_TRIUA 60S ribosomal protein L4-1 OS=Triticum urartu GN=TRIUR3_35018 PE=4 SV=1	-128.589	40	35.8	226	1	13	N	SignalP-TM
9.01	tr|M8C7V8|M8C7V8_AEGTA Alpha-1,4-glucan-protein synthase (UDP-forming) OS=Aegilops tauschii GN=F775_30141 PE=4 SV=1	-173.798	78	41.4	273	6	25	N	SignalP-noTM
9.02	tr|W5BNP0|W5BNP0_WHEAT Uncharacterized protein OS=Triticum aestivum PE=4 SV=1	-120.741	58	40.8	173	2	17	N	SignalP-noTM
9.03	tr|J3MMT1|J3MMT1_ORYBR Uncharacterized protein OS=Oryza brachyantha GN=OB07G27130 PE=4 SV=1	-85.0566	37	40.6	165	1	13	N	SignalP-noTM
9.04	sp|Q8H8T0|RGP1_ORYSJ UDP-arabinopyranose mutase 1 OS=Oryza sativa subsp. japonica GN=UAM1 PE=1 SV=1	-113.878	47	41.2	160	2	17	N	SignalP-noTM
9.05	sp|P80607|UPTG_MAIZE Alpha-1,4-glucan-protein synthase [UDP-forming] OS=Zea mays GN=UPTG PE=1 SV=2	-87.842	42	41.1	151	1	16	N	SignalP-noTM
9.06	tr|M0XYI8|M0XYI8_HORVD Uncharacterized protein OS=Hordeum vulgare var. distichum PE=4 SV=1	-79.8901	41	40.4	138	4	13	N	SignalP-noTM
10.01	tr|D1MDV2|D1MDV2_HORVD Alpha-glucosidase OS=Hordeum vulgare var. distichum GN=Agl1 PE=2 SV=1	-129.864	25	96.4	224	2	17	Y	SignalP-noTM
10.02	tr|W5I2S5|W5I2S5_WHEAT Uncharacterized protein OS=Triticum aestivum PE=3 SV=1	-96.9421	26	51.2	185	4	14	Y	SignalP-noTM
10.03	tr|M7ZPD9|M7ZPD9_TRIUA Alpha-glucosidase OS=Triticum urartu GN=TRIUR3_13073 PE=3 SV=1	-80.362	19	84.2	161	2	12	N	SignalP-noTM
10.04	tr|M8C6G1|M8C6G1_AEGTA Alpha-glucosidase OS=Aegilops tauschii GN=F775_24565 PE=3 SV=1	-65.8407	24	38.4	84	1	9	Y	SignalP-noTM
10.05	tr|M8CTT0|M8CTT0_AEGTA Putative alpha-glucosidase OS=Aegilops tauschii GN=F775_16784 PE=3 SV=1	-71.9018	14	97.6	82	1	10	Y	SignalP-noTM
10.06	tr|W5AWI8|W5AWI8_WHEAT Uncharacterized protein OS=Triticum aestivum PE=3 SV=1	-51.5914	21	58.2	59	3	8	Y	SignalP-noTM
10.07	tr|F2EHN1|F2EHN1_HORVD Predicted protein OS=Hordeum vulgare var. distichum PE=2 SV=1	-40.6852	8	95.9	32	1	6	Y	SignalP-noTM
10.08	tr|T1NNX4|T1NNX4_TRIUA Uncharacterized protein OS=Triticum urartu PE=3 SV=1	-43.7012	13	100.4	16	6	8	Y	SignalP-noTM
10.09	tr|W5B8J4|W5B8J4_WHEAT Uncharacterized protein OS=Triticum aestivum PE=3 SV=1	-15.2702	10	32	11	1	3	Y	SignalP-noTM
10.1	tr|K3XV70|K3XV70_SETIT Uncharacterized protein OS=Setaria italica GN=Si005827m.g PE=3 SV=1	-19.2679	4	96.7	9	1	3	N	SignalP-TM
11.01	tr|F2CQY1|F2CQY1_HORVD Predicted protein OS=Hordeum vulgare var. distichum PE=2 SV=1	-111.901	68	25.3	273	8	16	N	SignalP-noTM
11.02	tr|F2DRK6|F2DRK6_HORVD Predicted protein OS=Hordeum vulgare var. distichum PE=2 SV=1	-59.9656	59	25.4	100	6	13	N	SignalP-noTM
11.03	tr|F2DZ63|F2DZ63_HORVD Predicted protein OS=Hordeum vulgare var. distichum PE=2 SV=1	-16.363	11	30.2	47	1	3	N	SignalP-noTM
12.01	tr|W5FZ62|W5FZ62_WHEAT Uncharacterized protein OS=Triticum aestivum PE=3 SV=1	-148.432	67	43	149	5	16	N	SignalP-noTM
12.02	sp|Q41593|SPZ1A_WHEAT Serpin-Z1A OS=Triticum aestivum GN=WZCI PE=1 SV=1	-118.568	61	43	123	6	16	N	SignalP-noTM
12.03	tr|W5ER88|W5ER88_WHEAT Uncharacterized protein OS=Triticum aestivum PE=3 SV=1	-132.647	71	42.5	105	7	20	N	SignalP-noTM
12.04	tr|M7ZQF1|M7ZQF1_TRIUA Serpin-Z1C OS=Triticum urartu GN=TRIUR3_05010 PE=3 SV=1	-102.255	43	42.8	101	1	13	N	SignalP-noTM
12.05	tr|F2DHX6|F2DHX6_HORVD Predicted protein OS=Hordeum vulgare var. distichum PE=2 SV=1	-82.3413	38	42.9	79	1	12	N	SignalP-TM
12.06	tr|H9AXB4|H9AXB4_WHEAT Serpin-N3.7 OS=Triticum aestivum PE=2 SV=1	-84.4399	39	42.4	78	1	11	N	SignalP-noTM
12.07	sp|Q9ST57|SPZ2A_WHEAT Serpin-Z2A OS=Triticum aestivum PE=1 SV=1	-91.7153	38	43.2	65	6	12	N	SignalP-noTM
12.08	sp|P93692|SPZ2B_WHEAT Serpin-Z2B OS=Triticum aestivum PE=1 SV=1	-56.9686	30	42.9	46	5	10	N	SignalP-noTM
12.09	tr|W5EBU9|W5EBU9_WHEAT Uncharacterized protein (Fragment) OS=Triticum aestivum PE=3 SV=1	-62.8256	54	31.2	46	5	12	N	SignalP-noTM
12.1	tr|K4AAT0|K4AAT0_SETIT Uncharacterized protein OS=Setaria italica GN=Si035987m.g PE=3 SV=1	-20.3633	7	42.5	28	1	3	N	SignalP-noTM
12.11	tr|C0LF31|C0LF31_WHEAT Serpin 2 OS=Triticum aestivum GN=SER2 PE=2 SV=1	-34.9667	19	43.3	21	5	6	N	SignalP-noTM
13.01	tr|M8A710|M8A710_TRIUA Clathrin heavy chain OS=Triticum urartu GN=TRIUR3_07318 PE=3 SV=1	-349.971	40	193.2	304	4	50	N	SignalP-noTM
13.02	tr|M8CD94|M8CD94_AEGTA Clathrin heavy chain OS=Aegilops tauschii GN=F775_30565 PE=3 SV=1	-298.966	36	194.9	255	2	44	N	SignalP-noTM
13.03	tr|W5FDB1|W5FDB1_WHEAT Uncharacterized protein OS=Triticum aestivum PE=4 SV=1	-215.772	45	84.8	229	1	25	N	SignalP-noTM
13.04	tr|W5EB56|W5EB56_WHEAT Uncharacterized protein OS=Triticum aestivum PE=4 SV=1	-212.976	43	86.3	223	1	25	N	SignalP-noTM
14.01	tr|W4ZWM7|W4ZWM7_WHEAT Uncharacterized protein OS=Triticum aestivum PE=4 SV=1	-129.975	45	42.9	280	1	16	N	SignalP-noTM
14.02	tr|M8APX9|M8APX9_TRIUA Uncharacterized protein OS=Triticum urartu GN=TRIUR3_35361 PE=4 SV=1	-121.662	42	50.5	279	3	17	N	SignalP-noTM
14.03	tr|W5ABG3|W5ABG3_WHEAT Uncharacterized protein OS=Triticum aestivum PE=4 SV=1	-66.3418	38	28.5	140	4	9	N	SignalP-noTM
15.01	tr|M0X0C6|M0X0C6_HORVD Uncharacterized protein OS=Hordeum vulgare var. distichum PE=3 SV=1	-101.161	42	44.5	230	1	17	N	SignalP-noTM
15.02	tr|A1YE34|A1YE34_WHEAT Ribosomal protein L3-B2 OS=Triticum aestivum GN=RPL3-B2 PE=2 SV=1	-99.759	42	44.5	193	2	17	N	SignalP-noTM
15.03	tr|A1YE28|A1YE28_WHEAT Ribosomal protein L3-A2-II OS=Triticum aestivum GN=RPL3-A2 PE=3 SV=1	-79.412	29	45.4	175	3	13	N	SignalP-noTM
15.04	sp|P35684|RL3_ORYSJ 60S ribosomal protein L3 OS=Oryza sativa subsp. japonica GN=RPL3 PE=2 SV=2	-50.251	23	44.3	117	1	11	N	SignalP-noTM
16.01	tr|M7ZHT1|M7ZHT1_TRIUA 5-methyltetrahydropteroyltriglutamate--homocysteine methyltransferase OS=Triticum urartu GN=TRIUR3_07672 PE=3 SV=1	-222.595	52	84.4	266	1	28	N	SignalP-noTM
16.02	tr|W5FP95|W5FP95_WHEAT Uncharacterized protein OS=Triticum aestivum PE=3 SV=1	-218.219	49	84.5	255	1	27	N	SignalP-noTM
16.03	tr|M7YTL8|M7YTL8_TRIUA 5-methyltetrahydropteroyltriglutamate--homocysteine methyltransferase OS=Triticum urartu GN=TRIUR3_00742 PE=3 SV=1	-143.111	38	81.6	167	6	19	N	SignalP-noTM
17.01	tr|M8C829|M8C829_AEGTA 40S ribosomal protein S3a OS=Aegilops tauschii GN=F775_26634 PE=3 SV=1	-119.653	52	29.3	275	3	15	N	SignalP-noTM
17.02	tr|Q7XY23|Q7XY23_WHEAT 40S ribosomal protein S3a OS=Triticum aestivum PE=2 SV=1	-97.6725	41	27	197	1	12	N	SignalP-noTM
17.03	tr|O65108|O65108_ORYSA 40S ribosomal protein S3a OS=Oryza sativa GN=RSPSP94 PE=2 SV=2	-23.9057	18	29.6	45	1	4	N	SignalP-noTM
18.01	tr|M8BDX3|M8BDX3_AEGTA Uncharacterized protein OS=Aegilops tauschii GN=F775_27662 PE=4 SV=1	-131.26	56	38.9	252	3	18	N	SignalP-noTM
18.02	tr|M8A2R3|M8A2R3_TRIUA Uncharacterized protein OS=Triticum urartu GN=TRIUR3_14708 PE=4 SV=1	-119.833	54	41.7	247	3	18	N	SignalP-noTM
18.03	tr|A3BNI4|A3BNI4_ORYSJ Putative uncharacterized protein OS=Oryza sativa subsp. japonica GN=OsJ_25616 PE=4 SV=1	-26.0517	23	39.1	46	1	6	N	SignalP-noTM
18.04	tr|M8A1A1|M8A1A1_TRIUA Uncharacterized protein OS=Triticum urartu GN=TRIUR3_29100 PE=4 SV=1	-38.2629	22	40.7	33	6	7	N	SignalP-noTM
19.01	tr|D3XAS1|D3XAS1_HORVS Alpha-amylase (Fragment) OS=Hordeum vulgare subsp. spontaneum GN=amy2 PE=3 SV=1	-131.215	49	45.4	248	2	14	N	SignalP-noTM
19.02	tr|D3XAV3|D3XAV3_HORVS Alpha-amylase (Fragment) OS=Hordeum vulgare subsp. spontaneum GN=amy2 PE=3 SV=1	-113.08	45	45.3	229	1	13	N	SignalP-noTM
19.03	tr|D3XAW5|D3XAW5_HORVS Alpha-amylase (Fragment) OS=Hordeum vulgare subsp. spontaneum GN=amy2 PE=3 SV=1	-110.107	42	45.3	217	1	12	Y	SignalP-noTM
19.04	tr|W5I0A0|W5I0A0_WHEAT Uncharacterized protein OS=Triticum aestivum PE=4 SV=1	-99.0814	55	32	202	1	9	N	SignalP-noTM
19.05	tr|M8AZ68|M8AZ68_AEGTA Alpha-amylase type A isozyme OS=Aegilops tauschii GN=F775_32252 PE=4 SV=1	-58.4982	39	27.8	56	2	6	N	SignalP-noTM
20.01	tr|W5G493|W5G493_WHEAT Enolase OS=Triticum aestivum PE=3 SV=1	-176.136	71	38.3	225	3	17	N	SignalP-noTM
20.02	tr|F2D4W3|F2D4W3_HORVD Predicted protein OS=Hordeum vulgare var. distichum PE=2 SV=1	-176.216	52	48.1	224	1	16	N	SignalP-noTM
20.03	tr|M0VJW6|M0VJW6_HORVD Enolase OS=Hordeum vulgare var. distichum PE=3 SV=1	-82.9617	63	21.8	165	1	8	N	SignalP-noTM
20.04	tr|B8AK24|B8AK24_ORYSI Putative uncharacterized protein OS=Oryza sativa subsp. indica GN=OsI_10758 PE=3 SV=1	-115.018	36	47.9	138	1	11	N	SignalP-noTM
20.05	tr|J3MB24|J3MB24_ORYBR Enolase OS=Oryza brachyantha GN=OB06G12180 PE=3 SV=1	-86.1523	27	38.3	74	1	8	N	SignalP-TM
20.06	tr|B8B2A2|B8B2A2_ORYSI Putative uncharacterized protein OS=Oryza sativa subsp. indica GN=OsI_21538 PE=3 SV=1	-67.9652	17	47.8	49	1	7	N	SignalP-TM
21.01	tr|Q41534|Q41534_WHEAT ATP synthase subunit beta OS=Triticum aestivum GN=atp2 PE=2 SV=1	-160.312	49	59.1	256	3	17	N	SignalP-noTM
21.02	tr|M7Y940|M7Y940_TRIUA ATP synthase subunit beta OS=Triticum urartu GN=TRIUR3_35126 PE=3 SV=1	-145.493	44	57.5	250	1	15	N	SignalP-noTM
21.03	sp|A8Y9H7|ATPB_LOLPR ATP synthase subunit beta, chloroplastic OS=Lolium perenne GN=atpB PE=3 SV=1	-21.5839	8	53.7	19	2	3	N	SignalP-noTM
22.01	tr|W5A8E0|W5A8E0_WHEAT 60S ribosomal protein L18 OS=Triticum aestivum PE=3 SV=1	-66.1856	44	21.2	157	1	10	N	SignalP-noTM
22.02	tr|M0UFA2|M0UFA2_HORVD 60S ribosomal protein L18 OS=Hordeum vulgare var. distichum PE=3 SV=1	-59.0826	40	21.1	139	2	8	N	SignalP-noTM
22.03	tr|Q5I7L0|Q5I7L0_WHEAT 60S ribosomal protein L18 OS=Triticum aestivum PE=1 SV=1	-64.2602	43	21.2	134	2	9	N	SignalP-noTM
22.04	tr|W5EMJ3|W5EMJ3_WHEAT 60S ribosomal protein L18 OS=Triticum aestivum PE=3 SV=1	-41.85	38	21.1	87	2	8	N	SignalP-noTM
23.01	tr|N1QUV4|N1QUV4_AEGTA Gamma-glutamyltranspeptidase 1 OS=Aegilops tauschii GN=F775_30831 PE=4 SV=1	-138.223	31	63.7	212	4	15	N	SignalP-TM
23.02	tr|M8A3W6|M8A3W6_TRIUA Gamma-glutamyltranspeptidase 1 OS=Triticum urartu GN=TRIUR3_33888 PE=4 SV=1	-122.466	19	86.2	192	3	12	N	SignalP-noTM
23.03	tr|W5B9Z4|W5B9Z4_WHEAT Uncharacterized protein (Fragment) OS=Triticum aestivum PE=4 SV=1	-120.863	30	62.2	187	2	13	Y	SignalP-noTM
23.04	tr|F2E6P9|F2E6P9_HORVD Predicted protein OS=Hordeum vulgare var. distichum PE=2 SV=1	-85.1293	23	59.6	155	1	11	Y	SignalP-noTM
24.01	tr|W5HY99|W5HY99_WHEAT Uncharacterized protein OS=Triticum aestivum PE=4 SV=1	-172.172	38	96.5	203	6	24	N	SignalP-noTM
24.02	tr|W5HBY0|W5HBY0_WHEAT Uncharacterized protein OS=Triticum aestivum PE=4 SV=1	-183.522	54	68.9	201	2	22	N	SignalP-noTM
24.03	tr|M7ZFE7|M7ZFE7_TRIUA Alpha-L-fucosidase 2 OS=Triticum urartu GN=TRIUR3_04324 PE=4 SV=1	-162.761	39	88.8	156	1	21	N	SignalP-noTM
24.04	tr|F2EHS1|F2EHS1_HORVD Predicted protein OS=Hordeum vulgare var. distichum PE=2 SV=1	-85.0527	17	90.3	130	1	11	N	SignalP-noTM
24.05	tr|W5HRA7|W5HRA7_WHEAT Uncharacterized protein OS=Triticum aestivum PE=4 SV=1	-30.9063	19	32.9	70	1	4	N	SignalP-noTM
25.01	tr|R7WAR0|R7WAR0_AEGTA Isocitrate dehydrogenase [NADP] OS=Aegilops tauschii GN=F775_32670 PE=3 SV=1	-179.04	65	45.8	231	3	22	N	SignalP-noTM
25.02	tr|M7YI34|M7YI34_TRIUA Isocitrate dehydrogenase [NADP] OS=Triticum urartu GN=TRIUR3_28755 PE=3 SV=1	-168.604	59	47.3	224	2	21	N	SignalP-noTM
26.01	tr|W5BP93|W5BP93_WHEAT Uncharacterized protein OS=Triticum aestivum PE=4 SV=1	-62.8436	28	56.2	83	5	11	Y	SignalP-noTM
26.02	tr|F2DJR2|F2DJR2_HORVD Predicted protein OS=Hordeum vulgare var. distichum PE=2 SV=1	-69.232	23	57.5	77	4	9	Y	SignalP-noTM
26.03	tr|R7WA72|R7WA72_AEGTA Reticuline oxidase-like protein OS=Aegilops tauschii GN=F775_13905 PE=4 SV=1	-43.0383	21	57	68	3	9	Y	SignalP-noTM
26.04	tr|R7W2Z8|R7W2Z8_AEGTA Reticuline oxidase-like protein OS=Aegilops tauschii GN=F775_14229 PE=4 SV=1	-34.9459	14	54.7	63	4	6	Y	SignalP-noTM
26.05	tr|M8A9I6|M8A9I6_TRIUA Reticuline oxidase OS=Triticum urartu GN=TRIUR3_18788 PE=4 SV=1	-46.5382	14	59.3	41	2	7	Y	SignalP-noTM
26.06	tr|F2D9W6|F2D9W6_HORVD Predicted protein OS=Hordeum vulgare var. distichum PE=2 SV=1	-24.234	6	55.8	35	1	3	Y	SignalP-noTM
26.07	tr|F2DS35|F2DS35_HORVD Predicted protein OS=Hordeum vulgare var. distichum PE=2 SV=1	-29.2528	16	31.1	29	1	4	N	SignalP-noTM
26.08	tr|M0YFX6|M0YFX6_HORVD Uncharacterized protein OS=Hordeum vulgare var. distichum PE=4 SV=1	-20.4038	6	57.7	26	1	3	Y	SignalP-noTM
26.09	tr|R7W7A5|R7W7A5_AEGTA Reticuline oxidase-like protein OS=Aegilops tauschii GN=F775_07997 PE=4 SV=1	-11.3809	4	55.8	7	1	2	Y	SignalP-noTM
26.1	tr|W5DY58|W5DY58_WHEAT Uncharacterized protein OS=Triticum aestivum PE=4 SV=1	-9.64551	4	62.4	6	1	2	Y	SignalP-noTM
26.11	tr|W5B8V8|W5B8V8_WHEAT Uncharacterized protein OS=Triticum aestivum PE=4 SV=1	-15.8948	6	57.8	6	1	2	Y	SignalP-noTM
27.01	tr|M8BL41|M8BL41_AEGTA 40S ribosomal protein S5-1 OS=Aegilops tauschii GN=F775_31857 PE=3 SV=1	-104.736	80	22.2	200	2	16	N	SignalP-noTM
27.02	tr|W5D067|W5D067_WHEAT Chromosome 3B, genomic scaffold, cultivar Chinese Spring OS=Triticum aestivum GN=TRAES_3BF058200010CFD_c1 PE=3 SV=1	-102.762	80	22.2	196	3	17	N	SignalP-noTM
27.03	tr|F2DGG3|F2DGG3_HORVD Predicted protein OS=Hordeum vulgare var. distichum PE=2 SV=1	-27.3947	15	22.2	90	1	2	N	SignalP-noTM
28.01	tr|F2D1H7|F2D1H7_HORVD Predicted protein OS=Hordeum vulgare var. distichum PE=2 SV=1	-77.3668	42	28.2	205	3	15	N	SignalP-noTM
28.02	tr|W5B9Z5|W5B9Z5_WHEAT Uncharacterized protein OS=Triticum aestivum PE=3 SV=1	-66.2123	40	28	170	2	15	N	SignalP-noTM
28.03	tr|M7ZV03|M7ZV03_TRIUA 60S ribosomal protein L7-4 OS=Triticum urartu GN=TRIUR3_15076 PE=3 SV=1	-60.2457	27	39.7	166	1	14	N	SignalP-noTM
28.04	tr|M8BIM8|M8BIM8_AEGTA 60S ribosomal protein L7-2 OS=Aegilops tauschii GN=F775_31782 PE=3 SV=1	-59.6762	36	28	162	1	12	N	SignalP-noTM
28.05	tr|C5YFI5|C5YFI5_SORBI Putative uncharacterized protein Sb06g027740 OS=Sorghum bicolor GN=Sb06g027740 PE=4 SV=1	-24.8113	21	28.2	54	1	7	N	SignalP-TM
29.01	tr|M8CFC4|M8CFC4_AEGTA 40S ribosomal protein SA OS=Aegilops tauschii GN=F775_32135 PE=3 SV=1	-114.081	61	33.2	198	9	18	N	SignalP-noTM
29.02	tr|M0WYK5|M0WYK5_HORVD 40S ribosomal protein SA OS=Hordeum vulgare var. distichum PE=3 SV=1	-86.8901	51	32.8	141	4	13	N	SignalP-noTM
30.01	tr|N1QQI7|N1QQI7_AEGTA 40S ribosomal protein S18 OS=Aegilops tauschii GN=F775_26252 PE=3 SV=1	-59.4323	52	17.6	174	3	10	N	SignalP-noTM
30.02	tr|W5I329|W5I329_WHEAT Uncharacterized protein OS=Triticum aestivum PE=3 SV=1	-56.2884	52	17.5	167	3	10	N	SignalP-noTM
31.01	tr|B6TM00|B6TM00_MAIZE 60 ribosomal protein L14 OS=Zea mays PE=2 SV=1	-36.0052	45	16.8	132	2	8	N	SignalP-noTM
31.02	tr|K3YWM5|K3YWM5_SETIT Uncharacterized protein OS=Setaria italica GN=Si018671m.g PE=4 SV=1	-36.2215	54	15.3	107	3	8	N	SignalP-noTM
31.03	tr|M8BAW1|M8BAW1_AEGTA 60S ribosomal protein L27 OS=Aegilops tauschii GN=F775_27312 PE=3 SV=1	-40.3938	39	15.4	69	3	6	N	SignalP-noTM
31.04	tr|A2X3I0|A2X3I0_ORYSI 60S ribosomal protein L27 OS=Oryza sativa subsp. indica GN=OsI_06769 PE=3 SV=1	-32.2237	39	15.5	53	2	5	N	SignalP-noTM
32.01	tr|M7YJ37|M7YJ37_TRIUA 60S ribosomal protein L9 OS=Triticum urartu GN=TRIUR3_05393 PE=4 SV=1	-115.067	66	21.2	216	0	15	N	SignalP-noTM
33.01	tr|M7YX94|M7YX94_TRIUA Bifunctional monodehydroascorbate reductase and carbonic anhydrase nectarin-3 OS=Triticum urartu GN=TRIUR3_05988 PE=4 SV=1	-83.1806	44	30.3	148	6	14	Y	SignalP-noTM
33.02	tr|M8BW40|M8BW40_AEGTA Bifunctional monodehydroascorbate reductase and carbonic anhydrase nectarin-3 OS=Aegilops tauschii GN=F775_07245 PE=4 SV=1	-90.8974	50	32.3	83	5	13	Y	SignalP-noTM
33.03	tr|N1QXB3|N1QXB3_AEGTA Bifunctional monodehydroascorbate reductase and carbonic anhydrase nectarin-3 OS=Aegilops tauschii GN=F775_22185 PE=4 SV=1	-94.5421	48	32.1	73	6	12	Y	SignalP-noTM
33.04	tr|W5I106|W5I106_WHEAT Uncharacterized protein OS=Triticum aestivum PE=4 SV=1	-49.1433	24	32.5	36	2	6	Y	SignalP-noTM
33.05	tr|M7ZUG9|M7ZUG9_TRIUA Bifunctional monodehydroascorbate reductase and carbonic anhydrase nectarin-3 OS=Triticum urartu GN=TRIUR3_29868 PE=4 SV=1	-14.7658	17	32.8	31	1	4	Y	SignalP-noTM
34.01	sp|P0CG86|RS271_HORVU Ubiquitin-40S ribosomal protein S27a OS=Hordeum vulgare GN=MUB1 PE=3 SV=1	-55.7849	43	17.6	205	4	9	N	SignalP-noTM
34.02	tr|F2E5X9|F2E5X9_HORVD Predicted protein OS=Hordeum vulgare var. distichum PE=2 SV=1	-45.3072	33	17.7	191	2	6	N	SignalP-noTM
34.03	tr|J3MGS5|J3MGS5_ORYBR Uncharacterized protein OS=Oryza brachyantha GN=OB06G32190 PE=4 SV=1	-38.7432	15	32.6	152	1	5	N	SignalP-noTM
35.01	tr|M7Y6Y7|M7Y6Y7_TRIUA 40S ribosomal protein S15 OS=Triticum urartu GN=TRIUR3_29387 PE=3 SV=1	-46.6277	45	17.3	213	0	5	N	SignalP-noTM
36.01	tr|F2DIR3|F2DIR3_HORVD 40S ribosomal protein S4 OS=Hordeum vulgare var. distichum PE=2 SV=1	-90.7597	56	29.8	208	0	15	N	SignalP-noTM
37.01	sp|P01085|IAA1_WHEAT Alpha-amylase inhibitor 0.19 OS=Triticum aestivum PE=1 SV=1	-93.5557	93	13.3	155	3	9	N	SignalP-noTM
37.02	tr|A4GFP2|A4GFP2_TRIDC Dimeric alpha-amylase inhibitor (Fragment) OS=Triticum dicoccoides PE=4 SV=1	-69.7965	95	13.1	107	2	8	N	SignalP-noTM
37.03	tr|C3VWV4|C3VWV4_9POAL Dimeric alpha-amylase inhibitor OS=Eremopyrum bonaepartis GN=AAI PE=4 SV=1	-36.6726	38	15.1	91	1	4	Y	SignalP-noTM
37.04	tr|M8BUP2|M8BUP2_AEGTA Alpha-amylase inhibitor 0.19 OS=Aegilops tauschii GN=F775_27548 PE=4 SV=1	-41.3807	43	16.8	62	1	5	N	SignalP-noTM
37.05	tr|A4GFU4|A4GFU4_AEGSP Dimeric alpha-amylase inhibitor (Fragment) OS=Aegilops speltoides PE=4 SV=1	-60.9406	58	13.3	52	2	5	N	SignalP-noTM
37.06	tr|C3VW67|C3VW67_TRIDC Dimeric alpha-amylase inhibitor OS=Triticum dicoccoides GN=AAI PE=4 SV=1	-58.4821	56	15.2	50	3	6	N	SignalP-noTM
37.07	tr|T1WH90|T1WH90_9POAL Dimeric alpha-amylase inhibitor OS=Douglasdeweya deweyi GN=AAI PE=4 SV=1	-28.8314	30	15.1	14	1	3	N	SignalP-noTM
38.01	tr|W4ZTW1|W4ZTW1_WHEAT Alpha-galactosidase OS=Triticum aestivum PE=3 SV=1	-165.554	76	41.2	182	18	21	N	SignalP-noTM
38.02	tr|W5BPW7|W5BPW7_WHEAT Alpha-galactosidase (Fragment) OS=Triticum aestivum PE=3 SV=1	-31.6206	24	38	27	5	6	Y	SignalP-noTM
38.03	tr|K3ZTQ7|K3ZTQ7_SETIT Alpha-galactosidase OS=Setaria italica GN=Si029987m.g PE=3 SV=1	-13.2581	12	45.4	20	1	3	N	SignalP-noTM
39.01	tr|M8A2G0|M8A2G0_TRIUA ADP,ATP carrier protein, mitochondrial OS=Triticum urartu GN=TRIUR3_11472 PE=3 SV=1	-112.166	36	41.3	181	2	15	N	SignalP-noTM
39.02	sp|Q41629|ADT1_WHEAT ADP,ATP carrier protein 1, mitochondrial OS=Triticum aestivum GN=ANT-G1 PE=3 SV=1	-108.146	41	35.9	170	2	15	N	SignalP-noTM
39.03	tr|F2DSV2|F2DSV2_HORVD Predicted protein OS=Hordeum vulgare var. distichum PE=2 SV=1	-22.1628	10	41.1	50	1	4	N	SignalP-noTM
40.01	tr|F1DKC1|F1DKC1_WHEAT Catalase OS=Triticum aestivum GN=CAT3 PE=2 SV=1	-134.331	50	56.8	177	3	21	N	SignalP-noTM
40.02	tr|Q5ZEQ9|Q5ZEQ9_SECCE Catalase OS=Secale cereale GN=cat1b PE=2 SV=1	-111.97	44	56.7	147	1	19	N	SignalP-noTM
40.03	sp|P55307|CATA1_HORVU Catalase isozyme 1 OS=Hordeum vulgare GN=CAT1 PE=2 SV=1	-51.748	18	56.5	49	4	7	N	SignalP-noTM
40.04	tr|W5HC14|W5HC14_WHEAT Uncharacterized protein OS=Triticum aestivum PE=4 SV=1	-6.91757	14	15.3	4	1	2	N	SignalP-noTM
41.01	tr|W5ERN4|W5ERN4_WHEAT Uncharacterized protein OS=Triticum aestivum PE=4 SV=1	-192.802	39	83.4	165	9	20	Y	SignalP-noTM
41.02	tr|T1LVN1|T1LVN1_TRIUA Uncharacterized protein OS=Triticum urartu PE=4 SV=1	-78.0805	22	61.3	63	2	8	Y	SignalP-noTM
41.03	tr|Q53MQ1|Q53MQ1_ORYSJ Beta-D-xylosidase OS=Oryza sativa subsp. japonica GN=Os11g0297800 PE=2 SV=1	-49.1856	13	83.3	51	2	7	Y	SignalP-noTM
41.04	tr|M0WSA4|M0WSA4_HORVD Uncharacterized protein OS=Hordeum vulgare var. distichum PE=4 SV=1	-49.7172	17	82.2	40	4	8	N	SignalP-TM
42.01	tr|B6TJ90|B6TJ90_MAIZE Histone H4 OS=Zea mays PE=2 SV=1	-86.1335	40	20	197	3	11	N	SignalP-noTM
42.02	tr|M7ZMQ6|M7ZMQ6_TRIUA Histone H4 OS=Triticum urartu GN=TRIUR3_25662 PE=3 SV=1	-63.6735	51	11.3	150	1	9	N	SignalP-noTM
43.01	tr|W5EW55|W5EW55_WHEAT Uncharacterized protein OS=Triticum aestivum PE=3 SV=1	-130.04	51	35	182	10	16	N	SignalP-noTM
43.02	tr|W5BZZ2|W5BZZ2_WHEAT Uncharacterized protein OS=Triticum aestivum PE=3 SV=1	-68.5068	33	34.3	104	2	8	N	SignalP-noTM
44.01	tr|F2CR61|F2CR61_HORVD Predicted protein OS=Hordeum vulgare var. distichum PE=2 SV=1	-57.8786	56	20.6	188	3	10	N	SignalP-noTM
44.02	tr|I1HZ38|I1HZ38_BRADI Uncharacterized protein OS=Brachypodium distachyon GN=BRADI3G09030 PE=3 SV=1	-43.1841	50	20.6	106	1	8	N	SignalP-noTM
45.01	tr|A0A024FRN3|A0A024FRN3_WHEAT Protein disulfide-isomerase OS=Triticum aestivum GN=TaPDIL1-2 PE=2 SV=1	-160.671	50	56.3	151	4	25	Y	SignalP-noTM
45.02	tr|A0A024FR39|A0A024FR39_WHEAT Protein disulfide-isomerase OS=Triticum aestivum GN=TaPDIL1-1delta PE=2 SV=1	-133.351	45	53.7	137	5	22	Y	SignalP-noTM
45.03	tr|F8THZ6|F8THZ6_WHEAT Protein disulfide-isomerase OS=Triticum aestivum GN=PDI PE=3 SV=1	-125.14	42	56.5	132	1	21	Y	SignalP-noTM
46.01	tr|W5CQC7|W5CQC7_WHEAT 6-phosphogluconate dehydrogenase, decarboxylating OS=Triticum aestivum GN=TRAES_3BF052700140CFD_c1 PE=3 SV=1	-185.56	70	52.4	168	13	23	N	SignalP-noTM
46.02	tr|W8SJN1|W8SJN1_9POAL 6-phosphogluconate dehydrogenase, decarboxylating OS=Saccharum hybrid cultivar Yacheng05-179 PE=2 SV=1	-75.9261	29	52.5	89	2	12	N	SignalP-noTM
46.03	sp|Q2R480|6PGD2_ORYSJ 6-phosphogluconate dehydrogenase, decarboxylating 2, chloroplastic OS=Oryza sativa subsp. japonica GN=G6PGH2 PE=2 SV=1	-18.1495	9	54.2	13	1	3	N	SignalP-noTM
47.01	sp|P83970|PMA1_WHEAT Plasma membrane ATPase OS=Triticum aestivum GN=ha1 PE=2 SV=1	-180.996	36	104.5	136	15	25	N	SignalP-noTM
47.02	tr|W5F6N0|W5F6N0_WHEAT Uncharacterized protein OS=Triticum aestivum PE=3 SV=1	-79.1497	24	105.1	72	8	16	N	SignalP-noTM
47.03	tr|K3Z3J5|K3Z3J5_SETIT Uncharacterized protein OS=Setaria italica GN=Si021113m.g PE=3 SV=1	-68.664	18	104.5	51	1	13	N	SignalP-TM
47.04	tr|C5YJG5|C5YJG5_SORBI Putative uncharacterized protein Sb07g007610 OS=Sorghum bicolor GN=Sb07g007610 PE=3 SV=1	-42.095	11	104	33	1	8	N	SignalP-noTM
47.05	tr|B8B893|B8B893_ORYSI Putative uncharacterized protein OS=Oryza sativa subsp. indica GN=OsI_25220 PE=3 SV=1	-29.9482	9	104.6	25	1	6	N	SignalP-noTM
47.06	tr|Q43243|Q43243_MAIZE H(+)-transporting ATPase OS=Zea mays GN=Mha1 PE=1 SV=1	-19.639	5	103.7	21	1	3	N	SignalP-noTM
47.07	tr|T1MKT3|T1MKT3_TRIUA Uncharacterized protein (Fragment) OS=Triticum urartu PE=3 SV=1	-11.4835	3	95.4	16	1	3	N	SignalP-noTM
48.01	tr|F2DE13|F2DE13_HORVD Predicted protein OS=Hordeum vulgare var. distichum PE=2 SV=1	-75.1225	51	29.3	173	8	14	N	SignalP-noTM
48.02	tr|A2WYJ3|A2WYJ3_ORYSI Putative uncharacterized protein OS=Oryza sativa subsp. indica GN=OsI_04994 PE=4 SV=1	-46.1502	30	29.2	88	1	7	N	SignalP-noTM
49.01	tr|M8AD47|M8AD47_TRIUA Luminal-binding protein 3 OS=Triticum urartu GN=TRIUR3_32340 PE=3 SV=1	-82.4434	24	77.3	101	10	13	N	SignalP-noTM
49.02	tr|F2DYT5|F2DYT5_HORVD Predicted protein OS=Hordeum vulgare var. distichum PE=2 SV=1	-81.6714	28	70.9	91	6	15	N	SignalP-noTM
49.03	tr|I1R2A1|I1R2A1_ORYGL Uncharacterized protein OS=Oryza glaberrima PE=3 SV=1	-51.2994	20	71	69	2	11	Y	SignalP-noTM
49.04	tr|M8BPE2|M8BPE2_AEGTA Luminal-binding protein 5 OS=Aegilops tauschii GN=F775_25812 PE=3 SV=1	-17.4237	7	54.1	14	1	3	N	SignalP-noTM
49.05	tr|M8CM50|M8CM50_AEGTA Heat shock cognate 70 kDa protein OS=Aegilops tauschii GN=F775_15086 PE=3 SV=1	-7.80465	3	62.8	6	1	2	N	SignalP-noTM
50.01	tr|F2DBD1|F2DBD1_HORVD Predicted protein OS=Hordeum vulgare var. distichum PE=2 SV=1	-59.9584	41	23.4	148	8	9	N	SignalP-noTM
50.02	tr|M7ZII7|M7ZII7_TRIUA 60S ribosomal protein L13a-4 OS=Triticum urartu GN=TRIUR3_09613 PE=3 SV=1	-32.5015	37	23.6	69	6	7	N	SignalP-noTM
51.01	tr|M7ZGC8|M7ZGC8_TRIUA Putative beta-D-xylosidase 7 OS=Triticum urartu GN=TRIUR3_35124 PE=4 SV=1	-128.838	41	55.3	129	1	16	N	SignalP-noTM
51.02	tr|Q75RZ3|Q75RZ3_WHEAT Putative beta-xylosidase (Fragment) OS=Triticum aestivum PE=2 SV=1	-129.975	34	61.7	102	1	16	Y	SignalP-noTM
51.03	tr|Q8W011|Q8W011_HORVU Beta-D-xylosidase OS=Hordeum vulgare PE=2 SV=1	-118.675	32	83.4	100	3	18	Y	SignalP-noTM
51.04	tr|M0XRX1|M0XRX1_HORVD Uncharacterized protein OS=Hordeum vulgare var. distichum PE=4 SV=1	-111.189	30	82.9	96	2	17	Y	SignalP-noTM
51.05	tr|I1IF60|I1IF60_BRADI Uncharacterized protein OS=Brachypodium distachyon GN=BRADI3G59020 PE=4 SV=1	-46.3136	9	84.7	57	1	6	N	SignalP-noTM
52.01	sp|A2YWI3|H2B2_ORYSI Histone H2B.2 OS=Oryza sativa subsp. indica GN=H2B.2 PE=3 SV=1	-38.6038	51	16.2	146	1	8	N	SignalP-noTM
52.02	tr|M8CU49|M8CU49_AEGTA Histone H2B OS=Aegilops tauschii GN=F775_43898 PE=3 SV=1	-36.6235	64	13.1	135	1	8	N	SignalP-noTM
52.03	tr|W5GJ30|W5GJ30_WHEAT Histone H2B OS=Triticum aestivum PE=3 SV=1	-40.4553	49	16.3	128	2	7	N	SignalP-noTM
52.04	tr|Q6L507|Q6L507_ORYSJ Histone H2B OS=Oryza sativa subsp. japonica GN=OJ1281_H05.7 PE=3 SV=1	-26.0592	56	13.7	48	1	7	N	SignalP-noTM
52.05	tr|M7YG38|M7YG38_TRIUA Histone H2B OS=Triticum urartu GN=TRIUR3_08355 PE=3 SV=1	-23.973	49	15.4	41	1	7	N	SignalP-noTM
52.06	tr|W5ESY6|W5ESY6_WHEAT Uncharacterized protein (Fragment) OS=Triticum aestivum PE=4 SV=1	-17.7485	58	9.4	36	1	5	N	SignalP-noTM
52.07	tr|B6T1P2|B6T1P2_MAIZE Histone H2B OS=Zea mays PE=2 SV=1	-13.6622	65	7.2	22	1	4	N	SignalP-noTM
52.08	tr|J3L8G5|J3L8G5_ORYBR Histone H2B OS=Oryza brachyantha GN=OB0207G10030 PE=3 SV=1	-6.30803	21	13.6	4	1	2	N	SignalP-noTM
53.01	tr|R7W333|R7W333_AEGTA Alpha-mannosidase OS=Aegilops tauschii GN=F775_31711 PE=3 SV=1	-194.3	39	114	149	1	30	Y	SignalP-noTM
53.02	tr|W5FHF7|W5FHF7_WHEAT Alpha-mannosidase OS=Triticum aestivum PE=3 SV=1	-184.25	43	101.5	131	3	28	N	SignalP-noTM
53.03	tr|M8ARH8|M8ARH8_TRIUA Alpha-mannosidase OS=Triticum urartu GN=TRIUR3_26340 PE=3 SV=1	-158.26	30	138.9	117	2	27	N	SignalP-noTM
53.04	tr|I1ILG4|I1ILG4_BRADI Alpha-mannosidase OS=Brachypodium distachyon GN=BRADI4G17327 PE=3 SV=1	-88.6054	16	113.8	72	1	15	N	SignalP-noTM
54.01	tr|M8BR59|M8BR59_AEGTA 40S ribosomal protein S2-3 OS=Aegilops tauschii GN=F775_29507 PE=3 SV=1	-71.1074	44	23.2	160	3	9	N	SignalP-noTM
54.02	tr|A0A077S4G0|A0A077S4G0_WHEAT Chromosome 3B, genomic scaffold, cultivar Chinese Spring OS=Triticum aestivum GN=TRAES_3BF004400020CFD_c1 PE=4 SV=1	-64.5375	33	30.3	151	3	9	N	SignalP-noTM
55.01	tr|F2CQC7|F2CQC7_HORVD Predicted protein OS=Hordeum vulgare var. distichum PE=2 SV=1	-44.9364	58	16.8	124	4	9	N	SignalP-noTM
55.02	tr|F2E556|F2E556_HORVD Predicted protein OS=Hordeum vulgare var. distichum PE=2 SV=1	-35.9436	63	16.7	94	5	10	N	SignalP-noTM
56.01	tr|W5GVR2|W5GVR2_WHEAT Uncharacterized protein OS=Triticum aestivum PE=4 SV=1	-46.1195	30	24.4	160	1	7	N	SignalP-noTM
56.02	tr|N1QS16|N1QS16_AEGTA 60S ribosomal protein L6 OS=Aegilops tauschii GN=F775_32781 PE=4 SV=1	-42.083	30	24.4	142	1	7	N	SignalP-noTM
56.03	tr|W5GI50|W5GI50_WHEAT 60S ribosomal protein L6 OS=Triticum aestivum PE=3 SV=1	-23.3919	18	24.4	26	2	4	N	SignalP-noTM
57.01	tr|M7Z872|M7Z872_TRIUA Elongation factor 2 OS=Triticum urartu GN=TRIUR3_08811 PE=4 SV=1	-143.659	36	93.6	160	2	21	N	SignalP-noTM
57.02	tr|M8A472|M8A472_TRIUA Elongation factor 2 OS=Triticum urartu GN=TRIUR3_23223 PE=4 SV=1	-117.726	34	93.8	132	1	20	N	SignalP-noTM
57.03	tr|W5FJK1|W5FJK1_WHEAT Uncharacterized protein OS=Triticum aestivum PE=4 SV=1	-13.1788	40	8.3	34	2	4	N	SignalP-noTM
58.01	tr|W4ZXB2|W4ZXB2_WHEAT Uncharacterized protein OS=Triticum aestivum PE=4 SV=1	-70.8447	30	44.8	52	4	9	Y	SignalP-noTM
58.02	tr|W5GFG9|W5GFG9_WHEAT Uncharacterized protein OS=Triticum aestivum PE=4 SV=1	-69.4477	33	37.7	44	4	10	Y	SignalP-noTM
58.03	tr|F2D3Y3|F2D3Y3_HORVD Predicted protein OS=Hordeum vulgare var. distichum PE=2 SV=1	-42.2124	13	73.4	42	1	8	Y	SignalP-noTM
58.04	tr|W5H2S2|W5H2S2_WHEAT Uncharacterized protein OS=Triticum aestivum PE=4 SV=1	-47.288	40	27.9	42	1	8	Y	SignalP-noTM
58.05	tr|W5ANQ0|W5ANQ0_WHEAT Uncharacterized protein OS=Triticum aestivum PE=4 SV=1	-68.1048	29	44.7	42	3	8	Y	SignalP-noTM
58.06	tr|F2D9S0|F2D9S0_HORVD Predicted protein OS=Hordeum vulgare var. distichum PE=2 SV=1	-43.1368	13	62.9	25	3	6	N	SignalP-TM
58.07	tr|M0YR54|M0YR54_HORVD Uncharacterized protein OS=Hordeum vulgare var. distichum PE=4 SV=1	-40.0698	15	52.6	23	1	6	N	SignalP-noTM
58.08	tr|R7WE11|R7WE11_AEGTA Uncharacterized protein OS=Aegilops tauschii GN=F775_11275 PE=4 SV=1	-32.6439	17	41.1	11	2	4	Y	SignalP-noTM
59.01	tr|F2DQ23|F2DQ23_HORVD Phenylalanine ammonia-lyase OS=Hordeum vulgare var. distichum PE=2 SV=1	-181.737	46	75.5	154	13	28	N	SignalP-noTM
59.02	tr|W5G7L2|W5G7L2_WHEAT Uncharacterized protein OS=Triticum aestivum PE=4 SV=1	-83.6637	51	29.1	73	1	13	N	SignalP-noTM
59.03	tr|F2CY41|F2CY41_HORVD Phenylalanine ammonia-lyase OS=Hordeum vulgare var. distichum PE=2 SV=1	-54.2671	14	77	52	1	9	N	SignalP-noTM
59.04	tr|K3YQC4|K3YQC4_SETIT Phenylalanine ammonia-lyase OS=Setaria italica GN=Si016467m.g PE=3 SV=1	-40.1502	11	77.6	40	1	7	N	SignalP-noTM
60.01	sp|P08117|AMY3_WHEAT Alpha-amylase AMY3 OS=Triticum aestivum GN=AMY1.1 PE=2 SV=1	-91.4367	41	45.3	152	6	13	Y	SignalP-noTM
60.02	tr|W5FGB8|W5FGB8_WHEAT Alpha-amylase OS=Triticum aestivum PE=3 SV=1	-71.5032	37	44.4	113	4	11	Y	SignalP-noTM
61.01	tr|M8APZ5|M8APZ5_TRIUA 40S ribosomal protein S14 OS=Triticum urartu GN=TRIUR3_17868 PE=3 SV=1	-71.9529	43	19	131	4	11	N	SignalP-noTM
61.02	tr|M0VIF1|M0VIF1_HORVD Uncharacterized protein OS=Hordeum vulgare var. distichum PE=3 SV=1	-61.9218	49	16.3	95	3	10	N	SignalP-noTM
62.01	tr|W5G5S1|W5G5S1_WHEAT Uncharacterized protein OS=Triticum aestivum PE=4 SV=1	-200.109	30	127.2	143	2	28	N	SignalP-noTM
62.02	tr|M8AQP4|M8AQP4_AEGTA Tripeptidyl-peptidase 2 OS=Aegilops tauschii GN=F775_05353 PE=4 SV=1	-182.165	28	142.2	136	4	29	N	SignalP-noTM
62.03	tr|W5GN20|W5GN20_WHEAT Uncharacterized protein OS=Triticum aestivum PE=4 SV=1	-91.0462	27	69.3	66	1	14	N	SignalP-noTM
63.01	tr|W5G5H3|W5G5H3_WHEAT Glyceraldehyde-3-phosphate dehydrogenase OS=Triticum aestivum PE=3 SV=1	-83.5121	53	36.5	132	8	11	N	SignalP-noTM
63.02	tr|M8C8G6|M8C8G6_AEGTA Glyceraldehyde-3-phosphate dehydrogenase OS=Aegilops tauschii GN=F775_07657 PE=3 SV=1	-71.5911	49	36.4	60	5	9	N	SignalP-noTM
63.03	tr|J3MQ06|J3MQ06_ORYBR Glyceraldehyde-3-phosphate dehydrogenase OS=Oryza brachyantha GN=OB08G11850 PE=3 SV=1	-42.1248	27	36.3	54	1	6	N	SignalP-noTM
63.04	tr|H6VXA1|H6VXA1_9POAL Glyceraldehyde-3-phosphate dehydrogenase subunit 1 (Fragment) OS=Hesperostipa spartea GN=GAPC1 PE=3 SV=1	-18.8724	20	20.2	46	1	3	N	SignalP-noTM
64.01	tr|F2DVU2|F2DVU2_HORVD 60S ribosomal protein L13 OS=Hordeum vulgare var. distichum PE=2 SV=1	-68.9654	38	24	154	3	9	N	SignalP-noTM
64.02	tr|M8CLP6|M8CLP6_AEGTA 60S ribosomal protein L13 OS=Aegilops tauschii GN=F775_30900 PE=3 SV=1	-45.7739	33	24	127	1	7	N	SignalP-noTM
65.01	tr|A0T1D3|A0T1D3_WHEAT Polyphenol oxidase OS=Triticum aestivum GN=Ppo PE=4 SV=1	-121.601	41	63.7	103	10	15	N	SignalP-noTM
65.02	tr|A0T1D5|A0T1D5_WHEAT Polyphenol oxidase OS=Triticum aestivum GN=Ppo PE=4 SV=1	-107.979	38	63.9	53	10	14	N	SignalP-noTM
65.03	tr|A0A059UAM0|A0A059UAM0_WHEAT Copper-containing polyphenol oxidase OS=Triticum aestivum GN=PPO PE=4 SV=1	-36.1151	19	61.1	16	5	7	N	SignalP-noTM
65.04	tr|D7USP1|D7USP1_HORVD Polyphenol oxidase OS=Hordeum vulgare var. distichum GN=HvPPO1 PE=4 SV=1	-18.5935	6	64	9	1	2	N	SignalP-noTM
66.01	tr|M8BHQ1|M8BHQ1_AEGTA Puromycin-sensitive aminopeptidase OS=Aegilops tauschii GN=F775_28715 PE=4 SV=1	-150.533	28	98	144	6	20	N	SignalP-noTM
66.02	tr|W5GFL5|W5GFL5_WHEAT Uncharacterized protein OS=Triticum aestivum PE=4 SV=1	-128.998	27	104	110	4	18	N	SignalP-noTM
67.01	tr|M8B1Z5|M8B1Z5_AEGTA Lactoylglutathione lyase OS=Aegilops tauschii GN=F775_09613 PE=4 SV=1	-117.672	57	32.5	137	2	15	N	SignalP-noTM
67.02	tr|M7YZE8|M7YZE8_TRIUA Lactoylglutathione lyase OS=Triticum urartu GN=TRIUR3_09101 PE=4 SV=1	-116.264	59	32.5	133	1	14	N	SignalP-noTM
67.03	tr|W5HQ71|W5HQ71_WHEAT Uncharacterized protein OS=Triticum aestivum PE=4 SV=1	-35.2676	93	4.7	35	1	3	N	SignalP-noTM
67.04	tr|I1HKT1|I1HKT1_BRADI Uncharacterized protein OS=Brachypodium distachyon GN=BRADI2G31810 PE=4 SV=1	-17.401	14	38.4	6	3	4	N	SignalP-noTM
68.01	tr|W5AMP7|W5AMP7_WHEAT Uncharacterized protein OS=Triticum aestivum PE=4 SV=1	-115.153	68	37.9	111	10	18	N	SignalP-noTM
68.02	tr|F2D9Z5|F2D9Z5_HORVD Predicted protein OS=Hordeum vulgare var. distichum PE=2 SV=1	-92.9724	50	38	96	5	13	N	SignalP-TM
68.03	tr|B6SLE7|B6SLE7_MAIZE Legumin-like protein OS=Zea mays GN=ZEAMMB73_227954 PE=2 SV=1	-21.9884	18	37.7	24	1	3	N	SignalP-noTM
69.01	tr|F2E390|F2E390_HORVD Ribosomal protein OS=Hordeum vulgare var. distichum PE=2 SV=1	-95.6702	51	24.5	92	4	12	N	SignalP-noTM
69.02	tr|W5EAP3|W5EAP3_WHEAT Ribosomal protein OS=Triticum aestivum PE=3 SV=1	-76.9928	55	24.2	90	5	13	N	SignalP-noTM
69.03	tr|M7ZZG4|M7ZZG4_TRIUA Ribosomal protein OS=Triticum urartu GN=TRIUR3_09084 PE=3 SV=1	-45.0634	31	24.5	63	4	6	N	SignalP-noTM
70.01	tr|M8CW07|M8CW07_AEGTA Putative ATP-citrate synthase OS=Aegilops tauschii GN=F775_30048 PE=4 SV=1	-127.908	26	108.3	148	0	17	N	SignalP-noTM
71.01	tr|M7ZIA1|M7ZIA1_TRIUA 60S ribosomal protein L35a-1 OS=Triticum urartu GN=TRIUR3_11416 PE=4 SV=1	-45.8119	30	20.5	89	6	7	N	SignalP-noTM
71.02	tr|N1QZM0|N1QZM0_AEGTA 60S ribosomal protein L35a-3 OS=Aegilops tauschii GN=F775_32751 PE=4 SV=1	-40.7183	55	12.6	63	5	7	N	SignalP-noTM
71.03	tr|I1IFL2|I1IFL2_BRADI Uncharacterized protein OS=Brachypodium distachyon GN=BRADI3G60180 PE=4 SV=1	-10.5312	31	12.6	13	1	4	N	SignalP-noTM
72.01	tr|M7Y6X6|M7Y6X6_TRIUA 40S ribosomal protein S19 OS=Triticum urartu GN=TRIUR3_20750 PE=4 SV=1	-57.0034	52	17	144	0	10	N	SignalP-noTM
73.01	tr|M8AWZ5|M8AWZ5_AEGTA 40S ribosomal protein S13-1 OS=Aegilops tauschii GN=F775_32715 PE=3 SV=1	-53.1041	40	21.3	134	3	10	N	SignalP-noTM
73.02	tr|M7ZNI1|M7ZNI1_TRIUA Putative calcium-binding protein CML7 OS=Triticum urartu GN=TRIUR3_30313 PE=4 SV=1	-50.9379	33	32	108	4	11	N	SignalP-noTM
74.01	tr|W5A845|W5A845_WHEAT Uncharacterized protein OS=Triticum aestivum PE=3 SV=1	-100.289	14	82.9	95	6	13	N	SignalP-TM
74.02	tr|M8AX18|M8AX18_TRIUA Pyrophosphate-energized vacuolar membrane proton pump OS=Triticum urartu GN=TRIUR3_01879 PE=3 SV=1	-84.6571	17	79.2	83	4	13	N	SignalP-TM
74.03	tr|F2D927|F2D927_HORVD Predicted protein OS=Hordeum vulgare var. distichum PE=2 SV=1	-65.6962	12	80	61	1	10	N	SignalP-TM
74.04	tr|F2DJ62|F2DJ62_HORVD Predicted protein OS=Hordeum vulgare var. distichum PE=2 SV=1	-17.1631	7	84.6	17	3	4	N	SignalP-TM
75.01	tr|W5BJN8|W5BJN8_WHEAT Uncharacterized protein OS=Triticum aestivum PE=3 SV=1	-75.3545	46	30.3	96	4	9	N	SignalP-TM
75.02	tr|A7J2I3|A7J2I3_WHEAT Plasma membrane intrinsic protein OS=Triticum aestivum GN=AQP4 PE=2 SV=1	-76.1758	50	29.8	53	8	10	N	SignalP-TM
75.03	tr|G3E8E1|G3E8E1_WHEAT Aquaporin 7 OS=Triticum aestivum GN=AQP7 PE=2 SV=1	-35.0287	19	30.3	21	1	5	N	SignalP-TM
75.04	tr|A7J2I2|A7J2I2_WHEAT Plasma membrane intrinsic protein OS=Triticum aestivum GN=AQP3 PE=2 SV=1	-27.2543	25	30.3	8	1	4	N	SignalP-TM
76.01	tr|W5B8Z6|W5B8Z6_WHEAT Uncharacterized protein OS=Triticum aestivum PE=4 SV=1	-70.5883	23	69.6	119	5	11	N	SignalP-noTM
76.02	tr|W5ATF6|W5ATF6_WHEAT Uncharacterized protein OS=Triticum aestivum PE=4 SV=1	-54.9875	27	50	59	4	10	N	SignalP-TM
77.01	tr|B0LXE1|B0LXE1_SECST ATP synthase subunit alpha (Fragment) OS=Secale strictum PE=3 SV=1	-79.7026	31	53.6	118	2	11	N	SignalP-noTM
77.02	tr|Q9MDQ1|Q9MDQ1_SORBI ATP synthase subunit alpha (Fragment) OS=Sorghum bicolor GN=atpA PE=2 SV=1	-70.0072	33	47.5	99	1	10	N	SignalP-noTM
77.03	tr|T1MVC6|T1MVC6_TRIUA ATP synthase subunit alpha (Fragment) OS=Triticum urartu PE=3 SV=1	-22.1096	6	53.9	20	1	3	N	SignalP-noTM
77.04	sp|A1E9I8|ATPA_HORVU ATP synthase subunit alpha, chloroplastic OS=Hordeum vulgare GN=atpA PE=3 SV=1	-25.2771	9	55.2	8	3	4	N	SignalP-noTM
77.05	tr|B8AR75|B8AR75_ORYSI Putative uncharacterized protein OS=Oryza sativa subsp. indica GN=OsI_15081 PE=3 SV=1	-42.2927	2	213.6	7	2	4	N	SignalP-noTM
78.01	tr|W5DWR1|W5DWR1_WHEAT Uncharacterized protein OS=Triticum aestivum PE=4 SV=1	-143.173	33	93.5	113	4	17	N	SignalP-noTM
78.02	tr|W5E447|W5E447_WHEAT Uncharacterized protein OS=Triticum aestivum PE=4 SV=1	-146.131	33	94.2	107	3	16	N	SignalP-noTM
79.01	tr|M7YTD3|M7YTD3_TRIUA Annexin OS=Triticum urartu GN=TRIUR3_03306 PE=3 SV=1	-94.2897	48	35.2	90	5	14	N	SignalP-noTM
79.02	tr|N1QUS5|N1QUS5_AEGTA Annexin OS=Aegilops tauschii GN=F775_27331 PE=3 SV=1	-77.7797	40	38.5	87	2	12	N	SignalP-noTM
79.03	tr|K3YU98|K3YU98_SETIT Annexin OS=Setaria italica GN=Si017844m.g PE=3 SV=1	-13.1801	11	35.4	33	1	3	N	SignalP-noTM
79.04	tr|M8BB79|M8BB79_AEGTA Annexin OS=Aegilops tauschii GN=F775_31729 PE=3 SV=1	-19.4583	16	35.2	26	1	4	N	SignalP-noTM
79.05	tr|M7Z922|M7Z922_TRIUA Annexin OS=Triticum urartu GN=TRIUR3_16577 PE=3 SV=1	-17.6739	14	34.9	22	1	4	N	SignalP-noTM
80.01	tr|Q8RWR5|Q8RWR5_WHEAT Beta-D-glucan exohydrolase OS=Triticum aestivum PE=2 SV=1	-106.053	36	67.2	68	5	15	Y	SignalP-noTM
80.02	tr|Q6PQF3|Q6PQF3_SECCE Cell wall beta-glucosidase OS=Secale cereale PE=2 SV=1	-89.2635	29	67.1	61	3	13	Y	SignalP-noTM
80.03	tr|M8CI56|M8CI56_AEGTA Periplasmic beta-glucosidase OS=Aegilops tauschii GN=F775_31799 PE=4 SV=1	-66.6776	29	57.3	44	1	12	Y	SignalP-noTM
80.04	tr|W5F8K3|W5F8K3_WHEAT Uncharacterized protein OS=Triticum aestivum PE=4 SV=1	-62.2696	26	66.7	40	2	12	Y	SignalP-noTM
80.05	tr|M7ZZE1|M7ZZE1_TRIUA Lysosomal beta glucosidase OS=Triticum urartu GN=TRIUR3_13787 PE=4 SV=1	-56.3001	18	71	38	2	10	N	SignalP-TM
80.06	tr|M8BNL4|M8BNL4_AEGTA Lysosomal beta glucosidase OS=Aegilops tauschii GN=F775_10886 PE=4 SV=1	-15.2941	7	72.7	19	2	4	N	SignalP-TM
80.07	tr|I1GNA0|I1GNA0_BRADI Uncharacterized protein OS=Brachypodium distachyon GN=BRADI1G08550 PE=4 SV=1	-29.2684	13	67.4	17	1	6	N	SignalP-noTM
81.01	tr|M0XW49|M0XW49_HORVD Uncharacterized protein OS=Hordeum vulgare var. distichum PE=3 SV=1	-61.0195	47	22.4	107	6	9	N	SignalP-noTM
81.02	tr|M7Z8T0|M7Z8T0_TRIUA 40S ribosomal protein S9-2 OS=Triticum urartu GN=TRIUR3_07112 PE=4 SV=1	-46.3867	47	22.6	45	6	9	N	SignalP-noTM
82.01	tr|M8A775|M8A775_TRIUA Elongation factor 1-gamma 2 OS=Triticum urartu GN=TRIUR3_12204 PE=4 SV=1	-93.4733	31	46.7	97	7	12	N	SignalP-noTM
82.02	tr|W5HPZ2|W5HPZ2_WHEAT Uncharacterized protein OS=Triticum aestivum PE=4 SV=1	-77.2471	40	28.3	81	5	10	N	SignalP-noTM
82.03	sp|Q5Z627|EF1G3_ORYSJ Elongation factor 1-gamma 3 OS=Oryza sativa subsp. japonica GN=Os06g0571400 PE=2 SV=1	-13.3395	7	47.3	20	1	3	N	SignalP-noTM
83.01	tr|W5D4Q6|W5D4Q6_WHEAT Phospholipase D OS=Triticum aestivum GN=TRAES_3BF048200040CFD_c1 PE=3 SV=1	-140.11	38	91.9	118	1	23	N	SignalP-noTM
83.02	tr|T1LXL0|T1LXL0_TRIUA Phospholipase D OS=Triticum urartu PE=3 SV=1	-136.788	38	92	116	1	23	N	SignalP-noTM
83.03	tr|F2CS74|F2CS74_HORVD Phospholipase D OS=Hordeum vulgare var. distichum PE=2 SV=1	-6.25181	3	91.6	14	1	2	N	SignalP-noTM
84.01	tr|W5H563|W5H563_WHEAT Uncharacterized protein OS=Triticum aestivum PE=4 SV=1	-141.123	42	73.9	88	8	18	N	SignalP-noTM
84.02	tr|F2CS30|F2CS30_HORVD Predicted protein OS=Hordeum vulgare var. distichum PE=2 SV=1	-117.926	28	94.2	81	4	15	Y	SignalP-noTM
84.03	tr|I1HYB6|I1HYB6_BRADI Uncharacterized protein OS=Brachypodium distachyon GN=BRADI3G07047 PE=4 SV=1	-43.7663	10	95.9	36	1	6	Y	SignalP-noTM
84.04	tr|I1GXB3|I1GXB3_BRADI Uncharacterized protein OS=Brachypodium distachyon GN=BRADI1G36027 PE=4 SV=1	-35.0942	8	94.5	19	4	6	Y	SignalP-noTM
85.01	tr|W5HZS1|W5HZS1_WHEAT Uncharacterized protein OS=Triticum aestivum PE=4 SV=1	-131.553	42	60.8	109	5	15	Y	SignalP-noTM
85.02	tr|M8A8V1|M8A8V1_TRIUA Uncharacterized protein OS=Triticum urartu GN=TRIUR3_12434 PE=4 SV=1	-81.2054	23	76.9	68	3	12	N	SignalP-noTM
85.03	tr|W5H6Q0|W5H6Q0_WHEAT Uncharacterized protein OS=Triticum aestivum PE=4 SV=1	-73.6787	49	33.5	49	2	10	N	SignalP-noTM
86.01	tr|M7Z8H7|M7Z8H7_TRIUA 40S ribosomal protein S15 OS=Triticum urartu GN=TRIUR3_23857 PE=3 SV=1	-46.6753	25	23.9	101	1	4	N	SignalP-noTM
86.02	tr|W5FBD5|W5FBD5_WHEAT Uncharacterized protein OS=Triticum aestivum PE=3 SV=1	-43.7115	37	17.2	49	1	4	N	SignalP-noTM
87.01	tr|M8BM62|M8BM62_AEGTA Chitinase 2 OS=Aegilops tauschii GN=F775_31101 PE=3 SV=1	-96.9107	58	31.7	98	4	11	N	SignalP-noTM
87.02	tr|M8A7I9|M8A7I9_TRIUA Chitinase 2 OS=Triticum urartu GN=TRIUR3_18141 PE=3 SV=1	-87.5896	66	24.8	89	2	9	N	SignalP-noTM
88.01	tr|M8B264|M8B264_AEGTA 60S ribosomal protein L23 OS=Aegilops tauschii GN=F775_25873 PE=3 SV=1	-61.818	64	13.3	113	2	8	N	SignalP-noTM
88.02	tr|B4FHX3|B4FHX3_MAIZE Uncharacterized protein OS=Zea mays PE=2 SV=1	-57.7664	64	13.4	88	1	8	N	SignalP-noTM
89.01	tr|W5BNZ6|W5BNZ6_WHEAT Uncharacterized protein OS=Triticum aestivum PE=3 SV=1	-59.2021	56	15.9	107	2	8	N	SignalP-noTM
89.02	tr|M0UGX0|M0UGX0_HORVD Uncharacterized protein OS=Hordeum vulgare var. distichum PE=3 SV=1	-55.6298	56	15.9	102	2	8	N	SignalP-noTM
89.03	tr|A2XHV1|A2XHV1_ORYSI Putative uncharacterized protein OS=Oryza sativa subsp. indica GN=OsI_11989 PE=3 SV=1	-18.672	27	16	28	1	4	N	SignalP-noTM
90.01	tr|Q9AXS0|Q9AXS0_POASE Ribosomal protein L17-1 OS=Poa secunda PE=2 SV=1	-39.8259	29	19.5	107	3	6	N	SignalP-noTM
90.02	sp|P35267|RL172_HORVU 60S ribosomal protein L17-2 OS=Hordeum vulgare PE=2 SV=1	-23.0492	22	19.6	66	1	4	N	SignalP-noTM
91.01	tr|D8L9J3|D8L9J3_WHEAT Chromosome 3B, genomic scaffold, cultivar Chinese Spring OS=Triticum aestivum GN=TAA_ctg0091b.00200.1 PE=4 SV=1	-115.086	39	74.6	97	3	17	N	SignalP-noTM
91.02	tr|M8AK97|M8AK97_AEGTA Dolichyl-diphosphooligosaccharide--protein glycosyltransferase subunit 2 OS=Aegilops tauschii GN=F775_09441 PE=4 SV=1	-106.299	37	74	87	1	16	Y	SignalP-noTM
91.03	tr|W5CGV5|W5CGV5_WHEAT Uncharacterized protein (Fragment) OS=Triticum aestivum PE=4 SV=1	-88.4335	32	69.9	87	1	13	Y	SignalP-noTM
92.01	tr|F2DL85|F2DL85_HORVD Ribosomal protein L15 OS=Hordeum vulgare var. distichum PE=2 SV=1	-50.9962	29	24.3	108	0	7	N	SignalP-noTM
93.01	tr|W5EPW0|W5EPW0_WHEAT Uncharacterized protein OS=Triticum aestivum PE=4 SV=1	-181.614	37	97.7	99	6	26	N	SignalP-noTM
93.02	tr|M7Y795|M7Y795_TRIUA Guanine nucleotide-binding protein subunit beta OS=Triticum urartu GN=TRIUR3_10244 PE=4 SV=1	-150.781	21	149.3	85	2	22	N	SignalP-noTM
93.03	tr|W5F118|W5F118_WHEAT Uncharacterized protein OS=Triticum aestivum PE=4 SV=1	-21.1173	5	86.3	14	1	4	N	SignalP-noTM
94.01	tr|F2CRI1|F2CRI1_HORVD Dihydrolipoyl dehydrogenase OS=Hordeum vulgare var. distichum PE=2 SV=1	-99.9411	33	58.9	97	1	15	N	SignalP-noTM
94.02	tr|W5A8C1|W5A8C1_WHEAT Uncharacterized protein (Fragment) OS=Triticum aestivum PE=3 SV=1	-91.4762	31	62.8	91	1	15	N	SignalP-noTM
94.03	tr|B8AYG2|B8AYG2_ORYSI Dihydrolipoyl dehydrogenase OS=Oryza sativa subsp. indica GN=OsI_18533 PE=3 SV=1	-47.9942	15	58.9	44	1	8	N	SignalP-noTM
95.01	tr|H9NAV6|H9NAV6_WHEAT Superoxide dismutase [Cu-Zn] OS=Triticum aestivum PE=2 SV=1	-66.1684	64	15	72	2	6	N	SignalP-noTM
95.02	tr|W5B1E5|W5B1E5_WHEAT Superoxide dismutase [Cu-Zn] OS=Triticum aestivum PE=3 SV=1	-59.6706	64	15	70	2	6	N	SignalP-noTM
95.03	tr|F2D1L1|F2D1L1_HORVD Superoxide dismutase [Cu-Zn] OS=Hordeum vulgare var. distichum PE=2 SV=1	-21.4121	27	18.9	7	3	4	N	SignalP-noTM
96.01	tr|F2CT73|F2CT73_HORVD Predicted protein OS=Hordeum vulgare var. distichum PE=2 SV=1	-57.5008	44	28.1	104	0	9	N	SignalP-noTM
97.01	tr|F2DBD4|F2DBD4_HORVD Predicted protein OS=Hordeum vulgare var. distichum PE=2 SV=1	-93.6862	42	34.4	103	8	12	N	SignalP-noTM
97.02	tr|A6N1T9|A6N1T9_ORYSI 60S acidic ribosomal protein p0 OS=Oryza sativa subsp. indica PE=2 SV=1	-29.1398	26	25.1	30	1	5	N	SignalP-noTM
98.01	tr|M7ZR94|M7ZR94_TRIUA Putative glycerophosphoryl diester phosphodiesterase 1 OS=Triticum urartu GN=TRIUR3_35438 PE=4 SV=1	-83.8262	26	80.9	101	4	14	Y	SignalP-noTM
98.02	tr|N1R0K1|N1R0K1_AEGTA Putative glycerophosphoryl diester phosphodiesterase 1 OS=Aegilops tauschii GN=F775_31475 PE=4 SV=1	-73.5662	18	95.3	95	2	12	Y	SignalP-noTM
99.01	tr|B3TZE7|B3TZE7_WHEAT Subtilisin protease (Fragment) OS=Triticum aestivum PE=2 SV=1	-132.067	42	59	91	4	14	Y	SignalP-noTM
99.02	tr|U3LW54|U3LW54_WHEAT Senescence-associated subtilisin protease OS=Triticum aestivum GN=SSP1 PE=2 SV=1	-113.555	30	81.4	63	3	13	N	SignalP-noTM
100.01	tr|M8CCF4|M8CCF4_AEGTA Peroxidase 56 OS=Aegilops tauschii GN=F775_30520 PE=3 SV=1	-70.1067	38	37.9	84	7	10	Y	SignalP-TM
100.02	tr|W5GIY3|W5GIY3_WHEAT Uncharacterized protein OS=Triticum aestivum PE=3 SV=1	-17.6655	36	8.8	24	1	2	N	SignalP-noTM
100.03	tr|K3XPK7|K3XPK7_SETIT Uncharacterized protein OS=Setaria italica GN=Si003834m.g PE=3 SV=1	-23.0052	21	20.9	24	1	3	Y	SignalP-noTM
100.04	tr|B8A8A8|B8A8A8_ORYSI Putative uncharacterized protein OS=Oryza sativa subsp. indica GN=OsI_02005 PE=3 SV=1	-10.9359	7	33.3	7	1	2	Y	SignalP-noTM
101.01	tr|W5DZH8|W5DZH8_WHEAT Beta-galactosidase OS=Triticum aestivum PE=3 SV=1	-146.95	33	91.6	63	2	18	Y	SignalP-noTM
101.02	tr|R7W8U3|R7W8U3_AEGTA Beta-galactosidase OS=Aegilops tauschii GN=F775_30109 PE=3 SV=1	-115.49	31	75	49	2	13	Y	SignalP-noTM
101.03	tr|W5E7D4|W5E7D4_WHEAT Beta-galactosidase OS=Triticum aestivum PE=3 SV=1	-110.505	34	72.2	44	5	14	Y	SignalP-noTM
101.04	tr|F2DKE7|F2DKE7_HORVD Beta-galactosidase OS=Hordeum vulgare var. distichum PE=2 SV=1	-83.0719	22	91.6	32	1	12	N	SignalP-noTM
102.01	tr|W5DXM2|W5DXM2_WHEAT Uncharacterized protein OS=Triticum aestivum PE=3 SV=1	-65.3572	19	64.7	92	4	8	N	SignalP-noTM
102.02	tr|W5ELG7|W5ELG7_WHEAT Uncharacterized protein OS=Triticum aestivum PE=3 SV=1	-47.027	12	66.6	74	1	5	N	SignalP-noTM
103.01	tr|R7VZA5|R7VZA5_AEGTA Peroxidase 54 OS=Aegilops tauschii GN=F775_27203 PE=3 SV=1	-98.0872	40	36.6	66	1	12	N	SignalP-noTM
103.02	tr|M7ZJS0|M7ZJS0_TRIUA Peroxidase 54 OS=Triticum urartu GN=TRIUR3_30053 PE=3 SV=1	-82.5279	26	57.8	59	3	10	N	SignalP-noTM
103.03	tr|W5HKU0|W5HKU0_WHEAT Uncharacterized protein OS=Triticum aestivum PE=3 SV=1	-70.8159	60	15.5	44	2	9	Y	SignalP-noTM
104.01	tr|M7ZFW8|M7ZFW8_TRIUA Beta-glucosidase 8 OS=Triticum urartu GN=TRIUR3_02349 PE=3 SV=1	-77.5152	33	61.7	64	1	13	Y	SignalP-noTM
104.02	tr|W5E8Y1|W5E8Y1_WHEAT Uncharacterized protein (Fragment) OS=Triticum aestivum PE=3 SV=1	-65.1575	34	52.6	58	1	11	N	SignalP-noTM
104.03	tr|I3NM31|I3NM31_WHEAT Glyco_hydro_1 domain-containing protein OS=Triticum aestivum GN=4N5.5 PE=3 SV=1	-76.5107	33	64.8	52	2	13	Y	SignalP-noTM
104.04	tr|B5A496|B5A496_HORVD Beta-glucosidase OS=Hordeum vulgare var. distichum PE=2 SV=1	-35.5576	17	57.3	21	6	7	N	SignalP-noTM
105.01	tr|M7ZYF8|M7ZYF8_TRIUA Leucine aminopeptidase 2, chloroplastic OS=Triticum urartu GN=TRIUR3_00944 PE=3 SV=1	-193.303	50	55.3	85	2	19	N	SignalP-noTM
105.02	tr|W5GWY5|W5GWY5_WHEAT Uncharacterized protein OS=Triticum aestivum PE=3 SV=1	-160.604	44	55.1	82	1	17	N	SignalP-noTM
105.03	tr|W5GLA4|W5GLA4_WHEAT Uncharacterized protein (Fragment) OS=Triticum aestivum PE=3 SV=1	-139.178	46	53.8	73	1	16	N	SignalP-noTM
106.01	tr|A2Z2T1|A2Z2T1_ORYSI Putative uncharacterized protein OS=Oryza sativa subsp. indica GN=OsI_31926 PE=4 SV=1	-27.2385	41	15.6	48	4	5	N	SignalP-noTM
106.02	tr|F2EJZ0|F2EJZ0_HORVD Predicted protein OS=Hordeum vulgare var. distichum PE=2 SV=1	-28.8393	41	15.5	44	3	4	N	SignalP-noTM
107.01	tr|W5EQM8|W5EQM8_WHEAT Uncharacterized protein OS=Triticum aestivum PE=4 SV=1	-67.4145	41	23.6	81	1	7	Y	SignalP-noTM
107.02	tr|M7ZAQ9|M7ZAQ9_TRIUA Oxalate oxidase 2 OS=Triticum urartu GN=TRIUR3_33691 PE=4 SV=1	-62.1563	32	30.8	75	2	7	N	SignalP-noTM
107.03	tr|Q8L696|Q8L696_LOLPR Oxalate oxidase 4 OS=Lolium perenne GN=oxO4 PE=2 SV=1	-16.4347	14	23.6	21	1	4	Y	SignalP-noTM
108.01	tr|F2D9E0|F2D9E0_HORVD Predicted protein (Fragment) OS=Hordeum vulgare var. distichum PE=2 SV=1	-33.9362	27	27.5	61	3	6	N	SignalP-noTM
108.02	tr|M7ZX56|M7ZX56_TRIUA 60S ribosomal protein L10-1 OS=Triticum urartu GN=TRIUR3_18015 PE=4 SV=1	-26.8345	22	26.4	55	2	5	N	SignalP-noTM
109.01	tr|T1MHP1|T1MHP1_TRIUA Uncharacterized protein OS=Triticum urartu PE=3 SV=1	-65.1476	61	16.9	72	3	10	N	SignalP-noTM
109.02	tr|M8BRM6|M8BRM6_AEGTA MLP-like protein 423 OS=Aegilops tauschii GN=F775_09188 PE=3 SV=1	-58.5035	61	16.9	59	2	9	N	SignalP-noTM
110.01	tr|W5ARE8|W5ARE8_WHEAT Uncharacterized protein OS=Triticum aestivum PE=4 SV=1	-107.042	27	82	84	7	13	Y	SignalP-noTM
110.02	tr|I1J2E5|I1J2E5_BRADI Uncharacterized protein OS=Brachypodium distachyon GN=BRADI5G23470 PE=4 SV=1	-43.9493	12	81.6	41	1	7	Y	SignalP-noTM
111.01	tr|W5GF36|W5GF36_WHEAT Uncharacterized protein OS=Triticum aestivum PE=3 SV=1	-72.1049	19	78.4	56	1	11	N	SignalP-noTM
111.02	tr|M7ZI52|M7ZI52_TRIUA Peroxisomal fatty acid beta-oxidation multifunctional protein OS=Triticum urartu GN=TRIUR3_33394 PE=3 SV=1	-54.1035	16	80.6	53	1	9	N	SignalP-noTM
111.03	tr|K3YQ05|K3YQ05_SETIT Uncharacterized protein OS=Setaria italica GN=Si016347m.g PE=3 SV=1	-60.4752	13	87.2	52	2	9	N	SignalP-noTM
112.01	sp|P49076|ARF_MAIZE ADP-ribosylation factor OS=Zea mays GN=ARF1 PE=2 SV=2	-53.7742	54	20.6	85	0	7	N	SignalP-noTM
113.01	tr|M8AL83|M8AL83_TRIUA 40S ribosomal protein S11 OS=Triticum urartu GN=TRIUR3_03367 PE=3 SV=1	-33.9308	42	17.3	84	0	7	N	SignalP-noTM
114.01	tr|M7ZZI0|M7ZZI0_TRIUA 40S ribosomal protein S8 OS=Triticum urartu GN=TRIUR3_26281 PE=3 SV=1	-53.5825	25	30.6	84	0	7	N	SignalP-noTM
115.01	tr|M7ZP69|M7ZP69_TRIUA Uncharacterized protein OS=Triticum urartu GN=TRIUR3_01659 PE=4 SV=1	-79.8193	31	46.7	80	1	9	N	SignalP-TM
115.02	tr|A0A080YUW6|A0A080YUW6_WHEAT Chromosome 3B, genomic scaffold, cultivar Chinese Spring OS=Triticum aestivum GN=TRAES_3BF065400210CFD_c1 PE=4 SV=1	-70.7816	29	46.6	65	1	8	N	SignalP-noTM
115.03	tr|M0WVZ0|M0WVZ0_HORVD Uncharacterized protein OS=Hordeum vulgare var. distichum PE=4 SV=1	-13.4962	7	33.7	11	1	2	N	SignalP-TM
116.01	tr|F2CT91|F2CT91_HORVD Ribulose bisphosphate carboxylase small chain OS=Hordeum vulgare var. distichum PE=2 SV=1	-38.8256	56	19.4	79	3	9	N	SignalP-noTM
116.02	tr|M7Y565|M7Y565_TRIUA Ribulose bisphosphate carboxylase small chain OS=Triticum urartu GN=TRIUR3_10381 PE=3 SV=1	-30.3851	46	17.2	27	1	7	N	SignalP-noTM
116.03	tr|I1I3X4|I1I3X4_BRADI Ribulose bisphosphate carboxylase small chain OS=Brachypodium distachyon GN=BRADI3G26391 PE=3 SV=1	-11.4142	21	19.4	7	1	3	N	SignalP-noTM
117.01	tr|N1QRC7|N1QRC7_AEGTA Adenosylhomocysteinase OS=Aegilops tauschii GN=F775_27825 PE=3 SV=1	-84.5708	27	53.1	75	7	12	N	SignalP-noTM
117.02	tr|M7ZC83|M7ZC83_TRIUA Adenosylhomocysteinase OS=Triticum urartu GN=TRIUR3_14534 PE=3 SV=1	-54.7289	11	82.7	38	3	8	N	SignalP-noTM
118.01	tr|B4FQ61|B4FQ61_MAIZE 40S ribosomal protein S15a OS=Zea mays GN=ZEAMMB73_278928 PE=2 SV=1	-36.9566	45	14.7	82	0	5	N	SignalP-noTM
119.01	tr|M7YXD5|M7YXD5_TRIUA 40S ribosomal protein S24 OS=Triticum urartu GN=TRIUR3_02936 PE=3 SV=1	-34.274	23	19	71	3	5	N	SignalP-noTM
119.02	tr|C5Z4K7|C5Z4K7_SORBI 40S ribosomal protein S24 OS=Sorghum bicolor GN=Sb10g021950 PE=3 SV=1	-17.8879	26	15.6	30	2	4	N	SignalP-noTM
120.01	sp|Q03033|EF1A_WHEAT Elongation factor 1-alpha OS=Triticum aestivum GN=TEF1 PE=2 SV=1	-42.1675	25	49	73	1	8	N	SignalP-noTM
120.02	tr|M8CB58|M8CB58_AEGTA Elongation factor 1-alpha OS=Aegilops tauschii GN=F775_28572 PE=3 SV=1	-39.3716	25	49	59	1	8	N	SignalP-noTM
121.01	tr|F2DLP7|F2DLP7_HORVD Predicted protein OS=Hordeum vulgare var. distichum PE=2 SV=1	-45.4088	15	47.9	54	5	7	N	SignalP-noTM
121.02	tr|W5B5M5|W5B5M5_WHEAT Uncharacterized protein OS=Triticum aestivum PE=3 SV=1	-72.147	22	48.6	50	7	9	N	SignalP-noTM
122.01	tr|A2WKH0|A2WKH0_ORYSI Putative uncharacterized protein OS=Oryza sativa subsp. indica GN=OsI_00322 PE=3 SV=1	-24.0435	25	17.4	80	0	6	N	SignalP-noTM
123.01	tr|W5DX10|W5DX10_WHEAT Uncharacterized protein OS=Triticum aestivum PE=4 SV=1	-72.7942	36	52.6	80	0	15	N	SignalP-noTM
124.01	tr|W5CQ54|W5CQ54_WHEAT Carboxypeptidase OS=Triticum aestivum PE=3 SV=1	-79.6245	37	54	55	2	11	Y	SignalP-noTM
124.02	tr|I1ITB7|I1ITB7_BRADI Carboxypeptidase OS=Brachypodium distachyon GN=BRADI4G39350 PE=3 SV=1	-64.162	17	53.5	53	1	6	Y	SignalP-noTM
124.03	tr|N1QS33|N1QS33_AEGTA Carboxypeptidase OS=Aegilops tauschii GN=F775_05275 PE=3 SV=1	-77.7661	41	48.4	46	3	11	Y	SignalP-noTM
124.04	tr|F2DJ52|F2DJ52_HORVD Carboxypeptidase OS=Hordeum vulgare var. distichum PE=2 SV=1	-39.6765	17	54	24	1	5	Y	SignalP-noTM
125.01	tr|M8CUN3|M8CUN3_AEGTA Citrate synthase OS=Aegilops tauschii GN=F775_30849 PE=3 SV=1	-60.4255	25	48.2	79	0	8	N	SignalP-noTM
126.01	tr|W5A6F9|W5A6F9_WHEAT Uncharacterized protein OS=Triticum aestivum PE=4 SV=1	-83.1089	31	55.7	71	1	12	Y	SignalP-noTM
126.02	tr|M7Z7N7|M7Z7N7_TRIUA Putative serine protease EDA2 OS=Triticum urartu GN=TRIUR3_21128 PE=4 SV=1	-80.728	29	55.1	64	1	11	N	SignalP-noTM
126.03	tr|W5ACN2|W5ACN2_WHEAT Uncharacterized protein OS=Triticum aestivum PE=4 SV=1	-73.2608	33	50	63	2	11	Y	SignalP-noTM
127.01	tr|W5DM75|W5DM75_WHEAT Uncharacterized protein OS=Triticum aestivum PE=4 SV=1	-100.376	35	55.3	67	10	15	N	SignalP-noTM
127.02	tr|T1NLZ4|T1NLZ4_TRIUA Uncharacterized protein OS=Triticum urartu PE=4 SV=1	-46.644	18	48.8	23	2	7	N	SignalP-noTM
128.01	tr|F2DTB2|F2DTB2_HORVD Triosephosphate isomerase OS=Hordeum vulgare var. distichum PE=2 SV=1	-96.5657	50	32.2	70	4	12	N	SignalP-noTM
128.02	sp|P46225|TPIC_SECCE Triosephosphate isomerase, chloroplastic OS=Secale cereale PE=1 SV=1	-72.5962	50	31.5	41	2	10	N	SignalP-noTM
129.01	tr|M7Z5C6|M7Z5C6_TRIUA Glutamate dehydrogenase OS=Triticum urartu GN=TRIUR3_18928 PE=3 SV=1	-55.6704	33	44.4	73	9	10	N	SignalP-noTM
129.02	tr|E7ECW5|E7ECW5_9POAL Glutamate dehydrogenase OS=Secale cereale x Triticum turgidum subsp. durum GN=GDH1 PE=2 SV=1	-22.9996	8	44.1	15	1	2	N	SignalP-noTM
130.01	tr|T1MAB3|T1MAB3_TRIUA Non-specific lipid-transfer protein (Fragment) OS=Triticum urartu PE=3 SV=1	-39.62	68	7.2	30	1	4	N	SignalP-noTM
130.02	tr|Q5NE29|Q5NE29_WHEAT Non-specific lipid-transfer protein OS=Triticum aestivum GN=ltp9.4 PE=2 SV=1	-34.2616	51	12.3	26	1	5	N	SignalP-noTM
130.03	tr|M8BPT7|M8BPT7_AEGTA Non-specific lipid-transfer protein OS=Aegilops tauschii GN=F775_31650 PE=3 SV=1	-32.2645	36	12.3	20	3	4	Y	SignalP-noTM
130.04	tr|Q9S8J7|Q9S8J7_WHEAT Basic protein 2 (Fragment) OS=Triticum aestivum PE=1 SV=1	-19.217	75	2.7	18	2	3	Y	SignalP-noTM
130.05	sp|Q84N29|NLTP3_WHEAT Probable non-specific lipid-transfer protein 3 OS=Triticum aestivum GN=LTP3 PE=2 SV=1	-32.9147	35	12.3	18	1	4	Y	SignalP-noTM
131.01	tr|M0X7H3|M0X7H3_HORVD Uncharacterized protein OS=Hordeum vulgare var. distichum PE=3 SV=1	-58.8827	50	16.4	73	0	11	N	SignalP-noTM
132.01	sp|P11515|CBP3_WHEAT Serine carboxypeptidase 3 OS=Triticum aestivum GN=CBP3 PE=2 SV=1	-72.9078	28	55.2	64	1	10	Y	SignalP-noTM
132.02	tr|W5GGQ4|W5GGQ4_WHEAT Uncharacterized protein OS=Triticum aestivum PE=4 SV=1	-68.9928	32	51.6	58	1	10	N	SignalP-noTM
132.03	tr|M8B4E8|M8B4E8_AEGTA Carboxypeptidase OS=Aegilops tauschii GN=F775_30736 PE=3 SV=1	-40.715	19	58.5	15	6	7	Y	SignalP-noTM
133.01	tr|D3KVP3|D3KVP3_WHEAT Purple acid phosphatase OS=Triticum aestivum PE=2 SV=1	-31.7236	19	37.9	33	3	5	Y	SignalP-noTM
133.02	tr|M8BYD7|M8BYD7_AEGTA Purple acid phosphatase 3 OS=Aegilops tauschii GN=F775_29793 PE=4 SV=1	-20.3959	11	37	31	2	3	Y	SignalP-noTM
133.03	tr|F2DUF3|F2DUF3_HORVD Predicted protein OS=Hordeum vulgare var. distichum PE=2 SV=1	-24.9889	13	38	23	2	3	Y	SignalP-noTM
133.04	tr|B6TWW2|B6TWW2_MAIZE Purple acid phosphatase 1 OS=Zea mays PE=2 SV=1	-13.8239	7	37.9	14	1	2	N	SignalP-noTM
134.01	tr|M8BT65|M8BT65_AEGTA 60S ribosomal protein L18a OS=Aegilops tauschii GN=F775_31595 PE=3 SV=1	-36.4895	45	21.2	66	2	12	N	SignalP-noTM
134.02	tr|I1HGD6|I1HGD6_BRADI 60S ribosomal protein L18a OS=Brachypodium distachyon GN=BRADI2G16430 PE=3 SV=1	-39.2212	45	21.2	61	2	12	N	SignalP-noTM
135.01	tr|F4YWL9|F4YWL9_WHEAT 60S ribosomal protein L21 OS=Triticum aestivum GN=RPL21 PE=1 SV=1	-29.0148	47	18.6	61	5	8	N	SignalP-noTM
135.02	tr|M8CY06|M8CY06_AEGTA 60S ribosomal protein L21-2 OS=Aegilops tauschii GN=F775_28485 PE=4 SV=1	-23.5274	42	18.6	41	3	6	N	SignalP-noTM
136.01	tr|W5CME5|W5CME5_WHEAT Chromosome 3B, genomic scaffold, cultivar Chinese Spring OS=Triticum aestivum GN=TRAES_3BF031500010CFD_c1 PE=3 SV=1	-26.5878	37	12.4	71	1	4	N	SignalP-noTM
136.02	sp|O48558|RL30_MAIZE 60S ribosomal protein L30 OS=Zea mays GN=RPL30 PE=3 SV=1	-24.9196	38	12.4	69	1	4	N	SignalP-noTM
137.01	tr|M0ZC84|M0ZC84_HORVD Histone H2A (Fragment) OS=Hordeum vulgare var. distichum PE=3 SV=1	-24.2048	51	9.9	26	1	3	N	SignalP-noTM
137.02	tr|I1IPJ1|I1IPJ1_BRADI Histone H2A OS=Brachypodium distachyon GN=BRADI4G28560 PE=3 SV=1	-20.299	29	16.1	23	1	3	N	SignalP-noTM
137.03	tr|W5AKS4|W5AKS4_WHEAT Histone H2A (Fragment) OS=Triticum aestivum PE=3 SV=1	-23.7424	54	10.7	23	2	3	N	SignalP-noTM
137.04	tr|F2E067|F2E067_HORVD Histone H2A OS=Hordeum vulgare var. distichum PE=2 SV=1	-24.0348	28	16.2	23	2	3	N	SignalP-noTM
137.05	sp|P02275|H2A1_WHEAT Histone H2A.1 OS=Triticum aestivum GN=H2A-9 PE=1 SV=2	-20.684	41	15.5	21	2	3	N	SignalP-noTM
137.06	tr|F2EBJ8|F2EBJ8_HORVD Histone H2A OS=Hordeum vulgare var. distichum PE=2 SV=1	-25.5365	33	16.3	12	2	3	N	SignalP-noTM
137.07	tr|W5HC53|W5HC53_WHEAT Histone H2A OS=Triticum aestivum PE=3 SV=1	-19.1675	31	13.7	6	1	2	N	SignalP-noTM
137.08	tr|W5GE90|W5GE90_WHEAT Histone H2A OS=Triticum aestivum PE=3 SV=1	-11.355	25	15.4	3	1	2	N	SignalP-noTM
138.01	tr|N1R2S8|N1R2S8_AEGTA Carboxypeptidase OS=Aegilops tauschii GN=F775_27437 PE=3 SV=1	-35.5871	20	41.7	62	1	6	Y	SignalP-noTM
138.02	tr|W5GAE3|W5GAE3_WHEAT Carboxypeptidase OS=Triticum aestivum PE=3 SV=1	-45.7164	22	52.7	59	3	8	Y	SignalP-noTM
139.01	tr|M7ZFF7|M7ZFF7_TRIUA 40S ribosomal protein S6 OS=Triticum urartu GN=TRIUR3_03809 PE=3 SV=1	-43.4478	28	28.4	50	3	6	N	SignalP-noTM
139.02	tr|F2EFR1|F2EFR1_HORVD 40S ribosomal protein S6 OS=Hordeum vulgare var. distichum PE=2 SV=1	-31.5182	22	28.3	33	1	4	N	SignalP-noTM
140.01	tr|B5TK34|B5TK34_TRITD Sucrose:fructan 6-fructosyltransferase OS=Triticum turgidum subsp. durum GN=6-SFT PE=4 SV=1	-110.462	36	68.3	60	4	17	N	SignalP-TM
140.02	tr|B5TK31|B5TK31_TRIUA Sucrose:fructan 6-fructosyltransferase OS=Triticum urartu GN=6-SFT PE=4 SV=1	-93.7377	31	68.4	57	2	15	N	SignalP-TM
141.01	tr|I1HEM4|I1HEM4_BRADI Coatomer subunit beta OS=Brachypodium distachyon GN=BRADI2G10950 PE=4 SV=1	-57.1916	8	105.2	69	0	7	N	SignalP-noTM
142.01	tr|M8BET8|M8BET8_AEGTA 40S ribosomal protein S12 OS=Aegilops tauschii GN=F775_31038 PE=3 SV=1	-66.9731	87	15.2	65	2	10	N	SignalP-noTM
142.02	tr|M0VTY9|M0VTY9_HORVD 40S ribosomal protein S12 OS=Hordeum vulgare var. distichum PE=3 SV=1	-54.6052	63	15.3	62	1	9	N	SignalP-noTM
143.01	tr|I1GVU2|I1GVU2_BRADI Uncharacterized protein OS=Brachypodium distachyon GN=BRADI1G31690 PE=3 SV=1	-55.6751	18	68.4	66	0	8	N	SignalP-noTM
144.01	tr|A0ZV97|A0ZV97_HORVU Aquaporin OS=Hordeum vulgare GN=HvPIP1	1 PE=2 SV=1	-43.8425	38	30.6	37	4	N	SignalP-TM	* 5
144.02	tr|C9E2R2|C9E2R2_WHEAT Aquaporin OS=Triticum aestivum PE=2 SV=1	-36.1987	38	30.8	32	3	8	N	SignalP-TM
144.03	tr|C5YDX2|C5YDX2_SORBI Putative uncharacterized protein Sb06g025150 OS=Sorghum bicolor GN=Sb06g025150 PE=3 SV=1	-29.9619	34	30.6	29	2	7	N	SignalP-TM
144.04	tr|M8BEA3|M8BEA3_AEGTA Aquaporin PIP1-5 OS=Aegilops tauschii GN=F775_28792 PE=3 SV=1	-24.1356	45	23.9	16	3	6	N	SignalP-TM
145.01	tr|R7VZF2|R7VZF2_AEGTA Phosphate carrier protein, mitochondrial OS=Aegilops tauschii GN=F775_28547 PE=3 SV=1	-48.2573	31	32.2	65	0	7	N	SignalP-noTM
146.01	tr|W5D8X2|W5D8X2_WHEAT Uncharacterized protein OS=Triticum aestivum PE=4 SV=1	-45.2904	42	20.8	29	2	7	N	SignalP-noTM
146.02	tr|A0A077RTG8|A0A077RTG8_WHEAT Chromosome 3B, genomic scaffold, cultivar Chinese Spring OS=Triticum aestivum GN=TRAES_3BF087800010CFD_c1 PE=4 SV=1	-61.1251	39	35.3	29	4	9	N	SignalP-noTM
146.03	tr|F2CQR0|F2CQR0_HORVD Malate dehydrogenase OS=Hordeum vulgare var. distichum PE=2 SV=1	-62.0408	32	35.8	29	1	6	N	SignalP-TM
146.04	tr|R7WD67|R7WD67_AEGTA Malate dehydrogenase OS=Aegilops tauschii GN=F775_28588 PE=3 SV=1	-62.0891	32	34.6	28	1	6	N	SignalP-noTM
147.01	tr|W5DVG4|W5DVG4_WHEAT Uncharacterized protein OS=Triticum aestivum PE=3 SV=1	-57.2912	33	37.5	64	0	8	Y	SignalP-noTM
148.01	tr|F2CV88|F2CV88_HORVD Predicted protein OS=Hordeum vulgare var. distichum PE=2 SV=1	-35.7858	31	15.6	63	0	6	N	SignalP-noTM
149.01	tr|M8ARX9|M8ARX9_AEGTA Dolichyl-diphosphooligosaccharide--protein glycosyltransferase 48 kDa subunit OS=Aegilops tauschii GN=F775_31390 PE=3 SV=1	-78.3917	33	47.9	63	0	11	Y	SignalP-noTM
150.01	tr|W5C4X3|W5C4X3_WHEAT Protein argonaute OS=Triticum aestivum PE=3 SV=1	-68.1621	18	94.1	61	6	12	N	SignalP-noTM
150.02	tr|W5BLK7|W5BLK7_WHEAT Protein argonaute OS=Triticum aestivum PE=3 SV=1	-36.6301	11	91.2	31	1	7	N	SignalP-noTM
151.01	tr|W5D2K9|W5D2K9_WHEAT Uncharacterized protein OS=Triticum aestivum PE=4 SV=1	-62.1873	43	38.6	62	0	7	Y	SignalP-noTM
152.01	sp|P17314|IAAC3_WHEAT Alpha-amylase/trypsin inhibitor CM3 OS=Triticum aestivum PE=1 SV=1	-81.2254	63	18.1	60	7	8	N	SignalP-noTM
152.02	tr|Q7M219|Q7M219_TRITD Alpha-amylase inhibitor (Fragment) OS=Triticum turgidum subsp. durum PE=1 SV=1	-5.90379	73	2.7	5	1	2	Y	SignalP-noTM
153.01	tr|R7W2E5|R7W2E5_AEGTA Glucose-6-phosphate isomerase OS=Aegilops tauschii GN=F775_29851 PE=3 SV=1	-89.4842	29	67.3	61	0	15	N	SignalP-noTM
154.01	tr|M8CHP6|M8CHP6_AEGTA Lysosomal Pro-X carboxypeptidase OS=Aegilops tauschii GN=F775_09409 PE=4 SV=1	-63.7935	25	60.5	40	2	11	Y	SignalP-noTM
154.02	tr|M7Z585|M7Z585_TRIUA Lysosomal Pro-X carboxypeptidase OS=Triticum urartu GN=TRIUR3_14131 PE=4 SV=1	-52.3901	21	70.6	33	1	11	N	SignalP-noTM
154.03	tr|M7ZQR3|M7ZQR3_TRIUA Lysosomal Pro-X carboxypeptidase OS=Triticum urartu GN=TRIUR3_14129 PE=4 SV=1	-37.3049	13	63.8	26	2	7	N	SignalP-noTM
154.04	tr|N1QSS0|N1QSS0_AEGTA Lysosomal Pro-X carboxypeptidase OS=Aegilops tauschii GN=F775_01363 PE=4 SV=1	-33.443	17	59.6	24	2	7	N	SignalP-noTM
154.05	tr|R7W623|R7W623_AEGTA Lysosomal Pro-X carboxypeptidase OS=Aegilops tauschii GN=F775_18246 PE=4 SV=1	-27.8782	12	57.9	16	2	5	N	SignalP-noTM
155.01	sp|P16347|IAAS_WHEAT Endogenous alpha-amylase/subtilisin inhibitor OS=Triticum aestivum PE=1 SV=1	-53.2515	66	19.5	60	0	10	N	SignalP-noTM
156.01	tr|I3NM30|I3NM30_WHEAT Putative non-cyanogenic beta-glucosidase OS=Triticum aestivum GN=4N5.4 PE=3 SV=1	-63.6403	23	56.3	60	0	8	Y	SignalP-noTM
157.01	tr|M7ZJS5|M7ZJS5_TRIUA Putative glutathione S-transferase GSTU1 OS=Triticum urartu GN=TRIUR3_17205 PE=4 SV=1	-73.1922	65	24.9	55	1	11	N	SignalP-noTM
157.02	tr|Q8RW04|Q8RW04_WHEAT Glutathione transferase OS=Triticum aestivum GN=gstu1A PE=2 SV=1	-71.5195	65	24.9	53	1	11	N	SignalP-noTM
158.01	sp|P41378|IF4A_WHEAT Eukaryotic initiation factor 4A OS=Triticum aestivum PE=2 SV=1	-56.8875	29	46.8	59	0	10	N	SignalP-noTM
159.01	tr|N1QR19|N1QR19_AEGTA Dihydrolipoyllysine-residue acetyltransferase component of pyruvate dehydrogenase complex OS=Aegilops tauschii GN=F775_28726 PE=3 SV=1	-42.5611	48	22.9	57	3	8	N	SignalP-noTM
159.02	tr|J3MT78|J3MT78_ORYBR Uncharacterized protein OS=Oryza brachyantha GN=OB08G23080 PE=3 SV=1	-30.8589	14	46.6	54	1	6	N	SignalP-noTM
160.01	sp|B6DZD0|1FEH_TRIUA Fructan 1-exohydrolase OS=Triticum urartu GN=1-FEH PE=3 SV=1	-57.4607	18	66.5	44	9	10	N	SignalP-TM
160.02	tr|N1QSL4|N1QSL4_AEGTA Uncharacterized protein OS=Aegilops tauschii GN=F775_52095 PE=4 SV=1	-32.1427	11	75.4	14	5	6	Y	SignalP-noTM
160.03	tr|Q108T5|Q108T5_LOLPR Fructan beta-(2,1) fructosidase OS=Lolium perenne GN=1-FEHa PE=2 SV=1	-12.2581	4	65.4	10	1	2	N	SignalP-TM
161.01	tr|W5FM07|W5FM07_WHEAT Uncharacterized protein OS=Triticum aestivum PE=4 SV=1	-61.7177	42	26.8	42	4	8	Y	SignalP-noTM
161.02	tr|W5FNH7|W5FNH7_WHEAT Uncharacterized protein OS=Triticum aestivum PE=4 SV=1	-35.984	23	32.9	24	2	6	N	SignalP-TM
161.03	tr|Q8S4P7|Q8S4P7_WHEAT Thaumatin-like protein OS=Triticum aestivum PE=2 SV=1	-42.6106	45	23.5	21	5	7	N	SignalP-TM
162.01	tr|A7LM55|A7LM55_WHEAT Peptidyl-prolyl cis-trans isomerase OS=Triticum aestivum PE=2 SV=1	-49.2058	49	18.3	58	0	8	N	SignalP-noTM
163.01	tr|M7Z222|M7Z222_TRIUA Uncharacterized protein OS=Triticum urartu GN=TRIUR3_28410 PE=4 SV=1	-47.6808	31	27.7	39	1	8	Y	SignalP-noTM
163.02	tr|R7W7V8|R7W7V8_AEGTA Uncharacterized protein OS=Aegilops tauschii GN=F775_31970 PE=4 SV=1	-51.7322	47	25	39	3	8	Y	SignalP-noTM
163.03	tr|M8CBN8|M8CBN8_AEGTA Uncharacterized protein OS=Aegilops tauschii GN=F775_29715 PE=4 SV=1	-22.4717	21	28.2	28	3	4	Y	SignalP-noTM
163.04	tr|D2TE73|D2TE73_WHEAT Tri a Bd 27K (Fragment) OS=Triticum aestivum GN=bd27k PE=2 SV=1	-34.9201	47	22.6	16	2	7	N	SignalP-noTM
164.01	tr|A5HE90|A5HE90_WHEAT Hypersensitive response protein OS=Triticum aestivum GN=hir1 PE=2 SV=1	-43.1255	42	31.2	56	7	10	N	SignalP-noTM
164.02	tr|I1IPJ9|I1IPJ9_BRADI Uncharacterized protein OS=Brachypodium distachyon GN=BRADI4G28640 PE=4 SV=1	-18.9187	16	31.2	12	1	4	N	SignalP-noTM
165.01	tr|M8CL08|M8CL08_AEGTA Peroxidase 12 OS=Aegilops tauschii GN=F775_28788 PE=3 SV=1	-48.7644	24	38.7	56	4	7	Y	SignalP-noTM
165.02	tr|F2EEV5|F2EEV5_HORVD Predicted protein OS=Hordeum vulgare var. distichum PE=2 SV=1	-16.7301	12	38.6	30	1	4	Y	SignalP-noTM
166.01	tr|A0A023J4C1|A0A023J4C1_9POAL Grain softness protein OS=Aegilops markgrafii GN=Gsp-1 PE=4 SV=1	-27.3934	34	18.2	45	3	5	Y	SignalP-noTM
166.02	tr|A8QRK0|A8QRK0_TRIDC Grain softness protein OS=Triticum dicoccoides GN=Gsp1B PE=4 SV=1	-21.1523	26	18.2	25	2	4	Y	SignalP-noTM
166.03	tr|A8QR90|A8QR90_TRITU Grain softness protein OS=Triticum turgidum subsp. dicoccon GN=Gsp1A PE=4 SV=1	-30.4573	29	18.1	24	3	4	Y	SignalP-noTM
167.01	tr|W5DZ76|W5DZ76_WHEAT Proteasome subunit alpha type OS=Triticum aestivum PE=3 SV=1	-77.4845	50	32.1	50	2	13	N	SignalP-noTM
167.02	tr|M8C293|M8C293_AEGTA Proteasome subunit alpha type OS=Aegilops tauschii GN=F775_31476 PE=3 SV=1	-79.8058	58	27.3	44	2	13	N	SignalP-noTM
168.01	tr|F2CRK2|F2CRK2_HORVD Predicted protein OS=Hordeum vulgare var. distichum PE=2 SV=1	-36.7688	15	54.1	57	0	5	Y	SignalP-noTM
169.01	tr|M7ZDS1|M7ZDS1_TRIUA Uncharacterized protein OS=Triticum urartu GN=TRIUR3_24084 PE=3 SV=1	-36.022	25	32.6	56	0	6	N	SignalP-noTM
170.01	sp|Q43594|TBB1_ORYSJ Tubulin beta-1 chain OS=Oryza sativa subsp. japonica GN=TUBB1 PE=2 SV=2	-30.314	21	50.2	56	0	8	N	SignalP-noTM
171.01	sp|P04464|CALM_WHEAT Calmodulin OS=Triticum aestivum PE=1 SV=3	-69.9299	76	16.8	39	3	8	N	SignalP-noTM
171.02	sp|A2WN93|CALM1_ORYSI Calmodulin-1 OS=Oryza sativa subsp. indica GN=CAM1-1 PE=1 SV=2	-69.2497	76	16.7	38	1	8	N	SignalP-noTM
171.03	tr|A0A077RW85|A0A077RW85_WHEAT Chromosome 3B, genomic scaffold, cultivar Chinese Spring OS=Triticum aestivum GN=TRAES_3BF027700130CFD_c1 PE=4 SV=1	-56.5586	77	16.6	26	3	8	N	SignalP-noTM
172.01	tr|W5DMR0|W5DMR0_WHEAT Uncharacterized protein OS=Triticum aestivum PE=4 SV=1	-30.4822	22	41.7	37	4	7	Y	SignalP-noTM
172.02	tr|W5FDJ1|W5FDJ1_WHEAT Uncharacterized protein OS=Triticum aestivum PE=4 SV=1	-23.7281	38	16.2	25	2	5	N	SignalP-noTM
173.01	tr|W5B4W0|W5B4W0_WHEAT Uncharacterized protein (Fragment) OS=Triticum aestivum PE=4 SV=1	-61.5243	28	47.3	46	3	10	N	SignalP-noTM
173.02	tr|W5BNC8|W5BNC8_WHEAT Uncharacterized protein OS=Triticum aestivum PE=4 SV=1	-52.4425	28	45	33	3	10	N	SignalP-TM
173.03	tr|A2XMV8|A2XMV8_ORYSI Putative uncharacterized protein OS=Oryza sativa subsp. indica GN=OsI_13881 PE=4 SV=1	-11.7286	5	41.9	10	1	3	Y	SignalP-noTM
174.01	sp|Q1XIR9|HGL1A_WHEAT 4-hydroxy-7-methoxy-3-oxo-3,4-dihydro-2H-1,4-benzoxazin-2-yl glucoside beta-D-glucosidase 1a, chloroplastic OS=Triticum aestivum GN=GLU1A PE=1 SV=1	-71.1301	28	64.4	55	0	11	N	SignalP-noTM
175.01	tr|N1R173|N1R173_AEGTA Alpha-1,4-glucan-protein synthase (UDP-forming) OS=Aegilops tauschii GN=F775_29639 PE=4 SV=1	-60.9346	36	38.8	50	4	12	N	SignalP-noTM
175.02	tr|T1M2W9|T1M2W9_TRIUA Uncharacterized protein OS=Triticum urartu PE=4 SV=1	-56.6603	28	46.1	48	2	10	Y	SignalP-noTM
176.01	tr|W5EM06|W5EM06_WHEAT Uncharacterized protein OS=Triticum aestivum PE=3 SV=1	-42.6738	15	49.9	55	0	5	N	SignalP-noTM
177.01	tr|A0A077S1B8|A0A077S1B8_WHEAT Chromosome 3B, genomic scaffold, cultivar Chinese Spring OS=Triticum aestivum GN=TRAES_3BF032700130CFD_c1 PE=4 SV=1	-79.784	39	39.5	54	0	9	Y	SignalP-noTM
178.01	tr|W5GH59|W5GH59_WHEAT Uncharacterized protein OS=Triticum aestivum PE=4 SV=1	-44.4704	38	24	53	4	8	Y	SignalP-noTM
178.02	tr|F2DUB4|F2DUB4_HORVD Predicted protein OS=Hordeum vulgare var. distichum PE=2 SV=1	-32.6008	27	23.9	45	1	5	Y	SignalP-noTM
179.01	tr|M8C3F3|M8C3F3_AEGTA Serine carboxypeptidase-like 50 OS=Aegilops tauschii GN=F775_18509 PE=4 SV=1	-79.5214	37	32.9	49	6	9	Y	SignalP-noTM
179.02	tr|F2DP98|F2DP98_HORVD Predicted protein OS=Hordeum vulgare var. distichum PE=2 SV=1	-28.1428	12	48.2	19	2	5	N	SignalP-noTM
180.01	tr|M7YGL9|M7YGL9_TRIUA Alanine aminotransferase 2 OS=Triticum urartu GN=TRIUR3_23427 PE=4 SV=1	-75.156	29	57	54	0	13	N	SignalP-noTM
181.01	tr|M8BVA6|M8BVA6_AEGTA Aspartate aminotransferase OS=Aegilops tauschii GN=F775_32947 PE=3 SV=1	-101.657	42	44.5	54	0	13	N	SignalP-noTM
182.01	tr|I1IX73|I1IX73_BRADI 40S ribosomal protein S27 OS=Brachypodium distachyon GN=BRADI5G08455 PE=3 SV=1	-21.8637	43	9.5	47	1	3	N	SignalP-noTM
182.02	tr|A2X4T7|A2X4T7_ORYSI 40S ribosomal protein S27 OS=Oryza sativa subsp. indica GN=OsI_07209 PE=3 SV=1	-23.504	43	9.5	33	1	3	N	SignalP-noTM
183.01	tr|N1QW07|N1QW07_AEGTA Uncharacterized protein OS=Aegilops tauschii GN=F775_30553 PE=4 SV=1	-47.9967	16	78.7	52	5	9	N	SignalP-noTM
183.02	tr|F2D0A4|F2D0A4_HORVD Predicted protein OS=Hordeum vulgare var. distichum PE=2 SV=1	-26.7504	12	60	31	1	5	N	SignalP-noTM
184.01	tr|I1HVG2|I1HVG2_BRADI Uncharacterized protein OS=Brachypodium distachyon GN=BRADI2G61560 PE=4 SV=1	-25.7507	32	20	49	2	4	N	SignalP-noTM
184.02	tr|F2CQ57|F2CQ57_HORVD Predicted protein OS=Hordeum vulgare var. distichum PE=2 SV=1	-20.5617	24	20.4	27	1	3	N	SignalP-noTM
185.01	tr|C9EF64|C9EF64_WHEAT Dehydroascorbate reductase OS=Triticum aestivum GN=DHAR PE=2 SV=1	-67.738	50	23.3	48	1	8	N	SignalP-noTM
185.02	tr|M7ZKX9|M7ZKX9_TRIUA Glutathione S-transferase DHAR2 OS=Triticum urartu GN=TRIUR3_18522 PE=4 SV=1	-66.2724	26	44.7	43	1	8	N	SignalP-noTM
186.01	tr|F2D2X4|F2D2X4_HORVD Predicted protein (Fragment) OS=Hordeum vulgare var. distichum PE=2 SV=1	-40.8742	21	47.7	51	3	7	N	SignalP-TM
186.02	tr|M7YM20|M7YM20_TRIUA Adipocyte plasma membrane-associated protein OS=Triticum urartu GN=TRIUR3_05190 PE=4 SV=1	-34.4018	28	30.8	48	1	5	N	SignalP-noTM
187.01	tr|I1HK76|I1HK76_BRADI Uncharacterized protein OS=Brachypodium distachyon GN=BRADI2G27870 PE=4 SV=1	-34.571	16	48.3	42	2	6	N	SignalP-noTM
187.02	tr|B4FP94|B4FP94_MAIZE Uncharacterized protein OS=Zea mays PE=2 SV=1	-24.573	14	47.3	34	1	5	N	SignalP-TM
187.03	tr|A0A077S4P4|A0A077S4P4_WHEAT Chromosome 3B, genomic scaffold, cultivar Chinese Spring OS=Triticum aestivum GN=TRAES_3BF117500020CFD_c1 PE=4 SV=1	-27.0088	9	45.5	23	1	3	N	SignalP-TM
188.01	tr|R7VZK4|R7VZK4_AEGTA 60S ribosomal protein L12 OS=Aegilops tauschii GN=F775_09101 PE=3 SV=1	-26.3509	31	17.5	51	0	4	N	SignalP-noTM
189.01	tr|W5CCA9|W5CCA9_WHEAT Fructose-bisphosphate aldolase (Fragment) OS=Triticum aestivum PE=3 SV=1	-104.337	50	38.7	46	1	12	N	SignalP-noTM
189.02	tr|M7ZAX1|M7ZAX1_TRIUA Fructose-bisphosphate aldolase OS=Triticum urartu GN=TRIUR3_22960 PE=3 SV=1	-86.3041	42	38.8	37	1	10	N	SignalP-noTM
189.03	tr|C1J959|C1J959_WHEAT Fructose-bisphosphate aldolase OS=Triticum aestivum PE=3 SV=1	-75.6048	44	38.7	29	2	10	N	SignalP-noTM
190.01	tr|A2XGG9|A2XGG9_ORYSI Ribosomal protein L19 OS=Oryza sativa subsp. indica GN=OsI_11477 PE=3 SV=1	-33.7898	14	24	50	0	5	N	SignalP-noTM
191.01	tr|W5FT71|W5FT71_WHEAT Uncharacterized protein OS=Triticum aestivum PE=4 SV=1	-69.1527	31	50.7	46	3	9	Y	SignalP-noTM
191.02	tr|M7YT54|M7YT54_TRIUA Serine carboxypeptidase-like 6 OS=Triticum urartu GN=TRIUR3_09032 PE=4 SV=1	-61.3118	34	41.8	41	2	8	Y	SignalP-noTM
192.01	tr|F2CZV0|F2CZV0_HORVD Phosphoglycerate kinase (Fragment) OS=Hordeum vulgare var. distichum PE=2 SV=1	-76.9428	40	40.1	48	9	12	N	SignalP-noTM
192.02	tr|C1JYD7|C1JYD7_9POAL Phosphoglycerate kinase (Fragment) OS=Agropyron mongolicum GN=Pgk1 PE=3 SV=1	-30.0158	19	31.3	19	2	5	N	SignalP-noTM
193.01	tr|A0A023T4H1|A0A023T4H1_9POAL Cysteine proteinase inhibitor OS=Secale cereale x Triticum aestivum GN=TrcC-7 PE=2 SV=1	-44.6466	57	12.9	48	3	5	Y	SignalP-noTM
193.02	tr|F2EC58|F2EC58_HORVD Predicted protein OS=Hordeum vulgare var. distichum PE=2 SV=1	-14.3033	21	12.8	26	1	3	Y	SignalP-noTM
194.01	tr|R7W835|R7W835_AEGTA Uncharacterized protein OS=Aegilops tauschii GN=F775_29833 PE=4 SV=1	-44.7808	35	31.4	49	0	7	N	SignalP-noTM
195.01	tr|I1J0D3|I1J0D3_BRADI T-complex protein 1 subunit alpha OS=Brachypodium distachyon GN=BRADI5G17750 PE=3 SV=1	-25.6939	14	59.3	48	1	4	N	SignalP-noTM
195.02	tr|W5DN86|W5DN86_WHEAT T-complex protein 1 subunit alpha OS=Triticum aestivum PE=3 SV=1	-25.5556	14	59.2	35	1	4	N	SignalP-noTM
196.01	tr|R7WD06|R7WD06_AEGTA Eukaryotic translation initiation factor 2 subunit 3 OS=Aegilops tauschii GN=F775_27805 PE=4 SV=1	-56.3275	25	51.4	47	5	8	N	SignalP-noTM
196.02	tr|I1IXH9|I1IXH9_BRADI Uncharacterized protein OS=Brachypodium distachyon GN=BRADI5G09350 PE=4 SV=1	-23.7854	17	35.8	29	1	4	N	SignalP-noTM
197.01	tr|O24400|O24400_WHEAT Superoxide dismutase [Cu-Zn] OS=Triticum aestivum GN=SOD1.2 PE=2 SV=1	-66.475	43	20.2	43	1	5	N	SignalP-noTM
197.02	tr|H9NAV2|H9NAV2_WHEAT Superoxide dismutase [Cu-Zn] (Fragment) OS=Triticum aestivum PE=2 SV=1	-65.2197	50	17.4	43	1	5	Y	SignalP-noTM
198.01	tr|M7Z1C0|M7Z1C0_TRIUA 40S ribosomal protein S7 OS=Triticum urartu GN=TRIUR3_17780 PE=4 SV=1	-50.9643	41	22.2	46	5	8	N	SignalP-noTM
198.02	tr|I1I3N2|I1I3N2_BRADI Uncharacterized protein OS=Brachypodium distachyon GN=BRADI3G23310 PE=4 SV=1	-32.0833	32	22	28	2	5	N	SignalP-noTM
199.01	tr|A0A077RSI3|A0A077RSI3_WHEAT Chromosome 3B, genomic scaffold, cultivar Chinese Spring OS=Triticum aestivum GN=TRAES_3BF079100070CFD_c1 PE=4 SV=1	-76.5415	61	26.7	42	2	9	N	SignalP-noTM
199.02	tr|W5CMD2|W5CMD2_WHEAT Triosephosphate isomerase OS=Triticum aestivum PE=3 SV=1	-74.5861	61	26.7	32	2	9	N	SignalP-noTM
200.01	tr|M7YHQ1|M7YHQ1_TRIUA 60S ribosomal protein L30 OS=Triticum urartu GN=TRIUR3_17266 PE=3 SV=1	-21.0436	37	12.2	47	0	3	N	SignalP-noTM
201.01	sp|P68428|H32_WHEAT Histone H3.2 OS=Triticum aestivum PE=1 SV=2	-22.4584	43	15.2	31	1	4	N	SignalP-noTM
201.02	tr|D8L9K7|D8L9K7_WHEAT Histone H3 OS=Triticum aestivum GN=TAA_ctg0464b.00020.1 PE=3 SV=1	-16.3838	43	15.2	22	1	4	N	SignalP-noTM
201.03	sp|A2XHJ3|H33_ORYSI Histone H3.3 OS=Oryza sativa subsp. indica GN=OsI_011536 PE=3 SV=1	-23.6021	36	15.3	21	1	3	N	SignalP-noTM
201.04	tr|W4ZZT6|W4ZZT6_WHEAT Uncharacterized protein (Fragment) OS=Triticum aestivum PE=4 SV=1	-8.48812	97	4.1	19	1	2	N	SignalP-noTM
201.05	tr|W4ZPL2|W4ZPL2_WHEAT Uncharacterized protein (Fragment) OS=Triticum aestivum PE=4 SV=1	-8.45593	16	12.2	15	1	2	N	SignalP-noTM
202.01	tr|N1QZR4|N1QZR4_AEGTA Glucan endo-1,3-beta-glucosidase, acidic isoform OS=Aegilops tauschii GN=F775_32823 PE=3 SV=1	-54.7783	32	35	47	0	8	Y	SignalP-noTM
203.01	tr|A0A077RAG2|A0A077RAG2_WHEAT WGS project CBUC00000000 data, cultivar Chinese Spring, contig v443_1518 OS=Triticum aestivum GN=TRAES_3BF151800050CFD_c1 PE=4 SV=1	-44.5159	47	15	46	0	5	N	SignalP-noTM
204.01	tr|A0A080YUM6|A0A080YUM6_WHEAT Chromosome 3B, genomic scaffold, cultivar Chinese Spring OS=Triticum aestivum GN=TRAES_3BF153400070CFD_c1 PE=4 SV=1	-12.4584	18	9.6	46	0	2	N	SignalP-noTM
205.01	tr|Q06I75|Q06I75_WHEAT Fasciclin-like protein FLA31 OS=Triticum aestivum PE=2 SV=1	-31.1463	17	30.2	46	0	3	Y	SignalP-noTM
206.01	tr|F2EAX5|F2EAX5_HORVD Predicted protein OS=Hordeum vulgare var. distichum PE=2 SV=1	-33.4347	36	14.3	39	1	5	N	SignalP-noTM
206.02	tr|F2EC14|F2EC14_HORVD Predicted protein OS=Hordeum vulgare var. distichum PE=2 SV=1	-29.3969	35	14.4	31	1	5	N	SignalP-noTM
207.01	tr|A0A077RSQ1|A0A077RSQ1_WHEAT Chromosome 3B, genomic scaffold, cultivar Chinese Spring OS=Triticum aestivum GN=TRAES_3BF067800120CFD_c1 PE=4 SV=1	-46.4854	14	79	42	6	7	N	SignalP-noTM
207.02	tr|I1HP88|I1HP88_BRADI Uncharacterized protein OS=Brachypodium distachyon GN=BRADI2G43020 PE=3 SV=1	-19.6761	4	82.2	7	1	2	N	SignalP-noTM
208.01	tr|M7ZMZ6|M7ZMZ6_TRIUA Blue copper protein OS=Triticum urartu GN=TRIUR3_31367 PE=4 SV=1	-24.8861	19	15.6	44	1	2	Y	SignalP-noTM
208.02	tr|M8B7I1|M8B7I1_AEGTA Blue copper protein OS=Aegilops tauschii GN=F775_24591 PE=4 SV=1	-27.1135	23	13.4	9	1	2	Y	SignalP-noTM
209.01	tr|B8AFT1|B8AFT1_ORYSI Proteasome subunit alpha type OS=Oryza sativa subsp. indica GN=OsI_08192 PE=3 SV=1	-89.9611	58	25.7	44	0	11	N	SignalP-noTM
210.01	tr|W5DRR0|W5DRR0_WHEAT Uncharacterized protein OS=Triticum aestivum PE=4 SV=1	-40.1635	14	46.1	36	4	6	Y	SignalP-noTM
210.02	tr|W5ERG7|W5ERG7_WHEAT Uncharacterized protein OS=Triticum aestivum PE=4 SV=1	-22.4679	20	38.1	28	2	4	N	SignalP-noTM
211.01	tr|D0EY60|D0EY60_WHEAT ADP-glucose brittle-1 transporter OS=Triticum aestivum PE=3 SV=1	-38.966	32	45.7	43	0	8	N	SignalP-noTM
212.01	tr|M8AYQ8|M8AYQ8_AEGTA Basic 7S globulin OS=Aegilops tauschii GN=F775_20052 PE=4 SV=1	-37.4545	32	27.5	32	4	5	Y	SignalP-noTM
212.02	tr|W5CT08|W5CT08_WHEAT Uncharacterized protein OS=Triticum aestivum PE=4 SV=1	-11.5986	7	35.7	17	1	2	Y	SignalP-noTM
213.01	tr|F2E1Y8|F2E1Y8_HORVD Predicted protein OS=Hordeum vulgare var. distichum PE=2 SV=1	-12.2676	20	13.8	20	1	2	N	SignalP-noTM
213.02	tr|A2YVK0|A2YVK0_ORYSI Putative uncharacterized protein OS=Oryza sativa subsp. indica GN=OsI_29358 PE=4 SV=1	-12.8309	20	13.6	19	1	2	N	SignalP-noTM
213.03	tr|I1I1G3|I1I1G3_BRADI Uncharacterized protein OS=Brachypodium distachyon GN=BRADI3G16600 PE=4 SV=1	-8.91222	20	13.6	15	1	2	N	SignalP-noTM
214.01	tr|F2DPP0|F2DPP0_HORVD Proteasome subunit beta type OS=Hordeum vulgare var. distichum PE=2 SV=1	-62.9653	32	29.7	42	0	9	N	SignalP-noTM
215.01	tr|W5G696|W5G696_WHEAT Uncharacterized protein OS=Triticum aestivum PE=4 SV=1	-61.9733	26	72.5	35	5	11	Y	SignalP-noTM
215.02	tr|W5GL29|W5GL29_WHEAT Uncharacterized protein (Fragment) OS=Triticum aestivum PE=4 SV=1	-50.167	23	62.1	29	2	8	Y	SignalP-noTM
216.01	sp|P29305|1433A_HORVU 14-3-3-like protein A OS=Hordeum vulgare PE=2 SV=1	-36.6378	38	29.3	26	2	8	N	SignalP-noTM
216.02	sp|Q43470|1433B_HORVU 14-3-3-like protein B OS=Hordeum vulgare PE=2 SV=1	-24.1753	20	29.6	24	2	5	N	SignalP-noTM
216.03	tr|K6Z6Z5|K6Z6Z5_PHLPR Uncharacterized protein (Fragment) OS=Phleum pratense PE=2 SV=1	-15.8823	32	17.6	9	1	4	N	SignalP-noTM
216.04	tr|B4FT23|B4FT23_MAIZE 14-3-3-like protein OS=Zea mays GN=ZEAMMB73_394525 PE=2 SV=1	-13.5969	8	28.5	8	1	2	N	SignalP-noTM
216.05	sp|Q2R2W2|14334_ORYSJ 14-3-3-like protein GF14-D OS=Oryza sativa subsp. japonica GN=GF14D PE=1 SV=1	-7.13312	7	29.2	5	1	2	N	SignalP-noTM
217.01	tr|F2DG99|F2DG99_HORVD Predicted protein OS=Hordeum vulgare var. distichum PE=2 SV=1	-30.3853	22	27.3	37	1	5	N	SignalP-noTM
217.02	tr|M8BZW5|M8BZW5_AEGTA Uncharacterized protein OS=Aegilops tauschii GN=F775_19008 PE=4 SV=1	-34.3419	31	27.5	32	2	6	N	SignalP-noTM
218.01	tr|F2CS52|F2CS52_HORVD Predicted protein OS=Hordeum vulgare var. distichum PE=2 SV=1	-61.7077	55	18.6	41	0	8	N	SignalP-noTM
219.01	tr|W5FEQ2|W5FEQ2_WHEAT Uncharacterized protein OS=Triticum aestivum PE=4 SV=1	-68.0049	41	31.8	41	0	9	N	SignalP-TM
220.01	tr|A0A077RWB9|A0A077RWB9_WHEAT Chromosome 3B, genomic scaffold, cultivar Chinese Spring OS=Triticum aestivum GN=TRAES_3BF041800030CFD_c1 PE=4 SV=1	-25.0796	36	18	41	0	5	Y	SignalP-noTM
221.01	tr|W4ZUF2|W4ZUF2_WHEAT Uncharacterized protein OS=Triticum aestivum PE=3 SV=1	-38.8656	21	35.4	40	1	4	N	SignalP-noTM
221.02	tr|F2CWQ6|F2CWQ6_HORVD Predicted protein OS=Hordeum vulgare var. distichum PE=2 SV=1	-37.0173	21	35.3	28	1	4	N	SignalP-noTM
222.01	tr|F2D894|F2D894_HORVD Proteasome subunit alpha type OS=Hordeum vulgare var. distichum PE=2 SV=1	-64.094	39	31.1	40	0	9	N	SignalP-noTM
223.01	tr|W5I7C8|W5I7C8_WHEAT Uncharacterized protein OS=Triticum aestivum PE=4 SV=1	-58.5135	14	79.6	35	1	9	N	SignalP-noTM
223.02	tr|M8CZQ3|M8CZQ3_AEGTA Putative glycerophosphoryl diester phosphodiesterase 1 OS=Aegilops tauschii GN=F775_16494 PE=4 SV=1	-49.1803	13	83.6	27	1	9	N	SignalP-TM
223.03	tr|W5HUF8|W5HUF8_WHEAT Uncharacterized protein OS=Triticum aestivum PE=4 SV=1	-35.8223	14	66.3	25	2	7	Y	SignalP-noTM
224.01	tr|F2DYJ0|F2DYJ0_HORVD Proteasome subunit alpha type OS=Hordeum vulgare var. distichum PE=2 SV=1	-49.4668	40	27.1	39	0	9	N	SignalP-noTM
225.01	tr|A4ZIT6|A4ZIT6_TRIMO Monomeric alpha-amylase inhibitor (Fragment) OS=Triticum monococcum PE=4 SV=1	-45.787	61	13	37	7	8	N	SignalP-noTM
225.02	tr|T1WH04|T1WH04_9POAL Dimeric alpha-amylase inhibitor OS=Kengyilia mutica GN=AAI PE=4 SV=1	-15.341	17	14.8	5	1	2	N	SignalP-noTM
226.01	sp|P82900|NLT2G_WHEAT Non-specific lipid-transfer protein 2G OS=Triticum aestivum PE=1 SV=2	-22.6583	34	9.8	30	2	4	Y	SignalP-noTM
226.02	sp|P82901|NLT2P_WHEAT Non-specific lipid-transfer protein 2P OS=Triticum aestivum PE=1 SV=1	-26.1764	91	7	28	3	5	N	SignalP-noTM
227.01	tr|F2CU34|F2CU34_HORVD Predicted protein OS=Hordeum vulgare var. distichum PE=2 SV=1	-25.4232	12	80.2	37	1	7	N	SignalP-noTM
227.02	tr|C9WWM8|C9WWM8_DACGL Cytosolic heat shock protein 90.1 OS=Dactylis glomerata PE=2 SV=1	-20.4846	8	80.2	25	1	5	N	SignalP-noTM
227.03	tr|K3Y5K9|K3Y5K9_SETIT Uncharacterized protein OS=Setaria italica GN=Si009497m.g PE=3 SV=1	-12.817	7	81.1	15	1	4	N	SignalP-noTM
228.01	tr|A0A023W638|A0A023W638_WHEAT Endochitinase OS=Triticum aestivum PE=4 SV=1	-58.1303	37	33.5	28	2	6	Y	SignalP-noTM
228.02	tr|A0A023W636|A0A023W636_WHEAT Endochitinase OS=Triticum aestivum PE=4 SV=1	-29.2192	25	33.4	11	1	4	N	SignalP-noTM
228.03	tr|G3DQE2|G3DQE2_LOLPR Pathogenesis-related protein 3-2 (Fragment) OS=Lolium perenne GN=PR3-2 PE=2 SV=1	-28.4559	31	12.8	11	1	2	Y	SignalP-noTM
228.04	tr|F2CSS7|F2CSS7_HORVD Predicted protein OS=Hordeum vulgare var. distichum PE=2 SV=1	-30.7321	21	33.5	6	1	4	Y	SignalP-noTM
228.05	tr|M7YBY6|M7YBY6_TRIUA Basic endochitinase C OS=Triticum urartu GN=TRIUR3_19310 PE=4 SV=1	-24.341	14	28.1	4	1	2	Y	SignalP-noTM
229.01	tr|W5GV92|W5GV92_WHEAT Uncharacterized protein OS=Triticum aestivum PE=3 SV=1	-64.5745	23	58.9	35	1	9	N	SignalP-noTM
229.02	tr|N1QVB3|N1QVB3_AEGTA T-complex protein 1 subunit zeta OS=Aegilops tauschii GN=F775_30172 PE=3 SV=1	-63.5922	23	58.9	35	1	9	N	SignalP-noTM
229.03	tr|W5GIU4|W5GIU4_WHEAT Uncharacterized protein OS=Triticum aestivum PE=4 SV=1	-39.4277	40	24.7	6	2	6	N	SignalP-noTM
230.01	tr|M7ZKK2|M7ZKK2_TRIUA Transmembrane 9 superfamily member 4 OS=Triticum urartu GN=TRIUR3_07979 PE=4 SV=1	-44.6445	13	63.4	34	1	6	N	SignalP-noTM
230.02	tr|F2CYK2|F2CYK2_HORVD Predicted protein OS=Hordeum vulgare var. distichum PE=2 SV=1	-46.2506	11	74.6	32	2	7	Y	SignalP-noTM
231.01	tr|M8C6V8|M8C6V8_AEGTA Polyamine oxidase OS=Aegilops tauschii GN=F775_31003 PE=4 SV=1	-55.1396	31	46.2	38	0	9	N	SignalP-noTM
232.01	tr|Q35784|Q35784_SORBI Sorghum bicolor URF209 OS=Sorghum bicolor PE=2 SV=1	-12.4023	11	23.6	31	1	2	N	SignalP-noTM
232.02	tr|M4YNR3|M4YNR3_LOLPR ATP synthase subunits 4 OS=Lolium perenne GN=atp4 PE=4 SV=1	-10.4535	28	21.8	23	2	3	N	SignalP-TM
233.01	tr|M8BLA5|M8BLA5_AEGTA Calnexin-like protein OS=Aegilops tauschii GN=F775_27230 PE=3 SV=1	-75.4583	25	60	32	8	10	Y	SignalP-noTM
233.02	tr|M8B076|M8B076_AEGTA Calnexin-like protein OS=Aegilops tauschii GN=F775_32824 PE=3 SV=1	-36.9871	16	59.1	7	4	6	Y	SignalP-noTM
234.01	tr|W5BN99|W5BN99_WHEAT Uncharacterized protein (Fragment) OS=Triticum aestivum PE=4 SV=1	-50.1537	29	33.3	35	1	5	Y	SignalP-noTM
234.02	tr|Q8W428|Q8W428_WHEAT Chitinase 2 OS=Triticum aestivum GN=Chi 2 PE=2 SV=1	-50.1537	29	34.1	35	1	5	Y	SignalP-noTM
235.01	tr|A7L845|A7L845_WHEAT VPE1 OS=Triticum aestivum GN=VPE1 PE=2 SV=1	-28.7616	15	54.4	26	4	6	N	SignalP-noTM
235.02	tr|M8B1F4|M8B1F4_AEGTA Vacuolar-processing enzyme beta-isozyme OS=Aegilops tauschii GN=F775_31412 PE=4 SV=1	-20.7989	9	48.1	14	1	4	Y	SignalP-noTM
235.03	tr|W5AQN9|W5AQN9_WHEAT Uncharacterized protein OS=Triticum aestivum PE=4 SV=1	-16.1979	10	43.9	9	2	4	Y	SignalP-noTM
236.01	tr|C4PKL1|C4PKL1_WHEAT Purple acid phosphatase OS=Triticum aestivum GN=ACP PE=2 SV=1	-67.3565	26	55	33	2	8	Y	SignalP-noTM
236.02	tr|W5H8B8|W5H8B8_WHEAT Purple acid phosphatase OS=Triticum aestivum PE=3 SV=1	-66.0375	26	55.1	31	2	8	Y	SignalP-noTM
237.01	tr|N1R0Q3|N1R0Q3_AEGTA GDSL esterase/lipase OS=Aegilops tauschii GN=F775_26839 PE=4 SV=1	-47.3384	20	38.7	36	0	7	Y	SignalP-noTM
238.01	tr|M8BPV6|M8BPV6_AEGTA Plastidic glucose transporter 4 OS=Aegilops tauschii GN=F775_29440 PE=3 SV=1	-41.8523	29	51.3	26	2	6	N	SignalP-TM
238.02	tr|M7ZN42|M7ZN42_TRIUA Plastidic glucose transporter 4 OS=Triticum urartu GN=TRIUR3_03391 PE=3 SV=1	-28.6743	22	52	25	1	5	N	SignalP-TM
238.03	tr|K3XGD1|K3XGD1_SETIT Uncharacterized protein OS=Setaria italica GN=Si000951m.g PE=3 SV=1	-13.1068	10	56.3	6	1	2	N	SignalP-noTM
239.01	tr|Q6QU79|Q6QU79_WHEAT Delta tonoplast intrinsic protein TIP2	1 OS=Triticum aestivum PE=2 SV=1	-11.6607	18	25.1	20	1	N	SignalP-TM	* 4
239.02	tr|M7Z4T9|M7Z4T9_TRIUA Putative aquaporin TIP2-2 OS=Triticum urartu GN=TRIUR3_24886 PE=3 SV=1	-11.9508	18	25.1	17	1	2	N	SignalP-TM
240.01	tr|A3KLL4|A3KLL4_WHEAT Malate dehydrogenase OS=Triticum aestivum PE=2 SV=1	-38.961	32	35.4	36	0	6	N	SignalP-noTM
241.01	tr|F2CZC7|F2CZC7_HORVD Predicted protein OS=Hordeum vulgare var. distichum PE=2 SV=1	-45.2942	21	46.6	35	0	8	N	SignalP-noTM
242.01	tr|A0A023JMN5|A0A023JMN5_WHEAT Nucleoredoxin OS=Triticum aestivum GN=NRX PE=2 SV=1	-63.015	28	63.6	34	3	10	N	SignalP-noTM
242.02	tr|W5B8K7|W5B8K7_WHEAT Uncharacterized protein OS=Triticum aestivum PE=4 SV=1	-61.089	19	63.7	30	1	8	N	SignalP-noTM
243.01	tr|M0W8Z2|M0W8Z2_HORVD Uncharacterized protein OS=Hordeum vulgare var. distichum PE=4 SV=1	-21.3578	21	17.6	34	0	3	Y	SignalP-noTM
244.01	tr|F2CW48|F2CW48_HORVD Predicted protein OS=Hordeum vulgare var. distichum PE=2 SV=1	-36.6631	42	12	34	0	5	N	SignalP-noTM
245.01	tr|W5EMX4|W5EMX4_WHEAT Uncharacterized protein OS=Triticum aestivum PE=4 SV=1	-58.7816	30	52.6	34	0	9	Y	SignalP-noTM
246.01	tr|M7YDJ6|M7YDJ6_TRIUA Epoxide hydrolase 2 OS=Triticum urartu GN=TRIUR3_21113 PE=4 SV=1	-57.2235	53	23.8	24	1	8	N	SignalP-noTM
246.02	tr|M8AZG3|M8AZG3_AEGTA Uncharacterized protein OS=Aegilops tauschii GN=F775_52362 PE=4 SV=1	-59.1392	36	36.8	24	1	8	N	SignalP-noTM
246.03	tr|M8BBK0|M8BBK0_AEGTA Uncharacterized protein OS=Aegilops tauschii GN=F775_13984 PE=4 SV=1	-9.10073	5	35.3	8	1	2	N	SignalP-noTM
247.01	tr|W5AH35|W5AH35_WHEAT Uncharacterized protein OS=Triticum aestivum PE=3 SV=1	-41.1587	17	58.9	34	0	7	N	SignalP-noTM
248.01	tr|W5GGQ5|W5GGQ5_WHEAT ATP synthase subunit beta OS=Triticum aestivum PE=3 SV=1	-124.944	46	44	34	0	13	N	SignalP-noTM
249.01	tr|Q9LDX4|Q9LDX4_WHEAT Thioredoxin OS=Triticum aestivum PE=2 SV=1	-35.5	39	13.3	24	1	5	N	SignalP-noTM
249.02	sp|O64394|TRXH_WHEAT Thioredoxin H-type OS=Triticum aestivum PE=2 SV=3	-31.968	44	13.4	23	1	5	N	SignalP-noTM
249.03	tr|N1R4J0|N1R4J0_AEGTA Uncharacterized protein OS=Aegilops tauschii GN=F775_43350 PE=4 SV=1	-28.5052	5	76.6	10	1	3	N	SignalP-noTM
250.01	tr|M8CD93|M8CD93_AEGTA Carboxypeptidase OS=Aegilops tauschii GN=F775_28331 PE=3 SV=1	-70.1665	30	44.2	30	3	9	Y	SignalP-noTM
250.02	tr|W5BIW3|W5BIW3_WHEAT Carboxypeptidase OS=Triticum aestivum PE=3 SV=1	-64.2979	19	57.4	24	2	8	Y	SignalP-noTM
251.01	tr|W5B9Q2|W5B9Q2_WHEAT Uncharacterized protein OS=Triticum aestivum PE=4 SV=1	-57.301	49	30.5	27	2	8	N	SignalP-TM
251.02	tr|M8BB60|M8BB60_AEGTA Prohibitin-1, mitochondrial OS=Aegilops tauschii GN=F775_29475 PE=4 SV=1	-41.3702	50	24.7	18	1	7	N	SignalP-noTM
251.03	tr|F2CYM5|F2CYM5_HORVD Predicted protein OS=Hordeum vulgare var. distichum PE=2 SV=1	-22.4473	24	30.3	6	3	4	N	SignalP-noTM
252.01	tr|F2CX32|F2CX32_HORVD Pyruvate kinase OS=Hordeum vulgare var. distichum PE=2 SV=1	-31.8038	13	57.3	34	0	4	N	SignalP-noTM
253.01	tr|B4FRS1|B4FRS1_MAIZE Ras-related protein Rab-6A OS=Zea mays PE=2 SV=1	-20.9765	28	22.8	23	4	5	N	SignalP-noTM
253.02	tr|B4FB55|B4FB55_MAIZE Ras-related protein ARA-3 OS=Zea mays PE=2 SV=1	-21.233	23	23.8	13	3	4	N	SignalP-noTM
253.03	sp|P40392|RIC1_ORYSJ Ras-related protein RIC1 OS=Oryza sativa subsp. japonica GN=RIC1 PE=2 SV=2	-13.7106	14	22.4	9	1	2	N	SignalP-noTM
254.01	tr|W5G8X1|W5G8X1_WHEAT Uncharacterized protein OS=Triticum aestivum PE=4 SV=1	-43.6884	15	58.1	24	3	5	N	SignalP-noTM
254.02	tr|W5GKZ7|W5GKZ7_WHEAT Uncharacterized protein OS=Triticum aestivum PE=4 SV=1	-37.9162	17	44.3	19	2	4	Y	SignalP-noTM
255.01	tr|W5F7J7|W5F7J7_WHEAT Uncharacterized protein OS=Triticum aestivum PE=4 SV=1	-35.147	16	51.1	26	4	5	Y	SignalP-noTM
255.02	tr|M7ZHQ9|M7ZHQ9_TRIUA Uncharacterized protein OS=Triticum urartu GN=TRIUR3_12501 PE=4 SV=1	-28.9289	21	31.8	26	2	3	Y	SignalP-noTM
256.01	tr|A0A077RP15|A0A077RP15_WHEAT Chromosome 3B, genomic scaffold, cultivar Chinese Spring OS=Triticum aestivum GN=TRAES_3BF045200020CFD_c1 PE=4 SV=1	-40.7581	8	119.3	32	0	7	N	SignalP-noTM
257.01	tr|F2D1Q5|F2D1Q5_HORVD Predicted protein (Fragment) OS=Hordeum vulgare var. distichum PE=2 SV=1	-37.8207	24	36.3	24	6	7	Y	SignalP-noTM
257.02	tr|F2DRB7|F2DRB7_HORVD Predicted protein OS=Hordeum vulgare var. distichum PE=2 SV=1	-25.0377	11	33.1	11	2	3	N	SignalP-TM
258.01	tr|D8L9B5|D8L9B5_WHEAT Putative PDI-like protein OS=Triticum aestivum GN=pdil5-1 PE=2 SV=1	-59.4648	19	47.1	32	0	9	Y	SignalP-noTM
259.01	tr|W5FI97|W5FI97_WHEAT Uncharacterized protein OS=Triticum aestivum PE=4 SV=1	-53.9718	16	78.4	29	1	7	N	SignalP-noTM
259.02	tr|M7ZXS2|M7ZXS2_TRIUA Subtilisin-like protease OS=Triticum urartu GN=TRIUR3_17664 PE=4 SV=1	-33.6034	13	63	23	1	5	N	SignalP-noTM
259.03	tr|N1QZL8|N1QZL8_AEGTA Subtilisin-like protease OS=Aegilops tauschii GN=F775_32680 PE=4 SV=1	-34.0301	18	50.1	9	1	4	Y	SignalP-noTM
260.01	tr|W5FM48|W5FM48_WHEAT Uncharacterized protein OS=Triticum aestivum PE=4 SV=1	-53.7231	37	22.8	21	4	6	Y	SignalP-noTM
260.02	tr|M8C4V8|M8C4V8_AEGTA Uncharacterized protein OS=Aegilops tauschii GN=F775_27239 PE=4 SV=1	-26.3413	35	17.4	10	3	4	Y	SignalP-noTM
260.03	tr|M7ZBH6|M7ZBH6_TRIUA Uncharacterized protein OS=Triticum urartu GN=TRIUR3_32265 PE=4 SV=1	-32.6225	23	16.4	7	1	3	Y	SignalP-noTM
261.01	tr|W5FT70|W5FT70_WHEAT Uncharacterized protein OS=Triticum aestivum PE=3 SV=1	-24.6108	13	46.8	31	0	6	N	SignalP-noTM
262.01	tr|F2DQB8|F2DQB8_HORVD T-complex protein 1 subunit delta OS=Hordeum vulgare var. distichum PE=2 SV=1	-48.3027	22	57.3	30	3	7	N	SignalP-noTM
262.02	tr|M8BSK2|M8BSK2_AEGTA T-complex protein 1 subunit delta OS=Aegilops tauschii GN=F775_29666 PE=4 SV=1	-24.4874	29	31.3	15	1	5	N	SignalP-noTM
263.01	tr|A0A077RY78|A0A077RY78_WHEAT Chromosome 3B, genomic scaffold, cultivar Chinese Spring OS=Triticum aestivum GN=TRAES_3BF142600080CFD_c1 PE=4 SV=1	-37.5954	16	46.2	31	0	5	N	SignalP-noTM
264.01	tr|M8C4W3|M8C4W3_AEGTA Uncharacterized protein OS=Aegilops tauschii GN=F775_30738 PE=4 SV=1	-47.3273	14	106.5	28	3	11	N	SignalP-noTM
264.02	tr|W5F7X4|W5F7X4_WHEAT Uncharacterized protein OS=Triticum aestivum PE=4 SV=1	-44.7838	15	91.1	27	2	10	Y	SignalP-noTM
265.01	tr|W5HZC3|W5HZC3_WHEAT Uncharacterized protein OS=Triticum aestivum PE=4 SV=1	-32.0685	47	11.9	31	0	3	Y	SignalP-noTM
266.01	tr|W5EBX8|W5EBX8_WHEAT Uncharacterized protein OS=Triticum aestivum PE=3 SV=1	-53.1215	9	116	27	5	6	N	SignalP-noTM
266.02	tr|C5Y2Z7|C5Y2Z7_SORBI Putative uncharacterized protein Sb05g000520 OS=Sorghum bicolor GN=Sb05g000520 PE=3 SV=1	-33.2924	4	116.6	10	2	3	N	SignalP-noTM
267.01	tr|W5AQT0|W5AQT0_WHEAT alpha-1,2-Mannosidase OS=Triticum aestivum PE=3 SV=1	-74.7772	31	64.1	26	1	12	N	SignalP-TM
267.02	tr|W5BRQ5|W5BRQ5_WHEAT alpha-1,2-Mannosidase OS=Triticum aestivum PE=3 SV=1	-74.7772	39	51.7	26	1	12	N	SignalP-noTM
268.01	tr|M0Y818|M0Y818_HORVD Citrate synthase OS=Hordeum vulgare var. distichum PE=3 SV=1	-59.5812	24	52.5	31	0	8	N	SignalP-noTM
269.01	tr|A2Y5F8|A2Y5F8_ORYSI 60S ribosomal protein L36 OS=Oryza sativa subsp. indica GN=OsI_20226 PE=3 SV=1	-13.9776	17	12.7	30	0	3	N	SignalP-noTM
270.01	tr|M8BGJ7|M8BGJ7_AEGTA Acyl-CoA-binding protein OS=Aegilops tauschii GN=F775_09430 PE=4 SV=1	-24.9085	56	9.9	20	3	4	N	SignalP-noTM
270.02	tr|W5DLP7|W5DLP7_WHEAT Uncharacterized protein OS=Triticum aestivum PE=4 SV=1	-34.1319	64	10.2	20	3	4	N	SignalP-noTM
271.01	tr|B5U8Y9|B5U8Y9_HORVU Alpha-glucosidase OS=Hordeum vulgare GN=Agl2 PE=2 SV=1	-32.5091	7	105.1	26	2	6	Y	SignalP-noTM
271.02	tr|A0A077RPE6|A0A077RPE6_WHEAT Chromosome 3B, genomic scaffold, cultivar Chinese Spring OS=Triticum aestivum GN=TRAES_3BF091400360CFD_c1 PE=4 SV=1	-17.2928	6	103.7	19	2	6	Y	SignalP-noTM
272.01	tr|W5EK63|W5EK63_WHEAT Uncharacterized protein OS=Triticum aestivum PE=3 SV=1	-64.4257	38	33.3	28	3	8	Y	SignalP-noTM
272.02	tr|W5E5F8|W5E5F8_WHEAT Uncharacterized protein OS=Triticum aestivum PE=3 SV=1	-34.6322	25	34.3	18	1	6	Y	SignalP-noTM
273.01	tr|M8BX95|M8BX95_AEGTA Uncharacterized protein OS=Aegilops tauschii GN=F775_24450 PE=4 SV=1	-34.6554	18	34.5	23	1	4	Y	SignalP-noTM
273.02	tr|W5BGU3|W5BGU3_WHEAT Uncharacterized protein OS=Triticum aestivum PE=4 SV=1	-34.3401	23	27.3	22	1	4	N	SignalP-noTM
273.03	tr|A2X9Q0|A2X9Q0_ORYSI Putative uncharacterized protein OS=Oryza sativa subsp. indica GN=OsI_08972 PE=4 SV=1	-18.1739	15	19.9	8	1	2	Y	SignalP-noTM
273.04	tr|W5GYS0|W5GYS0_WHEAT Uncharacterized protein OS=Triticum aestivum PE=4 SV=1	-5.56114	11	17.3	7	1	2	Y	SignalP-noTM
274.01	tr|M0X3G6|M0X3G6_HORVD Uncharacterized protein OS=Hordeum vulgare var. distichum PE=3 SV=1	-32.311	9	115.7	29	0	8	N	SignalP-noTM
275.01	tr|M0VQH7|M0VQH7_HORVD Uncharacterized protein OS=Hordeum vulgare var. distichum PE=4 SV=1	-39.2899	9	108.4	29	0	7	N	SignalP-noTM
276.01	tr|Q06IA1|Q06IA1_WHEAT Fasciclin-like protein FLA5 OS=Triticum aestivum PE=2 SV=1	-28.7381	16	44.2	26	1	5	N	SignalP-noTM
276.02	tr|M7ZNZ2|M7ZNZ2_TRIUA Uncharacterized protein OS=Triticum urartu GN=TRIUR3_19371 PE=4 SV=1	-23.7033	21	33.2	17	1	5	Y	SignalP-noTM
277.01	tr|F2D119|F2D119_HORVD Predicted protein OS=Hordeum vulgare var. distichum PE=2 SV=1	-40.6844	33	36.1	28	0	7	N	SignalP-noTM
278.01	tr|F2D6A6|F2D6A6_HORVD Predicted protein OS=Hordeum vulgare var. distichum PE=2 SV=1	-18.6595	8	51.2	28	0	3	N	SignalP-noTM
279.01	tr|W5HF31|W5HF31_WHEAT Uncharacterized protein OS=Triticum aestivum PE=4 SV=1	-14.9289	3	88.9	19	1	2	N	SignalP-noTM
279.02	tr|F2CS40|F2CS40_HORVD Predicted protein OS=Hordeum vulgare var. distichum PE=2 SV=1	-16.788	3	106.7	11	2	3	N	SignalP-noTM
280.01	tr|M7YQ73|M7YQ73_TRIUA Fumarate hydratase 2, chloroplastic OS=Triticum urartu GN=TRIUR3_29680 PE=3 SV=1	-43.0471	20	53	27	0	8	N	SignalP-noTM
281.01	tr|F2DUU0|F2DUU0_HORVD Predicted protein OS=Hordeum vulgare var. distichum PE=2 SV=1	-34.1481	24	27.4	27	0	7	Y	SignalP-noTM
282.01	tr|I3VKD2|I3VKD2_9POAL Cysteine endopeptidase EP alpha OS=Secale cereale x Triticum turgidum subsp. durum PE=2 SV=1	-32.8469	12	50.3	27	0	4	Y	SignalP-noTM
283.01	tr|W5DRY3|W5DRY3_WHEAT Uncharacterized protein OS=Triticum aestivum PE=4 SV=1	-26.9172	18	18.8	27	0	2	Y	SignalP-noTM
284.01	tr|M7ZUG3|M7ZUG3_TRIUA Aldehyde dehydrogenase family 2 member B7, mitochondrial OS=Triticum urartu GN=TRIUR3_32252 PE=3 SV=1	-84.3905	26	59.5	27	0	12	N	SignalP-TM
285.01	tr|W5ASN3|W5ASN3_WHEAT Uncharacterized protein OS=Triticum aestivum PE=4 SV=1	-73.228	33	54.8	19	5	11	Y	SignalP-noTM
285.02	tr|W5BFS1|W5BFS1_WHEAT Uncharacterized protein OS=Triticum aestivum PE=4 SV=1	-62.1523	28	55	18	3	9	Y	SignalP-noTM
286.01	tr|B8AFU0|B8AFU0_ORYSI Putative uncharacterized protein OS=Oryza sativa subsp. indica GN=OsI_08122 PE=4 SV=1	-17.6456	18	28	27	0	5	N	SignalP-noTM
287.01	tr|W5F7J1|W5F7J1_WHEAT Beta-galactosidase OS=Triticum aestivum PE=3 SV=1	-63.4738	15	80.9	27	0	6	N	SignalP-noTM
288.01	tr|M7YJJ9|M7YJJ9_TRIUA Non-specific lipid-transfer protein OS=Triticum urartu GN=TRIUR3_18740 PE=3 SV=1	-29.2443	37	11.6	13	1	3	Y	SignalP-noTM
288.02	tr|W5BWW6|W5BWW6_WHEAT Non-specific lipid-transfer protein OS=Triticum aestivum PE=3 SV=1	-19.7809	30	13.7	13	2	3	Y	SignalP-noTM
288.03	tr|Q2PCD4|Q2PCD4_WHEAT Non-specific lipid-transfer protein OS=Triticum aestivum GN=ltp9.3g PE=3 SV=1	-12.205	25	11.2	9	1	2	Y	SignalP-noTM
289.01	tr|M8B1F7|M8B1F7_AEGTA Transmembrane 9 superfamily member 4 OS=Aegilops tauschii GN=F775_26206 PE=4 SV=1	-27.2766	11	72	25	1	7	N	SignalP-noTM
289.02	tr|W5F183|W5F183_WHEAT Uncharacterized protein OS=Triticum aestivum PE=4 SV=1	-25.2644	12	70.5	18	1	7	N	SignalP-noTM
290.01	tr|M0X690|M0X690_HORVD T-complex protein 1 subunit gamma OS=Hordeum vulgare var. distichum PE=3 SV=1	-45.364	22	60.9	26	0	7	N	SignalP-noTM
291.01	tr|Q6UQ06|Q6UQ06_TRIMO Cytosolic glutathione reductase OS=Triticum monococcum GN=grc1 PE=2 SV=1	-46.0008	16	52.9	26	0	6	N	SignalP-noTM
292.01	tr|M7ZXX2|M7ZXX2_TRIUA Pyruvate, phosphate dikinase 1, chloroplastic OS=Triticum urartu GN=TRIUR3_24517 PE=4 SV=1	-38.8091	6	121.9	26	0	5	N	SignalP-noTM
293.01	tr|F2E4V3|F2E4V3_HORVD Predicted protein OS=Hordeum vulgare var. distichum PE=2 SV=1	-18.6444	17	31.6	26	0	3	N	SignalP-noTM
294.01	sp|A2XLF2|ACT1_ORYSI Actin-1 OS=Oryza sativa subsp. indica GN=ACT1 PE=1 SV=1	-23.5036	14	41.7	19	1	4	N	SignalP-noTM
294.02	tr|F2D4P0|F2D4P0_HORVD Predicted protein OS=Hordeum vulgare var. distichum PE=2 SV=1	-29.8044	15	41.7	16	2	7	N	SignalP-noTM
294.03	tr|F2DR86|F2DR86_HORVD Predicted protein OS=Hordeum vulgare var. distichum PE=2 SV=1	-36.5671	21	41.6	16	1	7	N	SignalP-noTM
295.01	sp|A2Y7R5|RAN2_ORYSI GTP-binding nuclear protein Ran-2 OS=Oryza sativa subsp. indica GN=RAN2 PE=2 SV=1	-19.7736	27	24.9	25	0	5	N	SignalP-noTM
296.01	tr|M8ARU5|M8ARU5_TRIUA Nucleoside diphosphate kinase OS=Triticum urartu GN=TRIUR3_24372 PE=3 SV=1	-49.763	45	16.5	25	0	7	N	SignalP-noTM
297.01	sp|P23957|VATL_AVESA V-type proton ATPase 16 kDa proteolipid subunit OS=Avena sativa GN=VATP-P1 PE=2 SV=1	-15.8235	49	16.5	23	1	3	N	SignalP-TM
297.02	tr|B4FUB9|B4FUB9_MAIZE Uncharacterized protein OS=Zea mays PE=2 SV=1	-21.3675	49	16.6	22	1	3	N	SignalP-TM
298.01	tr|M8ATN9|M8ATN9_TRIUA Coatomer subunit beta'-1 OS=Triticum urartu GN=TRIUR3_16961 PE=4 SV=1	-33.8764	10	102.8	21	1	7	N	SignalP-noTM
298.02	tr|M7ZZZ7|M7ZZZ7_TRIUA Coatomer subunit beta'-2 OS=Triticum urartu GN=TRIUR3_33222 PE=4 SV=1	-27.1047	8	93.8	15	2	6	N	SignalP-noTM
298.03	tr|W5HG51|W5HG51_WHEAT Uncharacterized protein OS=Triticum aestivum PE=4 SV=1	-18.7735	12	59	11	1	4	N	SignalP-noTM
299.01	tr|W5E0U1|W5E0U1_WHEAT Uncharacterized protein OS=Triticum aestivum PE=4 SV=1	-45.146	19	49.6	23	6	7	N	SignalP-noTM
299.02	tr|W5EL96|W5EL96_WHEAT Uncharacterized protein (Fragment) OS=Triticum aestivum PE=4 SV=1	-6.18843	23	10.5	4	1	2	N	SignalP-noTM
300.01	tr|M0XWV3|M0XWV3_HORVD Uncharacterized protein OS=Hordeum vulgare var. distichum PE=3 SV=1	-74.0042	30	57.1	25	0	9	N	SignalP-noTM
301.01	tr|W5ERL3|W5ERL3_WHEAT Uncharacterized protein OS=Triticum aestivum PE=4 SV=1	-37.3274	17	64.8	23	2	7	N	SignalP-noTM
301.02	tr|W5DM44|W5DM44_WHEAT Uncharacterized protein OS=Triticum aestivum PE=4 SV=1	-31.1983	24	45.8	22	2	7	N	SignalP-TM
302.01	tr|R7WG62|R7WG62_AEGTA V-type proton ATPase subunit B 2 OS=Aegilops tauschii GN=F775_30829 PE=3 SV=1	-53.0757	23	54.1	24	1	7	N	SignalP-noTM
302.02	tr|M7Z8R2|M7Z8R2_TRIUA Uncharacterized protein OS=Triticum urartu GN=TRIUR3_13365 PE=3 SV=1	-51.971	23	53.9	24	1	7	N	SignalP-noTM
303.01	tr|M8CZY8|M8CZY8_AEGTA Eukaryotic translation initiation factor 3 subunit C OS=Aegilops tauschii GN=F775_27713 PE=3 SV=1	-21.1645	6	104.7	25	0	4	N	SignalP-noTM
304.01	tr|M8BPX2|M8BPX2_AEGTA Pectinesterase OS=Aegilops tauschii GN=F775_06593 PE=3 SV=1	-24.8488	12	49.9	23	1	5	Y	SignalP-noTM
304.02	tr|F2DNY3|F2DNY3_HORVD Pectinesterase OS=Hordeum vulgare var. distichum PE=2 SV=1	-22.9535	10	60.4	20	1	5	Y	SignalP-noTM
305.01	tr|W5BFT5|W5BFT5_WHEAT Uncharacterized protein OS=Triticum aestivum PE=4 SV=1	-62.2288	15	83.8	24	0	9	Y	SignalP-noTM
306.01	tr|W5AVN7|W5AVN7_WHEAT Uncharacterized protein OS=Triticum aestivum PE=3 SV=1	-27.7948	20	23.5	19	1	5	N	SignalP-noTM
306.02	tr|F2D8R8|F2D8R8_HORVD Predicted protein OS=Hordeum vulgare var. distichum PE=2 SV=1	-24.0394	20	23.9	16	1	5	N	SignalP-noTM
307.01	tr|N1QYD9|N1QYD9_AEGTA Thiol protease aleurain OS=Aegilops tauschii GN=F775_27872 PE=3 SV=1	-28.6179	18	35.2	20	1	4	N	SignalP-noTM
307.02	tr|M7ZJP0|M7ZJP0_TRIUA Thiol protease aleurain OS=Triticum urartu GN=TRIUR3_24935 PE=3 SV=1	-23.2284	19	34.4	16	1	4	N	SignalP-noTM
307.03	tr|I1W259|I1W259_PANVG Cysteine protease/senescence-enhanced 1 (Fragment) OS=Panicum virgatum PE=2 SV=1	-6.95703	11	30.3	3	1	2	Y	SignalP-TM
308.01	tr|F2D0E7|F2D0E7_HORVD UDP-glucose 6-dehydrogenase OS=Hordeum vulgare var. distichum PE=2 SV=1	-20.153	12	52.5	24	0	4	N	SignalP-noTM
309.01	tr|M7YQA5|M7YQA5_TRIUA Aminopeptidase N OS=Triticum urartu GN=TRIUR3_21764 PE=4 SV=1	-52.2952	11	99.6	24	0	9	N	SignalP-noTM
310.01	tr|F2E6A1|F2E6A1_HORVD Predicted protein OS=Hordeum vulgare var. distichum PE=2 SV=1	-22.8353	26	19.1	23	1	3	N	SignalP-noTM
310.02	tr|F2CPS5|F2CPS5_HORVD Predicted protein OS=Hordeum vulgare var. distichum PE=2 SV=1	-22.0385	29	17.2	20	1	3	N	SignalP-noTM
311.01	sp|P80602|BAS1_WHEAT 2-Cys peroxiredoxin BAS1, chloroplastic (Fragment) OS=Triticum aestivum GN=TSA PE=1 SV=2	-48.4535	45	23.2	24	0	6	N	SignalP-noTM
312.01	tr|F2DU45|F2DU45_HORVD Predicted protein OS=Hordeum vulgare var. distichum PE=2 SV=1	-26.8691	21	35.4	24	0	4	N	SignalP-TM
313.01	sp|Q01148|NU1M_WHEAT NADH-ubiquinone oxidoreductase chain 1 OS=Triticum aestivum GN=ND1 PE=2 SV=1	-24.0177	10	35.8	24	0	2	N	SignalP-TM
314.01	tr|B7ZZM7|B7ZZM7_MAIZE Uncharacterized protein OS=Zea mays PE=2 SV=1	-19.1805	8	38.3	23	1	2	N	SignalP-noTM
314.02	tr|F2DX84|F2DX84_HORVD Predicted protein OS=Hordeum vulgare var. distichum PE=2 SV=1	-8.67531	7	37.6	2	1	2	N	SignalP-noTM
315.01	tr|F2CRR8|F2CRR8_HORVD Predicted protein (Fragment) OS=Hordeum vulgare var. distichum PE=2 SV=1	-54.4225	25	40.2	23	0	7	N	SignalP-noTM
316.01	tr|Q06I91|Q06I91_WHEAT Fasciclin-like protein FLA15 OS=Triticum aestivum PE=2 SV=1	-38.0302	21	29.3	23	0	4	Y	SignalP-noTM
317.01	tr|A0A077RQK4|A0A077RQK4_WHEAT Chromosome 3B, genomic scaffold, cultivar Chinese Spring OS=Triticum aestivum GN=TRAES_3BF028400010CFD_c1 PE=4 SV=1	-21.6485	8	48.8	16	2	3	N	SignalP-noTM
317.02	tr|M7Z5F9|M7Z5F9_TRIUA Aspartic proteinase nepenthesin-2 OS=Triticum urartu GN=TRIUR3_32450 PE=4 SV=1	-20.6548	9	30.9	10	1	2	Y	SignalP-noTM
318.01	tr|N1QTB5|N1QTB5_AEGTA Coatomer subunit alpha OS=Aegilops tauschii GN=F775_30868 PE=4 SV=1	-33.2614	9	131.8	19	4	8	N	SignalP-noTM
318.02	tr|M8BZC4|M8BZC4_AEGTA Coatomer subunit alpha OS=Aegilops tauschii GN=F775_07673 PE=4 SV=1	-28.5606	6	136.2	15	2	6	N	SignalP-noTM
319.01	sp|A2YXU2|PSA7A_ORYSI Proteasome subunit alpha type-7-A OS=Oryza sativa subsp. indica GN=OsI_029135 PE=2 SV=2	-33.4323	18	27.2	23	0	3	N	SignalP-noTM
320.01	tr|F2CS35|F2CS35_HORVD Predicted protein OS=Hordeum vulgare var. distichum PE=2 SV=1	-25.3004	12	41	23	0	4	N	SignalP-noTM
321.01	tr|B9W4U7|B9W4U7_WHEAT Starch branching enzyme IIa OS=Triticum aestivum GN=sbeiia PE=4 SV=1	-28.8949	10	92.8	23	0	7	N	SignalP-noTM
322.01	tr|M0XWV5|M0XWV5_HORVD Uncharacterized protein OS=Hordeum vulgare var. distichum PE=3 SV=1	-39.0105	42	11.1	23	0	4	N	SignalP-noTM
323.01	tr|M8B9L0|M8B9L0_AEGTA Alpha-amylase/trypsin inhibitor CM16 OS=Aegilops tauschii GN=F775_26654 PE=4 SV=1	-19.08	35	15.8	19	3	4	Y	SignalP-noTM
323.02	sp|P16159|IAC16_WHEAT Alpha-amylase/trypsin inhibitor CM16 OS=Triticum aestivum PE=1 SV=1	-19.5092	21	15.7	8	1	2	Y	SignalP-noTM
324.01	tr|C7C4X0|C7C4X0_WHEAT Alpha amylase inhibitor CM1 (Fragment) OS=Triticum aestivum GN=wtai-CM1 PE=2 SV=1	-26.4787	66	13	22	0	4	N	SignalP-noTM
325.01	tr|M8B9H5|M8B9H5_AEGTA Uricase OS=Aegilops tauschii GN=F775_07309 PE=3 SV=1	-31.2135	19	34.3	21	1	5	N	SignalP-noTM
325.02	tr|A0A077RWG8|A0A077RWG8_WHEAT Chromosome 3B, genomic scaffold, cultivar Chinese Spring OS=Triticum aestivum GN=TRAES_3BF019300180CFD_c1 PE=4 SV=1	-30.9125	25	34.3	21	1	5	N	SignalP-noTM
326.01	tr|W4ZUV9|W4ZUV9_WHEAT Beta-hexosaminidase OS=Triticum aestivum PE=3 SV=1	-40.7032	21	59.9	22	0	8	Y	SignalP-noTM
327.01	tr|M8BAK8|M8BAK8_AEGTA Uncharacterized protein OS=Aegilops tauschii GN=F775_31509 PE=4 SV=1	-23.6011	32	16.3	22	0	4	Y	SignalP-noTM
328.01	tr|M8BVA5|M8BVA5_AEGTA Eukaryotic translation initiation factor 3 subunit M OS=Aegilops tauschii GN=F775_32020 PE=3 SV=1	-26.383	16	45.8	22	0	5	N	SignalP-TM
329.01	tr|N1QWA3|N1QWA3_AEGTA Uncharacterized protein OS=Aegilops tauschii GN=F775_31879 PE=4 SV=1	-27.9243	12	44	19	2	3	N	SignalP-noTM
329.02	tr|F2CRI6|F2CRI6_HORVD Predicted protein OS=Hordeum vulgare var. distichum PE=2 SV=1	-14.825	12	44.7	7	2	3	N	SignalP-noTM
330.01	tr|A2YUJ2|A2YUJ2_ORYSI Putative uncharacterized protein OS=Oryza sativa subsp. indica GN=OsI_28997 PE=3 SV=1	-18.8945	3	109.9	19	2	3	N	SignalP-noTM
330.02	sp|P29195|CAPP1_SORBI Phosphoenolpyruvate carboxylase 1 OS=Sorghum bicolor GN=PEPC PE=2 SV=1	-11.9606	2	109.2	4	1	2	N	SignalP-noTM
331.01	tr|M0ZCD6|M0ZCD6_HORVD Uncharacterized protein OS=Hordeum vulgare var. distichum PE=4 SV=1	-32.4654	6	121.6	22	0	5	N	SignalP-noTM
332.01	tr|W5DZW0|W5DZW0_WHEAT Uncharacterized protein OS=Triticum aestivum PE=4 SV=1	-16.1921	10	37.5	20	1	3	N	SignalP-noTM
332.02	tr|F2DZ92|F2DZ92_HORVD Predicted protein OS=Hordeum vulgare var. distichum PE=2 SV=1	-11.6591	11	33.3	13	1	3	N	SignalP-noTM
333.01	tr|F2CZS1|F2CZS1_HORVD Predicted protein OS=Hordeum vulgare var. distichum PE=2 SV=1	-23.1732	19	37	13	4	6	N	SignalP-noTM
333.02	tr|W5I0G1|W5I0G1_WHEAT Uncharacterized protein (Fragment) OS=Triticum aestivum PE=3 SV=1	-22.2363	25	16.3	10	2	3	N	SignalP-noTM
333.03	tr|M8A257|M8A257_TRIUA Peroxidase 1 OS=Triticum urartu GN=TRIUR3_12527 PE=3 SV=1	-8.77469	6	34.8	6	1	2	Y	SignalP-noTM
333.04	tr|M7Z7A2|M7Z7A2_TRIUA Peroxidase N1 OS=Triticum urartu GN=TRIUR3_01512 PE=3 SV=1	-6.5986	4	58.3	5	1	2	Y	SignalP-noTM
334.01	tr|R7W2E3|R7W2E3_AEGTA Beta-galactosidase OS=Aegilops tauschii GN=F775_10189 PE=3 SV=1	-45.9053	13	80.4	21	0	6	Y	SignalP-noTM
335.01	tr|M7ZFX1|M7ZFX1_TRIUA Mitochondrial outer membrane porin OS=Triticum urartu GN=TRIUR3_18958 PE=4 SV=1	-44.816	15	64.5	21	0	6	N	SignalP-noTM
336.01	tr|W5CQ89|W5CQ89_WHEAT Uncharacterized protein (Fragment) OS=Triticum aestivum PE=3 SV=1	-47.4683	26	36	19	1	6	Y	SignalP-noTM
336.02	tr|M8BK19|M8BK19_AEGTA Glucan endo-1,3-beta-glucosidase GIV OS=Aegilops tauschii GN=F775_17570 PE=3 SV=1	-45.0704	26	35.9	18	1	6	Y	SignalP-noTM
337.01	tr|D8L9A7|D8L9A7_WHEAT Putative PDI-like protein OS=Triticum aestivum GN=pdil7-1 PE=2 SV=1	-20.0234	13	46.5	21	0	4	Y	SignalP-noTM
338.01	tr|A0A077RQ33|A0A077RQ33_WHEAT Chromosome 3B, genomic scaffold, cultivar Chinese Spring OS=Triticum aestivum GN=TRAES_3BF058200030CFD_c1 PE=4 SV=1	-44.7898	15	57.4	21	0	5	N	SignalP-TM
339.01	tr|W5D761|W5D761_WHEAT Chromosome 3B, genomic scaffold, cultivar Chinese Spring OS=Triticum aestivum GN=TRAES_3BF175100070CFD_c1 PE=4 SV=1	-13.0975	12	25.6	14	1	2	Y	SignalP-noTM
339.02	tr|M7ZI76|M7ZI76_TRIUA Proactivator polypeptide-like 1 OS=Triticum urartu GN=TRIUR3_29270 PE=4 SV=1	-11.1785	11	27.7	8	1	2	Y	SignalP-TM
340.01	tr|I1HK18|I1HK18_BRADI Uncharacterized protein OS=Brachypodium distachyon GN=BRADI2G27190 PE=4 SV=1	-28.9659	14	22.2	14	1	3	N	SignalP-noTM
340.02	tr|B6SRH8|B6SRH8_MAIZE Nascent polypeptide-associated complex alpha subunit-like protein OS=Zea mays PE=2 SV=1	-27.0007	13	24.1	13	1	3	N	SignalP-noTM
340.03	tr|I1H5F9|I1H5F9_BRADI Uncharacterized protein OS=Brachypodium distachyon GN=BRADI1G62360 PE=4 SV=1	-28.0007	14	22.3	13	1	3	N	SignalP-noTM
341.01	tr|I6QQ39|I6QQ39_WHEAT Globulin-3A OS=Triticum aestivum GN=Glo-3A PE=2 SV=1	-37.5764	22	66.2	20	0	9	Y	SignalP-noTM
342.01	tr|Q3S832|Q3S832_TRITU Delta-1-pyrroline-5-carboxylate dehydrogenase OS=Triticum turgidum GN=P5CDH PE=3 SV=1	-33.9452	21	61	20	0	10	N	SignalP-noTM
343.01	tr|M0UP16|M0UP16_HORVD Proteasome subunit beta type OS=Hordeum vulgare var. distichum PE=3 SV=1	-28.9618	20	29.1	20	0	4	N	SignalP-noTM
344.01	tr|F2CU67|F2CU67_HORVD Predicted protein OS=Hordeum vulgare var. distichum PE=2 SV=1	-40.3983	15	79.9	15	4	8	N	SignalP-noTM
344.02	tr|M7YTD4|M7YTD4_TRIUA Protease 2 OS=Triticum urartu GN=TRIUR3_06238 PE=4 SV=1	-52.9613	17	81.4	14	5	9	Y	SignalP-TM
345.01	tr|M7ZZH2|M7ZZH2_TRIUA Putative signal peptidase complex subunit 2 OS=Triticum urartu GN=TRIUR3_25589 PE=4 SV=1	-12.4225	10	23.7	20	0	2	N	SignalP-TM
346.01	tr|W5FB71|W5FB71_WHEAT Uncharacterized protein OS=Triticum aestivum PE=4 SV=1	-28.3205	22	32.1	19	0	5	N	SignalP-TM
347.01	tr|B8B5V0|B8B5V0_ORYSI Putative uncharacterized protein OS=Oryza sativa subsp. indica GN=OsI_27313 PE=3 SV=1	-17.2725	4	91.9	19	0	3	N	SignalP-noTM
348.01	tr|M0WU86|M0WU86_HORVD Uncharacterized protein OS=Hordeum vulgare var. distichum PE=4 SV=1	-34.6788	4	208.7	14	4	7	N	SignalP-noTM
348.02	tr|M7ZA49|M7ZA49_TRIUA Callose synthase 9 OS=Triticum urartu GN=TRIUR3_21749 PE=4 SV=1	-29.3308	2	221.9	9	1	4	N	SignalP-noTM
348.03	tr|C6GFB2|C6GFB2_HORVU Glucan synthase-like 2 (Fragment) OS=Hordeum vulgare GN=GSL2 PE=2 SV=1	-15.5158	2	186.7	5	1	3	N	SignalP-noTM
349.01	tr|M8A0A9|M8A0A9_TRIUA Ectonucleotide pyrophosphatase/phosphodiesterase family member 3 OS=Triticum urartu GN=TRIUR3_27966 PE=4 SV=1	-17.352	5	75.5	16	1	3	N	SignalP-noTM
349.02	tr|R7VZT7|R7VZT7_AEGTA Ectonucleotide pyrophosphatase/phosphodiesterase family member 1 OS=Aegilops tauschii GN=F775_16845 PE=4 SV=1	-26.0052	10	44.4	8	1	3	N	SignalP-noTM
350.01	tr|A0A060AJ86|A0A060AJ86_WHEAT Defensin OS=Triticum aestivum GN=PDF4 PE=2 SV=1	-37.7898	38	8.8	13	2	3	Y	SignalP-noTM
350.02	tr|A0A060AJ92|A0A060AJ92_WHEAT Defensin OS=Triticum aestivum GN=PDF9 PE=2 SV=1	-21.7399	36	8.9	7	1	2	Y	SignalP-noTM
351.01	tr|F2DXG7|F2DXG7_HORVD Predicted protein OS=Hordeum vulgare var. distichum PE=2 SV=1	-24.7989	27	25.4	18	0	6	N	SignalP-noTM
352.01	tr|A1X6L2|A1X6L2_TRIDC Glucose-6-phosphate/phosphate translocator (Fragment) OS=Triticum dicoccoides GN=gpt PE=4 SV=1	-15.177	16	21.8	16	1	3	N	SignalP-noTM
352.02	tr|A1X6V5|A1X6V5_AEGTA Glucose-6-phosphate/phosphate translocator (Fragment) OS=Aegilops tauschii GN=gpt PE=4 SV=1	-14.3783	16	21.8	15	1	3	N	SignalP-noTM
352.03	tr|A1X6K7|A1X6K7_TRIMO Glucose-6-phosphate/phosphate translocator (Fragment) OS=Triticum monococcum GN=gpt PE=4 SV=1	-15.206	16	21.7	15	1	3	N	SignalP-noTM
353.01	tr|M8BAQ0|M8BAQ0_AEGTA Mannosylglycoprotein endo-beta-mannosidase OS=Aegilops tauschii GN=F775_27636 PE=4 SV=1	-34.5957	8	110.2	18	0	5	N	SignalP-noTM
354.01	sp|P83207|ICIW2_WHEAT Chymotrypsin inhibitor WCI OS=Triticum aestivum PE=1 SV=1	-16.9741	43	12.9	18	0	3	N	SignalP-noTM
355.01	tr|M8BAU0|M8BAU0_AEGTA Serine carboxypeptidase-like 51 OS=Aegilops tauschii GN=F775_07535 PE=4 SV=1	-21.9875	11	49.7	18	0	4	Y	SignalP-noTM
356.01	tr|M7ZJC5|M7ZJC5_TRIUA Protein argonaute 4B OS=Triticum urartu GN=TRIUR3_10104 PE=4 SV=1	-26.743	6	117.4	18	0	5	N	SignalP-noTM
357.01	tr|W5EH05|W5EH05_WHEAT Uncharacterized protein OS=Triticum aestivum PE=4 SV=1	-22.9252	11	37.6	18	0	3	Y	SignalP-noTM
358.01	tr|M7ZM35|M7ZM35_TRIUA Dynamin-2B OS=Triticum urartu GN=TRIUR3_25739 PE=4 SV=1	-27.6917	4	97.7	13	1	3	N	SignalP-noTM
358.02	tr|A2YB92|A2YB92_ORYSI Putative uncharacterized protein OS=Oryza sativa subsp. indica GN=OsI_22369 PE=3 SV=1	-29.152	6	99.1	12	1	4	N	SignalP-noTM
358.03	tr|N1R4E2|N1R4E2_AEGTA Dynamin-2B OS=Aegilops tauschii GN=F775_07109 PE=3 SV=1	-28.9971	6	104.1	11	1	4	N	SignalP-noTM
359.01	tr|M7ZE17|M7ZE17_TRIUA 2,3-dimethylmalate lyase OS=Triticum urartu GN=TRIUR3_24217 PE=4 SV=1	-23.2484	24	37.5	18	0	7	N	SignalP-noTM
360.01	tr|M7ZWF4|M7ZWF4_TRIUA Aldo-keto reductase family 4 member C10 OS=Triticum urartu GN=TRIUR3_05215 PE=4 SV=1	-45.1552	30	35.7	16	2	6	N	SignalP-noTM
360.02	tr|M8BRK5|M8BRK5_AEGTA Aldose reductase OS=Aegilops tauschii GN=F775_09267 PE=4 SV=1	-38.2371	28	33.8	11	1	5	N	SignalP-noTM
361.01	tr|W5F9E2|W5F9E2_WHEAT Uncharacterized protein OS=Triticum aestivum PE=3 SV=1	-34.4769	18	32.6	15	2	4	Y	SignalP-noTM
361.02	tr|F2D8G6|F2D8G6_HORVD Predicted protein OS=Hordeum vulgare var. distichum PE=2 SV=1	-29.7592	17	33.1	6	2	4	Y	SignalP-noTM
362.01	tr|W5F4T8|W5F4T8_WHEAT Uncharacterized protein OS=Triticum aestivum PE=4 SV=1	-42.194	22	46.7	17	1	6	N	SignalP-noTM
362.02	tr|M8CX06|M8CX06_AEGTA ATP-citrate synthase OS=Aegilops tauschii GN=F775_07865 PE=4 SV=1	-44.102	24	46.7	14	1	6	N	SignalP-noTM
363.01	tr|M8APL9|M8APL9_TRIUA DEAD-box ATP-dependent RNA helicase 37 OS=Triticum urartu GN=TRIUR3_02846 PE=4 SV=1	-21.9299	8	68.1	18	0	4	Y	SignalP-noTM
364.01	tr|E9N9R5|E9N9R5_WHEAT Aestivum stearoyl-ACP desaturase OS=Triticum aestivum GN=SAD1 PE=2 SV=1	-18.639	7	44.3	18	0	2	N	SignalP-noTM
365.01	tr|R7W3H5|R7W3H5_AEGTA Ferric-chelate reductase 1 OS=Aegilops tauschii GN=F775_32545 PE=4 SV=1	-17.4023	10	41.1	17	0	3	Y	SignalP-noTM
366.01	tr|Q6EZE8|Q6EZE8_WHEAT Sucrose-phosphate synthase OS=Triticum aestivum GN=SPS1 PE=2 SV=1	-25.8768	3	115	17	0	4	N	SignalP-noTM
367.01	tr|W5BCR9|W5BCR9_WHEAT Uncharacterized protein (Fragment) OS=Triticum aestivum PE=3 SV=1	-13.2813	31	14	16	1	4	N	SignalP-noTM
367.02	tr|M8A0P8|M8A0P8_TRIUA 60S ribosomal protein L35-2 OS=Triticum urartu GN=TRIUR3_32782 PE=3 SV=1	-13.0372	14	29.4	13	1	4	N	SignalP-noTM
368.01	tr|F2EA93|F2EA93_HORVD Predicted protein OS=Hordeum vulgare var. distichum PE=2 SV=1	-20.1435	35	14	17	0	5	N	SignalP-noTM
369.01	tr|M8A0K8|M8A0K8_TRIUA Cysteine proteinase RD21a OS=Triticum urartu GN=TRIUR3_18397 PE=3 SV=1	-51.7696	28	31.4	17	0	5	N	SignalP-noTM
370.01	tr|F2CRU4|F2CRU4_HORVD Predicted protein OS=Hordeum vulgare var. distichum PE=2 SV=1	-39.347	9	115.1	14	5	6	N	SignalP-noTM
370.02	tr|F2DGF3|F2DGF3_HORVD Predicted protein OS=Hordeum vulgare var. distichum PE=2 SV=1	-7.93704	2	114.8	7	1	2	N	SignalP-noTM
371.01	tr|F2D4G2|F2D4G2_HORVD Predicted protein OS=Hordeum vulgare var. distichum PE=2 SV=1	-14.3428	7	67.2	14	1	4	N	SignalP-noTM
371.02	tr|I1HPW7|I1HPW7_BRADI Uncharacterized protein OS=Brachypodium distachyon GN=BRADI2G45140 PE=4 SV=1	-13.7791	6	68.2	11	1	4	N	SignalP-noTM
372.01	tr|W5AYV5|W5AYV5_WHEAT Uncharacterized protein OS=Triticum aestivum PE=3 SV=1	-15.8056	12	45	12	3	4	N	SignalP-TM
372.02	tr|F2DV05|F2DV05_HORVD Predicted protein OS=Hordeum vulgare var. distichum PE=2 SV=1	-10.9379	5	46.6	10	2	3	N	SignalP-TM
373.01	tr|M8D972|M8D972_AEGTA Putative 26S proteasome non-ATPase regulatory subunit 3 OS=Aegilops tauschii GN=F775_31004 PE=4 SV=1	-25.217	15	56.3	17	0	6	N	SignalP-noTM
374.01	sp|Q53M52|TBA2_ORYSJ Tubulin alpha-2 chain OS=Oryza sativa subsp. japonica GN=TUBA PE=2 SV=1	-23.3296	10	49.6	17	0	3	N	SignalP-noTM
375.01	tr|M8BUF4|M8BUF4_AEGTA Caffeic acid 3-O-methyltransferase OS=Aegilops tauschii GN=F775_31276 PE=4 SV=1	-40.0452	22	38.6	17	0	5	N	SignalP-noTM
376.01	tr|W5FIC2|W5FIC2_WHEAT Cellulose synthase (Fragment) OS=Triticum aestivum PE=3 SV=1	-23.7747	4	119.2	14	2	3	N	SignalP-noTM
376.02	tr|W5DRH6|W5DRH6_WHEAT Cellulose synthase OS=Triticum aestivum PE=3 SV=1	-22.7959	3	123.2	12	1	2	N	SignalP-noTM
376.03	tr|W5A9G0|W5A9G0_WHEAT Cellulose synthase OS=Triticum aestivum PE=3 SV=1	-21.0915	5	63.6	11	1	2	N	SignalP-noTM
377.01	tr|M7Z1B3|M7Z1B3_TRIUA Beta-galactosidase 15 OS=Triticum urartu GN=TRIUR3_16453 PE=4 SV=1	-12.8027	7	45	11	1	2	Y	SignalP-noTM
377.02	tr|M8AQH7|M8AQH7_AEGTA Beta-galactosidase 15 OS=Aegilops tauschii GN=F775_29490 PE=4 SV=1	-22.9965	19	26.7	8	2	3	Y	SignalP-noTM
378.01	sp|Q5I7K3|RS29_WHEAT 40S ribosomal protein S29 OS=Triticum aestivum GN=RPS29 PE=1 SV=1	-11.2676	19	6.3	16	0	2	N	SignalP-noTM
379.01	tr|M8AR43|M8AR43_TRIUA Cysteine proteinase inhibitor 8 OS=Triticum urartu GN=TRIUR3_30234 PE=4 SV=1	-28.7711	44	12.8	16	0	4	Y	SignalP-noTM
380.01	tr|A0MAU4|A0MAU4_WHEAT Lipid transfer protein OS=Triticum aestivum GN=WLTP1 PE=2 SV=1	-25.1427	33	18.7	16	0	4	Y	SignalP-noTM
381.01	tr|M7ZEH7|M7ZEH7_TRIUA Nucleoside diphosphate kinase OS=Triticum urartu GN=TRIUR3_21918 PE=3 SV=1	-37.0374	27	21.4	16	0	5	N	SignalP-TM
382.01	tr|M7Z705|M7Z705_TRIUA Ras-related protein RIC2 OS=Triticum urartu GN=TRIUR3_24954 PE=3 SV=1	-35.4441	42	23.8	16	0	8	N	SignalP-noTM
383.01	tr|A9EEM6|A9EEM6_WHEAT Triticain beta 2 OS=Triticum aestivum PE=2 SV=1	-39.0099	15	50.3	15	1	5	Y	SignalP-noTM
383.02	tr|M8A017|M8A017_TRIUA Oryzain beta chain OS=Triticum urartu GN=TRIUR3_22447 PE=3 SV=1	-31.594	15	50.6	12	1	5	Y	SignalP-noTM
384.01	tr|M8CJ15|M8CJ15_AEGTA Chitinase 1 OS=Aegilops tauschii GN=F775_09462 PE=3 SV=1	-35.3134	23	31.4	16	0	5	N	SignalP-noTM
385.01	tr|W5CPU5|W5CPU5_WHEAT Uncharacterized protein OS=Triticum aestivum PE=4 SV=1	-16.6955	26	20.6	12	1	3	Y	SignalP-noTM
385.02	tr|M7Y8M9|M7Y8M9_TRIUA Translocon-associated protein subunit beta OS=Triticum urartu GN=TRIUR3_08321 PE=4 SV=1	-15.8716	26	20.6	12	1	3	Y	SignalP-noTM
386.01	tr|M8A6C8|M8A6C8_TRIUA Hexokinase-5 OS=Triticum urartu GN=TRIUR3_05213 PE=3 SV=1	-33.1758	16	44.5	16	0	5	N	SignalP-noTM
387.01	tr|M8AK11|M8AK11_TRIUA Beta-hexosaminidase subunit B2 OS=Triticum urartu GN=TRIUR3_29516 PE=4 SV=1	-16.3072	10	48.7	16	0	4	Y	SignalP-noTM
388.01	tr|W5C015|W5C015_WHEAT Uncharacterized protein OS=Triticum aestivum PE=4 SV=1	-32.629	37	21.5	12	2	4	N	SignalP-noTM
388.02	tr|W5BH30|W5BH30_WHEAT Uncharacterized protein OS=Triticum aestivum PE=4 SV=1	-17.7655	16	21.9	11	1	2	N	SignalP-noTM
388.03	tr|M8AM68|M8AM68_TRIUA Uncharacterized protein OS=Triticum urartu GN=TRIUR3_21258 PE=4 SV=1	-27.2311	28	21	10	1	3	N	SignalP-noTM
389.01	tr|T1MAE3|T1MAE3_TRIUA Uncharacterized protein (Fragment) OS=Triticum urartu PE=4 SV=1	-23.6156	20	25.4	12	1	4	N	SignalP-noTM
389.02	tr|W5AIF8|W5AIF8_WHEAT Uncharacterized protein (Fragment) OS=Triticum aestivum PE=4 SV=1	-32.3357	42	25.2	11	3	6	N	SignalP-noTM
390.01	tr|D8L9U6|D8L9U6_WHEAT Eukaryotic translation initiation factor 3 subunit A OS=Triticum aestivum GN=TAA_ctg0954b.00420.1 PE=3 SV=1	-18.5734	6	117	16	0	6	N	SignalP-noTM
391.01	tr|I1GTN3|I1GTN3_BRADI Uncharacterized protein OS=Brachypodium distachyon GN=BRADI1G25302 PE=3 SV=1	-17.5425	38	8	16	0	3	N	SignalP-noTM
392.01	tr|W5DSI9|W5DSI9_WHEAT Aldehyde dehydrogenase OS=Triticum aestivum PE=3 SV=1	-26.0654	10	52	16	0	4	N	SignalP-noTM
393.01	tr|M8A3Z5|M8A3Z5_TRIUA Nudix hydrolase 3 OS=Triticum urartu GN=TRIUR3_09386 PE=4 SV=1	-32.4779	8	91	16	0	6	N	SignalP-noTM
394.01	tr|F2D6L7|F2D6L7_HORVD Nicalin OS=Hordeum vulgare var. distichum PE=2 SV=1	-12.3286	6	60.5	16	0	3	Y	SignalP-noTM
395.01	tr|M0YU19|M0YU19_HORVD Uncharacterized protein OS=Hordeum vulgare var. distichum PE=4 SV=1	-14.3244	0	551.1	16	0	3	N	SignalP-noTM
396.01	sp|Q9LSU1|PSA5_ORYSJ Proteasome subunit alpha type-5 OS=Oryza sativa subsp. japonica GN=PAE1 PE=2 SV=1	-33.7226	29	25.9	11	1	5	N	SignalP-noTM
396.02	tr|F2DLC2|F2DLC2_HORVD Proteasome subunit alpha type OS=Hordeum vulgare var. distichum PE=2 SV=1	-33.0198	34	25.8	10	2	6	N	SignalP-noTM
397.01	tr|F2D3T3|F2D3T3_HORVD Predicted protein OS=Hordeum vulgare var. distichum PE=2 SV=1	-19.9208	3	126.8	16	0	2	N	SignalP-noTM
398.01	tr|A2XAY8|A2XAY8_ORYSI Ribosomal protein L37 OS=Oryza sativa subsp. indica GN=OsI_09420 PE=3 SV=1	-9.02687	25	10.7	15	0	2	N	SignalP-noTM
399.01	tr|F2CXM3|F2CXM3_HORVD Nucleoside diphosphate kinase OS=Hordeum vulgare var. distichum PE=2 SV=1	-21.3758	22	26.4	15	0	6	N	SignalP-noTM
400.01	tr|A0A077RXF0|A0A077RXF0_WHEAT Chromosome 3B, genomic scaffold, cultivar Chinese Spring OS=Triticum aestivum GN=TRAES_3BF066100010CFD_c1 PE=4 SV=1	-18.3962	19	33.7	15	0	5	N	SignalP-noTM
401.01	tr|R7VZ03|R7VZ03_AEGTA Putative polygalacturonase OS=Aegilops tauschii GN=F775_32114 PE=3 SV=1	-37.9179	20	42.6	15	0	5	N	SignalP-noTM
402.01	tr|F2DVN9|F2DVN9_HORVD Predicted protein OS=Hordeum vulgare var. distichum PE=2 SV=1	-16.2144	12	50.2	15	0	5	N	SignalP-noTM
403.01	tr|W5B2V5|W5B2V5_WHEAT Uncharacterized protein OS=Triticum aestivum PE=4 SV=1	-23.3411	33	12.7	15	0	3	Y	SignalP-noTM
404.01	tr|A0A077RPZ7|A0A077RPZ7_WHEAT Chromosome 3B, genomic scaffold, cultivar Chinese Spring OS=Triticum aestivum GN=TRAES_3BF175400030CFD_c1 PE=4 SV=1	-11.8947	4	80.6	15	0	3	N	SignalP-noTM
405.01	tr|Q41590|Q41590_WHEAT Voltage dependent anion channel (VDAC) (Fragment) OS=Triticum aestivum GN=TAVDAC2 PE=2 SV=1	-25.0693	29	29.2	13	2	5	N	SignalP-noTM
405.02	tr|W5A0E2|W5A0E2_WHEAT Uncharacterized protein OS=Triticum aestivum PE=4 SV=1	-24.5603	21	30.5	11	1	4	N	SignalP-noTM
406.01	tr|R7WFH8|R7WFH8_AEGTA Putative steroid-binding protein 3 OS=Aegilops tauschii GN=F775_29084 PE=4 SV=1	-45.5396	63	10.6	15	0	5	N	SignalP-noTM
407.01	tr|N1QQ95|N1QQ95_AEGTA Thioredoxin reductase 2 OS=Aegilops tauschii GN=F775_30111 PE=3 SV=1	-27.1212	27	43.2	14	1	6	N	SignalP-noTM
407.02	tr|A9LN30|A9LN30_HORVD Thioredoxin reductase OS=Hordeum vulgare var. distichum GN=NTR2 PE=1 SV=1	-35.2538	35	34.7	13	1	6	N	SignalP-noTM
408.01	tr|F2CTU5|F2CTU5_HORVD Predicted protein OS=Hordeum vulgare var. distichum PE=2 SV=1	-7.33022	9	35.6	15	0	2	Y	SignalP-noTM
409.01	tr|W5FAR2|W5FAR2_WHEAT Uncharacterized protein OS=Triticum aestivum PE=4 SV=1	-24.383	17	22.9	12	1	2	Y	SignalP-noTM
409.02	tr|F2CR67|F2CR67_HORVD Predicted protein OS=Hordeum vulgare var. distichum PE=2 SV=1	-21.4225	16	24.2	12	1	2	Y	SignalP-noTM
410.01	tr|F2CVZ3|F2CVZ3_HORVD Proteasome subunit beta type OS=Hordeum vulgare var. distichum PE=2 SV=1	-32.7179	27	22.7	14	1	4	N	SignalP-noTM
410.02	tr|F2DLL1|F2DLL1_HORVD Proteasome subunit beta type OS=Hordeum vulgare var. distichum PE=2 SV=1	-21.9845	27	22.7	9	1	4	N	SignalP-noTM
411.01	tr|M0UIN4|M0UIN4_HORVD Uncharacterized protein OS=Hordeum vulgare var. distichum PE=3 SV=1	-21.8011	6	44.1	15	0	2	N	SignalP-noTM
412.01	tr|F2E8J3|F2E8J3_HORVD Predicted protein OS=Hordeum vulgare var. distichum PE=2 SV=1	-12.8094	11	28.1	14	0	2	N	SignalP-TM
413.01	tr|D2T2K0|D2T2K0_WHEAT Non-specific lipid-transfer protein (Fragment) OS=Triticum aestivum GN=ltp130 PE=2 SV=1	-23.4597	43	9.4	14	0	4	N	SignalP-noTM
414.01	tr|M7YL13|M7YL13_TRIUA Uncharacterized protein OS=Triticum urartu GN=TRIUR3_28997 PE=4 SV=1	-8.08355	10	20.9	14	0	2	Y	SignalP-noTM
415.01	tr|F2DJB5|F2DJB5_HORVD Predicted protein OS=Hordeum vulgare var. distichum PE=2 SV=1	-21.7645	47	12.1	14	0	6	N	SignalP-noTM
416.01	tr|M8AUG7|M8AUG7_AEGTA Uncharacterized protein OS=Aegilops tauschii GN=F775_27227 PE=4 SV=1	-21.9228	39	11.7	14	0	4	Y	SignalP-noTM
417.01	tr|M7ZY07|M7ZY07_TRIUA Uncharacterized protein OS=Triticum urartu GN=TRIUR3_12791 PE=4 SV=1	-14.8794	16	16.7	10	1	2	N	SignalP-noTM
417.02	tr|A0A077RVF4|A0A077RVF4_WHEAT Chromosome 3B, genomic scaffold, cultivar Chinese Spring OS=Triticum aestivum GN=TRAES_3BF001900060CFD_c1 PE=4 SV=1	-9.35262	6	35.3	6	1	2	N	SignalP-TM
418.01	tr|A0A077RSY3|A0A077RSY3_WHEAT Chromosome 3B, genomic scaffold, cultivar Chinese Spring OS=Triticum aestivum GN=TRAES_3BF065100030CFD_c1 PE=4 SV=1	-30.6163	21	26.2	14	0	3	N	SignalP-noTM
419.01	tr|Q06I83|Q06I83_WHEAT Fasciclin-like protein FLA23 OS=Triticum aestivum PE=2 SV=1	-26.5387	19	26.6	14	0	3	Y	SignalP-TM
420.01	tr|B4FBF4|B4FBF4_MAIZE Serine hydroxymethyltransferase OS=Zea mays PE=2 SV=1	-17.271	12	51.5	14	0	4	N	SignalP-noTM
421.01	tr|B2BA44|B2BA44_WHEAT Vacuolar proton ATPase subunit H OS=Triticum aestivum PE=2 SV=1	-20.3177	12	51.3	14	0	4	N	SignalP-noTM
422.01	tr|W5GFL2|W5GFL2_WHEAT Uncharacterized protein (Fragment) OS=Triticum aestivum PE=4 SV=1	-30.7279	27	24.5	13	2	4	N	SignalP-noTM
422.02	tr|M8AZZ1|M8AZZ1_AEGTA Uncharacterized protein OS=Aegilops tauschii GN=F775_23940 PE=4 SV=1	-21.9447	11	37.2	9	1	3	N	SignalP-noTM
423.01	tr|Q5CAL1|Q5CAL1_WHEAT Putative glucan endo-1,3-beta-D-glucosidase (Fragment) OS=Triticum aestivum GN=wgluc5 PE=2 SV=1	-54.3085	46	34.1	12	4	9	N	SignalP-noTM
423.02	tr|W5D729|W5D729_WHEAT Uncharacterized protein OS=Triticum aestivum PE=3 SV=1	-44.1199	36	32.9	10	2	7	N	SignalP-noTM
424.01	tr|M8CBB2|M8CBB2_AEGTA Peptidyl-prolyl cis-trans isomerase OS=Aegilops tauschii GN=F775_28516 PE=4 SV=1	-34.9204	6	91.1	14	0	4	N	SignalP-noTM
425.01	tr|F2D074|F2D074_HORVD Predicted protein OS=Hordeum vulgare var. distichum PE=2 SV=1	-33.0402	27	26.4	14	0	6	N	SignalP-noTM
426.01	tr|Q8RWR6|Q8RWR6_WHEAT Endoglucanase OS=Triticum aestivum PE=2 SV=1	-16.9709	6	68.9	14	0	3	N	SignalP-noTM
427.01	tr|W5AFM1|W5AFM1_WHEAT Uncharacterized protein OS=Triticum aestivum PE=4 SV=1	-22.2036	6	89.3	10	2	4	N	SignalP-noTM
427.02	tr|M7ZFI2|M7ZFI2_TRIUA Acylamino-acid-releasing enzyme OS=Triticum urartu GN=TRIUR3_09017 PE=4 SV=1	-27.5047	6	90.4	6	2	4	N	SignalP-noTM
428.01	tr|W5DRI2|W5DRI2_WHEAT Uncharacterized protein (Fragment) OS=Triticum aestivum PE=3 SV=1	-19.308	15	28.2	13	2	3	N	SignalP-noTM
428.02	tr|N1R3C1|N1R3C1_AEGTA Chalcone synthase OS=Aegilops tauschii GN=F775_16011 PE=3 SV=1	-10.1085	10	26.8	11	1	2	N	SignalP-noTM
429.01	tr|A7WMQ6|A7WMQ6_DACGL Putative eukaryotic translation initiation factor 3E (Fragment) OS=Dactylis glomerata GN=EIF3E PE=4 SV=1	-12.3152	12	19.9	14	0	2	N	SignalP-noTM
430.01	tr|M7YKA9|M7YKA9_TRIUA Uncharacterized protein OS=Triticum urartu GN=TRIUR3_02605 PE=4 SV=1	-33.3649	30	22.2	14	0	4	Y	SignalP-noTM
431.01	tr|N1R0X0|N1R0X0_AEGTA Sedoheptulose-1,7-bisphosphatase, chloroplastic OS=Aegilops tauschii GN=F775_30621 PE=3 SV=1	-11.3171	6	64.3	14	0	3	N	SignalP-noTM
432.01	tr|N1QS11|N1QS11_AEGTA Uncharacterized protein OS=Aegilops tauschii GN=F775_01470 PE=4 SV=1	-35.7467	15	49.7	13	0	4	Y	SignalP-noTM
433.01	tr|W5FPD2|W5FPD2_WHEAT Uncharacterized protein OS=Triticum aestivum PE=4 SV=1	-32.4385	29	18.6	9	3	4	Y	SignalP-noTM
433.02	tr|M8B0W5|M8B0W5_AEGTA Putative invertase inhibitor OS=Aegilops tauschii GN=F775_06318 PE=4 SV=1	-14.98	25	18.5	5	2	3	Y	SignalP-noTM
434.01	tr|M8D5J5|M8D5J5_AEGTA V-type proton ATPase subunit a OS=Aegilops tauschii GN=F775_30299 PE=3 SV=1	-16.979	6	85.9	12	3	4	N	SignalP-noTM
434.02	tr|M8C1W8|M8C1W8_AEGTA V-type proton ATPase subunit a OS=Aegilops tauschii GN=F775_21366 PE=3 SV=1	-7.12148	3	83.4	4	1	2	N	SignalP-noTM
435.01	tr|M7YKY1|M7YKY1_TRIUA Dihydroflavonol-4-reductase OS=Triticum urartu GN=TRIUR3_31420 PE=4 SV=1	-19.9495	16	38.1	12	4	5	N	SignalP-noTM
435.02	tr|F2D4S5|F2D4S5_HORVD Predicted protein (Fragment) OS=Hordeum vulgare var. distichum PE=2 SV=1	-5.54061	6	37.6	2	1	2	N	SignalP-TM
436.01	tr|F2D8E6|F2D8E6_HORVD Predicted protein OS=Hordeum vulgare var. distichum PE=2 SV=1	-38.4313	24	29.4	13	0	5	N	SignalP-noTM
437.01	tr|M0X0L3|M0X0L3_HORVD Proteasome subunit beta type OS=Hordeum vulgare var. distichum PE=3 SV=1	-38.4396	34	24.2	13	0	6	N	SignalP-noTM
438.01	tr|M0Z5I3|M0Z5I3_HORVD Uncharacterized protein OS=Hordeum vulgare var. distichum PE=4 SV=1	-16.9194	18	19.9	13	0	3	N	SignalP-TM
439.01	tr|F2D1A5|F2D1A5_HORVD Predicted protein OS=Hordeum vulgare var. distichum PE=2 SV=1	-15.2802	11	50.4	12	2	4	Y	SignalP-noTM
439.02	tr|K3ZT47|K3ZT47_SETIT Uncharacterized protein OS=Setaria italica GN=Si029777m.g PE=3 SV=1	-20.6591	8	50.4	7	1	3	Y	SignalP-noTM
440.01	tr|M0Z109|M0Z109_HORVD Uncharacterized protein OS=Hordeum vulgare var. distichum PE=4 SV=1	-41.1481	14	56.5	13	0	5	N	SignalP-noTM
441.01	tr|M8B124|M8B124_AEGTA Uncharacterized protein OS=Aegilops tauschii GN=F775_26198 PE=4 SV=1	-20.519	10	43.7	13	0	3	Y	SignalP-TM
442.01	tr|M8C4N4|M8C4N4_AEGTA Uncharacterized protein OS=Aegilops tauschii GN=F775_31157 PE=4 SV=1	-13.7747	14	20.8	13	0	2	N	SignalP-noTM
443.01	tr|B2CHJ4|B2CHJ4_HORVU Calcium-dependent protein kinase OS=Hordeum vulgare PE=2 SV=1	-33.0324	10	58.5	13	0	4	N	SignalP-noTM
444.01	tr|F2DJS2|F2DJS2_HORVD Predicted protein OS=Hordeum vulgare var. distichum PE=2 SV=1	-21.7253	13	54.6	13	0	5	Y	SignalP-noTM
445.01	tr|M0ZB30|M0ZB30_HORVD Uncharacterized protein OS=Hordeum vulgare var. distichum PE=4 SV=1	-20.656	16	36.9	13	0	3	N	SignalP-noTM
446.01	tr|M0ZD94|M0ZD94_HORVD Uncharacterized protein OS=Hordeum vulgare var. distichum PE=3 SV=1	-19.5139	9	55.4	13	0	3	N	SignalP-noTM
447.01	tr|A0A077RYD6|A0A077RYD6_WHEAT Chromosome 3B, genomic scaffold, cultivar Chinese Spring OS=Triticum aestivum GN=TRAES_3BF049800050CFD_c1 PE=4 SV=1	-24.2591	9	60.8	13	0	3	N	SignalP-noTM
448.01	tr|T1NA04|T1NA04_TRIUA Uncharacterized protein OS=Triticum urartu PE=4 SV=1	-26.1081	8	69.6	13	0	4	Y	SignalP-noTM
449.01	tr|F2CRM6|F2CRM6_HORVD Predicted protein OS=Hordeum vulgare var. distichum PE=2 SV=1	-26.7067	6	120.6	13	0	4	N	SignalP-noTM
450.01	tr|M0WNB1|M0WNB1_HORVD Uncharacterized protein OS=Hordeum vulgare var. distichum PE=3 SV=1	-17.7428	10	44.6	13	0	3	N	SignalP-noTM
451.01	tr|B8BC47|B8BC47_ORYSI Putative uncharacterized protein OS=Oryza sativa subsp. indica GN=OsI_29679 PE=3 SV=1	-20.7635	6	88.2	13	0	3	N	SignalP-noTM
452.01	tr|M8CV55|M8CV55_AEGTA GDSL esterase/lipase OS=Aegilops tauschii GN=F775_32356 PE=4 SV=1	-24.437	20	40.6	13	0	4	N	SignalP-TM
453.01	tr|M8ARW7|M8ARW7_TRIUA Calcium-transporting ATPase OS=Triticum urartu GN=TRIUR3_30679 PE=3 SV=1	-16.0706	3	109.1	13	0	2	N	SignalP-noTM
454.01	tr|G9B4D8|G9B4D8_WHEAT Cytokinin oxidase 2 OS=Triticum aestivum GN=CKX2 PE=4 SV=1	-48.1331	17	60.1	12	4	5	Y	SignalP-noTM
454.02	sp|Q4ADV8|CKX2_ORYSJ Cytokinin dehydrogenase 2 OS=Oryza sativa subsp. japonica GN=CKX2 PE=2 SV=1	-17.9586	5	59.9	6	1	2	Y	SignalP-noTM
455.01	tr|F2E7R3|F2E7R3_HORVD Predicted protein OS=Hordeum vulgare var. distichum PE=2 SV=1	-22.3231	7	107.9	13	0	4	N	SignalP-noTM
456.01	tr|W5EUZ5|W5EUZ5_WHEAT Uncharacterized protein OS=Triticum aestivum PE=4 SV=1	-17.6082	37	8.4	10	1	3	N	SignalP-noTM
456.02	tr|W5FBV3|W5FBV3_WHEAT Uncharacterized protein OS=Triticum aestivum PE=4 SV=1	-19.9566	31	11.8	9	1	3	Y	SignalP-noTM
457.01	tr|M8ATW1|M8ATW1_TRIUA Betaine aldehyde dehydrogenase 1, chloroplastic OS=Triticum urartu GN=TRIUR3_04819 PE=3 SV=1	-19.2911	9	45.1	12	0	3	N	SignalP-noTM
458.01	tr|F2D6Z3|F2D6Z3_HORVD Glucose-6-phosphate 1-dehydrogenase OS=Hordeum vulgare var. distichum PE=2 SV=1	-21.2904	7	57.7	12	0	3	N	SignalP-noTM
459.01	tr|M7ZR45|M7ZR45_TRIUA Uncharacterized protein OS=Triticum urartu GN=TRIUR3_11524 PE=4 SV=1	-12.4621	7	42.7	12	0	3	N	SignalP-noTM
460.01	tr|M7ZLM4|M7ZLM4_TRIUA Uncharacterized protein OS=Triticum urartu GN=TRIUR3_02763 PE=4 SV=1	-19.4259	12	37.8	12	0	3	N	SignalP-noTM
461.01	tr|A1YUM8|A1YUM8_WHEAT Limit dextrinase type starch debranching enzyme OS=Triticum aestivum GN=LD1 PE=2 SV=1	-30.7302	7	105.8	12	0	5	N	SignalP-noTM
462.01	tr|W5HXE1|W5HXE1_WHEAT Uncharacterized protein OS=Triticum aestivum PE=4 SV=1	-22.1285	29	16.7	12	0	3	N	SignalP-noTM
463.01	tr|W5F8J2|W5F8J2_WHEAT Uncharacterized protein OS=Triticum aestivum PE=4 SV=1	-13.3423	35	9.6	12	0	3	Y	SignalP-noTM
464.01	tr|A0A077S1C1|A0A077S1C1_WHEAT Chromosome 3B, genomic scaffold, cultivar Chinese Spring OS=Triticum aestivum GN=TRAES_3BF032900010CFD_c1 PE=4 SV=1	-23.4606	12	69.8	12	0	6	Y	SignalP-noTM
465.01	sp|Q41542|XTH_WHEAT Probable xyloglucan endotransglucosylase/hydrolase OS=Triticum aestivum GN=XTH PE=2 SV=1	-44.7974	24	33.3	12	0	6	Y	SignalP-noTM
466.01	tr|A2XDW4|A2XDW4_ORYSI Putative uncharacterized protein OS=Oryza sativa subsp. indica GN=OsI_10508 PE=3 SV=1	-21.2993	13	52.1	11	1	4	N	SignalP-TM
466.02	tr|I1H859|I1H859_BRADI Uncharacterized protein OS=Brachypodium distachyon GN=BRADI1G70160 PE=3 SV=1	-18.2413	13	52.1	10	1	4	N	SignalP-TM
467.01	tr|M8B795|M8B795_AEGTA Ferredoxin--NADP reductase, leaf isozyme, chloroplastic OS=Aegilops tauschii GN=F775_27329 PE=4 SV=1	-21.2801	23	28.7	11	2	4	N	SignalP-noTM
467.02	tr|F2DT74|F2DT74_HORVD Predicted protein OS=Hordeum vulgare var. distichum PE=2 SV=1	-12.1911	13	39.5	8	1	3	N	SignalP-noTM
468.01	tr|M7Z099|M7Z099_TRIUA Glutaminyl-tRNA synthetase OS=Triticum urartu GN=TRIUR3_28103 PE=3 SV=1	-35.715	7	89.9	12	0	6	N	SignalP-noTM
469.01	tr|I1GPC9|I1GPC9_BRADI Proteasome subunit beta type OS=Brachypodium distachyon GN=BRADI1G11830 PE=3 SV=1	-33.434	34	23	12	0	5	N	SignalP-noTM
470.01	tr|B8BHJ4|B8BHJ4_ORYSI Uncharacterized protein OS=Oryza sativa subsp. indica GN=OsI_34071 PE=4 SV=1	-25.7416	23	21.4	12	0	3	N	SignalP-noTM
471.01	tr|S5A8C3|S5A8C3_TRIMO S-formylglutathione hydrolase-like protein OS=Triticum monococcum subsp. monococcum GN=SFGH PE=4 SV=1	-28.3035	23	31.5	11	2	4	N	SignalP-noTM
471.02	tr|M7ZF22|M7ZF22_TRIUA S-formylglutathione hydrolase OS=Triticum urartu GN=TRIUR3_02172 PE=4 SV=1	-21.8361	17	28	7	1	3	N	SignalP-noTM
472.01	tr|F2CZ32|F2CZ32_HORVD Predicted protein OS=Hordeum vulgare var. distichum PE=2 SV=1	-10.0397	9	42.2	9	1	3	N	SignalP-noTM
472.02	sp|Q10G39-2|ODPB4_ORYSJ Isoform 2 of Pyruvate dehydrogenase E1 component subunit beta-4, chloroplastic OS=Oryza sativa subsp. japonica GN=Os03g0645100	-10.6717	11	33.6	7	1	3	N	SignalP-noTM
473.01	tr|M0V967|M0V967_HORVD Uncharacterized protein OS=Hordeum vulgare var. distichum PE=3 SV=1	-31.4748	19	48.5	12	0	4	Y	SignalP-noTM
474.01	tr|F2DQ75|F2DQ75_HORVD Predicted protein OS=Hordeum vulgare var. distichum PE=2 SV=1	-7.99654	9	40.9	12	0	2	N	SignalP-TM
475.01	tr|F2E2J6|F2E2J6_HORVD Predicted protein OS=Hordeum vulgare var. distichum PE=2 SV=1	-28.3977	11	56.9	12	0	5	Y	SignalP-noTM
476.01	tr|C6ZDB9|C6ZDB9_BRADI Putative DNA damage binding protein (Fragment) OS=Brachypodium distachyon GN=cdo393 PE=4 SV=1	-18.0315	6	43.7	12	0	2	N	SignalP-noTM
477.01	tr|W5H401|W5H401_WHEAT Uncharacterized protein OS=Triticum aestivum PE=4 SV=1	-14.3752	16	39.4	10	1	4	N	SignalP-noTM
477.02	tr|W5GCC7|W5GCC7_WHEAT Uncharacterized protein OS=Triticum aestivum PE=4 SV=1	-17.9066	19	38.6	10	1	4	N	SignalP-noTM
477.03	tr|F2CZT3|F2CZT3_HORVD Predicted protein OS=Hordeum vulgare var. distichum PE=2 SV=1	-7.1368	10	39.5	8	1	2	N	SignalP-noTM
478.01	tr|M8BGX4|M8BGX4_AEGTA 4-alpha-glucanotransferase OS=Aegilops tauschii GN=F775_27491 PE=3 SV=1	-37.9321	17	43.2	12	0	5	N	SignalP-TM
479.01	tr|Q9S8J6|Q9S8J6_WHEAT Basic protein 3 (Fragment) OS=Triticum aestivum PE=1 SV=1	-7.44733	95	2	11	0	2	N	SignalP-noTM
480.01	sp|P32032|THN2_WHEAT Alpha-2-purothionin OS=Triticum aestivum GN=THI1.2 PE=2 SV=1	-14.3308	28	14.5	11	0	4	Y	SignalP-noTM
481.01	tr|B1NC18|B1NC18_HORVU Ferritin OS=Hordeum vulgare GN=Fer1 PE=2 SV=1	-20.1394	22	27.8	11	0	4	N	SignalP-noTM
482.01	tr|W5BLI2|W5BLI2_WHEAT Uncharacterized protein OS=Triticum aestivum PE=3 SV=1	-23.7316	6	74.9	11	0	4	Y	SignalP-noTM
483.01	tr|F2DFN1|F2DFN1_HORVD Predicted protein OS=Hordeum vulgare var. distichum PE=2 SV=1	-18.1972	9	41.1	11	0	3	N	SignalP-noTM
484.01	tr|F2D0D4|F2D0D4_HORVD Predicted protein (Fragment) OS=Hordeum vulgare var. distichum PE=2 SV=1	-15.0472	16	21.9	11	0	3	N	SignalP-TM
485.01	tr|M7ZQM4|M7ZQM4_TRIUA L-ascorbate peroxidase 1, cytosolic OS=Triticum urartu GN=TRIUR3_20326 PE=3 SV=1	-22.5229	19	27.4	11	0	3	N	SignalP-noTM
486.01	tr|M0YH83|M0YH83_HORVD Uncharacterized protein OS=Hordeum vulgare var. distichum PE=3 SV=1	-21.5203	36	27.5	11	0	6	N	SignalP-noTM
487.01	tr|I1HXE7|I1HXE7_BRADI Uncharacterized protein OS=Brachypodium distachyon GN=BRADI3G04430 PE=3 SV=1	-25.8629	19	59.8	11	0	6	N	SignalP-noTM
488.01	tr|B2CGM6|B2CGM6_WHEAT Triticin OS=Triticum aestivum PE=4 SV=1	-40.0965	14	64.8	10	2	5	Y	SignalP-noTM
488.02	tr|B2CGM5|B2CGM5_WHEAT Triticin OS=Triticum aestivum PE=2 SV=1	-31.0965	10	64.7	7	1	4	Y	SignalP-noTM
489.01	tr|N1QP48|N1QP48_AEGTA Nitrogen regulatory protein P-II 2 OS=Aegilops tauschii GN=F775_12533 PE=3 SV=1	-26.2899	34	12.2	11	0	3	N	SignalP-noTM
490.01	tr|M7ZF90|M7ZF90_TRIUA T-complex protein 1 subunit epsilon OS=Triticum urartu GN=TRIUR3_18198 PE=3 SV=1	-36.8945	14	59.7	11	0	6	N	SignalP-noTM
491.01	tr|A0A077RY89|A0A077RY89_WHEAT Chromosome 3B, genomic scaffold, cultivar Chinese Spring OS=Triticum aestivum GN=TRAES_3BF058900050CFD_c1 PE=4 SV=1	-16.0037	3	145.1	11	0	3	N	SignalP-noTM
492.01	tr|A2XUL8|A2XUL8_ORYSI Putative uncharacterized protein OS=Oryza sativa subsp. indica GN=OsI_16305 PE=3 SV=1	-18.5784	6	87.8	11	0	3	N	SignalP-noTM
493.01	sp|Q7F9I1|CLPC1_ORYSJ Chaperone protein ClpC1, chloroplastic OS=Oryza sativa subsp. japonica GN=CLPC1 PE=2 SV=2	-21.3054	5	101.6	10	2	3	Y	SignalP-noTM
493.02	tr|I1ITH3|I1ITH3_BRADI Uncharacterized protein OS=Brachypodium distachyon GN=BRADI4G39880 PE=3 SV=1	-6.513	2	101.6	5	1	2	N	SignalP-noTM
494.01	tr|W5D4I9|W5D4I9_WHEAT Uncharacterized protein (Fragment) OS=Triticum aestivum PE=4 SV=1	-16.3556	37	10.1	11	0	2	N	SignalP-noTM
495.01	tr|W5GW91|W5GW91_WHEAT Uncharacterized protein OS=Triticum aestivum PE=4 SV=1	-33.9866	20	47.2	9	3	4	Y	SignalP-noTM
495.02	tr|M8A2U2|M8A2U2_TRIUA Aspartic proteinase nepenthesin-1 OS=Triticum urartu GN=TRIUR3_20735 PE=4 SV=1	-28.4194	13	44.1	8	2	3	Y	SignalP-noTM
496.01	tr|F2CPM1|F2CPM1_HORVD Predicted protein OS=Hordeum vulgare var. distichum PE=2 SV=1	-14.0259	8	53.1	11	0	3	Y	SignalP-noTM
497.01	tr|W5G9W2|W5G9W2_WHEAT Uncharacterized protein OS=Triticum aestivum PE=4 SV=1	-23.7208	22	44.6	11	0	6	N	SignalP-noTM
498.01	tr|B8APV3|B8APV3_ORYSI Putative uncharacterized protein OS=Oryza sativa subsp. indica GN=OsI_11647 PE=3 SV=1	-17.9965	5	62.9	11	0	2	N	SignalP-noTM
499.01	tr|W5A682|W5A682_WHEAT Uncharacterized protein OS=Triticum aestivum PE=4 SV=1	-10.9224	18	27.8	11	0	3	N	SignalP-noTM
500.01	tr|Q9ATG4|Q9ATG4_WHEAT Non-specific lipid-transfer protein OS=Triticum aestivum GN=LTP2 PE=2 SV=1	-22.6204	37	11.2	8	2	5	Y	SignalP-noTM
500.02	tr|L7Q3U1|L7Q3U1_WHEAT Non-specific lipid-transfer protein (Fragment) OS=Triticum aestivum GN=LTP2 PE=2 SV=1	-18.0725	34	11.9	5	1	4	Y	SignalP-noTM
501.01	tr|N1QRG0|N1QRG0_AEGTA Universal stress protein A-like protein OS=Aegilops tauschii GN=F775_32945 PE=4 SV=1	-11.098	14	18	10	0	2	N	SignalP-noTM
502.01	tr|F2DLT2|F2DLT2_HORVD Predicted protein OS=Hordeum vulgare var. distichum PE=2 SV=1	-8.27327	5	54.9	10	0	2	N	SignalP-TM
503.01	tr|F2ECP9|F2ECP9_HORVD Predicted protein OS=Hordeum vulgare var. distichum PE=2 SV=1	-11.5452	4	60.2	10	0	2	Y	SignalP-noTM
504.01	tr|W4ZT48|W4ZT48_WHEAT Uncharacterized protein OS=Triticum aestivum PE=4 SV=1	-8.88874	14	16.1	10	0	2	N	SignalP-noTM
505.01	tr|F2DN24|F2DN24_HORVD Predicted protein OS=Hordeum vulgare var. distichum PE=2 SV=1	-18.1936	6	86.5	10	0	4	N	SignalP-noTM
506.01	tr|F2CTJ5|F2CTJ5_HORVD Predicted protein OS=Hordeum vulgare var. distichum PE=2 SV=1	-12.6701	5	87	7	2	4	Y	SignalP-noTM
506.02	tr|C5XM07|C5XM07_SORBI Putative uncharacterized protein Sb03g003300 OS=Sorghum bicolor GN=Sb03g003300 PE=4 SV=1	-13.0055	2	152.2	6	1	3	Y	SignalP-noTM
507.01	tr|W5HAQ8|W5HAQ8_WHEAT Uncharacterized protein OS=Triticum aestivum PE=4 SV=1	-22.1828	39	13.5	9	4	5	Y	SignalP-noTM
507.02	tr|R7W8Q0|R7W8Q0_AEGTA Uncharacterized protein OS=Aegilops tauschii GN=F775_30642 PE=4 SV=1	-8.17263	17	14.1	5	1	2	Y	SignalP-noTM
508.01	tr|E5G604|E5G604_WHEAT Phosphoinositide phospholipase C OS=Triticum aestivum PE=2 SV=1	-16.4	9	66.1	10	0	4	N	SignalP-noTM
509.01	tr|A0A077S8L5|A0A077S8L5_WHEAT Chromosome 3B, genomic scaffold, cultivar Chinese Spring OS=Triticum aestivum GN=TRAES_3BF080500070CFD_c1 PE=4 SV=1	-19.569	12	56.1	10	0	5	N	SignalP-TM
510.01	tr|W5BK83|W5BK83_WHEAT Uncharacterized protein OS=Triticum aestivum PE=3 SV=1	-26.536	8	78.4	9	2	4	Y	SignalP-noTM
510.02	tr|M8BC71|M8BC71_AEGTA Subtilisin-like protease OS=Aegilops tauschii GN=F775_29321 PE=3 SV=1	-14.7693	6	78.4	7	1	3	Y	SignalP-noTM
511.01	tr|M0WTN6|M0WTN6_HORVD Uncharacterized protein OS=Hordeum vulgare var. distichum PE=4 SV=1	-22.0224	10	102.3	10	0	6	N	SignalP-noTM
512.01	tr|K3ZS46|K3ZS46_SETIT Uncharacterized protein OS=Setaria italica GN=Si029426m.g PE=4 SV=1	-14.6015	9	58.2	10	0	4	N	SignalP-noTM
513.01	tr|C4PW04|C4PW04_WHEAT MPBQ methyltransferase (Fragment) OS=Triticum aestivum GN=mpbq mt PE=2 SV=1	-28.3361	21	31.4	10	0	4	N	SignalP-noTM
514.01	tr|W5ERL4|W5ERL4_WHEAT Uncharacterized protein OS=Triticum aestivum PE=4 SV=1	-16.9371	17	24.3	9	1	3	Y	SignalP-noTM
514.02	tr|M8B053|M8B053_TRIUA Uncharacterized protein OS=Triticum urartu GN=TRIUR3_05091 PE=4 SV=1	-13.6721	13	31.9	3	1	3	Y	SignalP-noTM
515.01	tr|F2E5P4|F2E5P4_HORVD Predicted protein OS=Hordeum vulgare var. distichum PE=2 SV=1	-20.2036	21	31	9	2	3	N	SignalP-TM
515.02	tr|A0A023Q225|A0A023Q225_9POAL Cytochrome b5 reductase OS=Saccharum hybrid cultivar ROC22 GN=b5R PE=2 SV=1	-10.1024	10	31	8	1	2	N	SignalP-TM
516.01	tr|A0A077S179|A0A077S179_WHEAT Chromosome 3B, genomic scaffold, cultivar Chinese Spring OS=Triticum aestivum GN=TRAES_3BF113300100CFD_c1 PE=4 SV=1	-23.3645	10	58.5	8	1	4	Y	SignalP-noTM
516.02	tr|F2CYK1|F2CYK1_HORVD Predicted protein OS=Hordeum vulgare var. distichum PE=2 SV=1	-19.7747	8	59	7	1	4	Y	SignalP-noTM
517.01	tr|F2DSW5|F2DSW5_HORVD Predicted protein OS=Hordeum vulgare var. distichum PE=2 SV=1	-11.7419	34	14	7	2	4	N	SignalP-noTM
517.02	tr|F2CQN1|F2CQN1_HORVD Predicted protein OS=Hordeum vulgare var. distichum PE=2 SV=1	-11.0865	34	13.7	5	2	4	N	SignalP-noTM
518.01	tr|A0A077RX16|A0A077RX16_WHEAT Chromosome 3B, genomic scaffold, cultivar Chinese Spring OS=Triticum aestivum GN=TRAES_3BF085400010CFD_c1 PE=4 SV=1	-23.2937	3	161.4	10	0	5	N	SignalP-noTM
519.01	tr|M0X1Y4|M0X1Y4_HORVD Aldose 1-epimerase OS=Hordeum vulgare var. distichum PE=3 SV=1	-22.0459	15	39.1	10	0	4	Y	SignalP-noTM
520.01	tr|F2D827|F2D827_HORVD Predicted protein OS=Hordeum vulgare var. distichum PE=2 SV=1	-27.1993	7	86.8	10	0	4	N	SignalP-noTM
521.01	tr|W5G958|W5G958_WHEAT Uncharacterized protein OS=Triticum aestivum PE=4 SV=1	-30.5212	13	51	10	0	5	N	SignalP-noTM
522.01	tr|C4J3M2|C4J3M2_MAIZE Malic enzyme OS=Zea mays PE=2 SV=1	-28.3054	8	61.2	10	0	3	N	SignalP-noTM
523.01	tr|F8WTQ5|F8WTQ5_WHEAT Delta-aminolevulinic acid dehydratase OS=Triticum aestivum GN=TaALAD1a PE=2 SV=1	-26.8106	16	46.1	10	0	5	N	SignalP-noTM
524.01	tr|M8BLY6|M8BLY6_AEGTA Glycerol-3-phosphate acyltransferase 6 OS=Aegilops tauschii GN=F775_29116 PE=4 SV=1	-18.1414	8	55.1	10	0	3	N	SignalP-TM
525.01	tr|M8A813|M8A813_TRIUA Putative mitochondrial-processing peptidase subunit beta OS=Triticum urartu GN=TRIUR3_08562 PE=3 SV=1	-21.0969	8	43.2	10	0	2	N	SignalP-noTM
526.01	tr|M0X2F9|M0X2F9_HORVD Uncharacterized protein OS=Hordeum vulgare var. distichum PE=3 SV=1	-27.3202	7	120	10	0	5	N	SignalP-noTM
527.01	tr|F2DR19|F2DR19_HORVD Histidinol dehydrogenase, chloroplastic OS=Hordeum vulgare var. distichum PE=2 SV=1	-13.3315	6	50.6	10	0	2	N	SignalP-noTM
528.01	sp|Q43831|RUBB_SECCE RuBisCO large subunit-binding protein subunit beta, chloroplastic (Fragment) OS=Secale cereale GN=CPN60 PE=2 SV=1	-14.7655	7	53.3	10	0	2	N	SignalP-noTM
529.01	tr|W5B4U9|W5B4U9_WHEAT Uncharacterized protein OS=Triticum aestivum PE=3 SV=1	-21.9735	16	31.7	10	0	4	N	SignalP-noTM
530.01	tr|H9U3X3|H9U3X3_WHEAT PR61 OS=Triticum aestivum GN=PR61 PE=2 SV=1	-12.9248	32	11.6	6	1	3	Y	SignalP-noTM
530.02	tr|W5DDD6|W5DDD6_WHEAT Uncharacterized protein OS=Triticum aestivum PE=4 SV=1	-12.6944	32	11.5	6	1	3	Y	SignalP-noTM
531.01	tr|M8D225|M8D225_AEGTA Non-specific lipid-transfer protein OS=Aegilops tauschii GN=F775_29280 PE=3 SV=1	-11.6375	36	11.1	4	1	3	N	SignalP-noTM
531.02	tr|M8ASK3|M8ASK3_AEGTA Non-specific lipid-transfer protein OS=Aegilops tauschii GN=F775_31998 PE=3 SV=1	-8.55834	36	11	4	1	3	Y	SignalP-noTM
531.03	tr|W5D2W6|W5D2W6_WHEAT Non-specific lipid-transfer protein (Fragment) OS=Triticum aestivum PE=3 SV=1	-13.8416	31	8.6	4	1	2	Y	SignalP-noTM
531.04	tr|A4GU98|A4GU98_WHEAT Non-specific lipid-transfer protein OS=Triticum aestivum PE=2 SV=1	-6.08831	21	11.1	2	1	2	Y	SignalP-noTM
532.01	tr|F2CQ75|F2CQ75_HORVD Predicted protein OS=Hordeum vulgare var. distichum PE=2 SV=1	-11.0605	11	23.2	9	0	2	N	SignalP-noTM
533.01	tr|M7Z4A4|M7Z4A4_TRIUA Peroxidase 2 OS=Triticum urartu GN=TRIUR3_30543 PE=3 SV=1	-25.0082	17	38.3	8	1	5	Y	SignalP-noTM
533.02	tr|M8BHR4|M8BHR4_AEGTA Peroxidase 2 OS=Aegilops tauschii GN=F775_30313 PE=3 SV=1	-24.1096	17	38.1	7	1	5	Y	SignalP-noTM
534.01	tr|W5HJ81|W5HJ81_WHEAT Uncharacterized protein OS=Triticum aestivum PE=4 SV=1	-21.5692	14	52	7	2	5	N	SignalP-noTM
534.02	tr|M8BGI2|M8BGI2_AEGTA Monocopper oxidase-like protein SKU5 OS=Aegilops tauschii GN=F775_28816 PE=4 SV=1	-20.8593	12	62.3	7	2	5	N	SignalP-noTM
535.01	sp|Q35322|NDUS3_ORYSJ NADH dehydrogenase [ubiquinone] iron-sulfur protein 3 OS=Oryza sativa subsp. japonica GN=NAD9 PE=2 SV=2	-22.0817	31	22.9	9	0	5	N	SignalP-noTM
536.01	tr|M8A4R0|M8A4R0_TRIUA Acyl-coenzyme A oxidase OS=Triticum urartu GN=TRIUR3_09773 PE=3 SV=1	-16.251	4	75.2	9	0	3	N	SignalP-noTM
537.01	tr|B8B7Y3|B8B7Y3_ORYSI Putative uncharacterized protein OS=Oryza sativa subsp. indica GN=OsI_25188 PE=3 SV=1	-22.5503	13	57	8	1	6	N	SignalP-noTM
537.02	tr|W5BF08|W5BF08_WHEAT Uncharacterized protein OS=Triticum aestivum PE=3 SV=1	-28.1301	15	56.3	8	1	6	N	SignalP-noTM
538.01	tr|D2TGC2|D2TGC2_WHEAT Putative alpha-amylase inhibitor CM2 (Fragment) OS=Triticum aestivum GN=wtai-CM2 PE=2 SV=1	-24.3948	46	12.9	9	0	3	N	SignalP-noTM
539.01	sp|Q10464|PUIB_WHEAT Puroindoline-B OS=Triticum aestivum GN=PINB PE=1 SV=1	-9.81873	12	16.7	9	0	2	Y	SignalP-noTM
540.01	tr|M8B1C8|M8B1C8_AEGTA Subtilisin-like protease OS=Aegilops tauschii GN=F775_30723 PE=4 SV=1	-17.829	9	64.1	7	2	4	Y	SignalP-noTM
540.02	tr|F2CY59|F2CY59_HORVD Predicted protein OS=Hordeum vulgare var. distichum PE=2 SV=1	-31.2092	8	82	7	2	4	Y	SignalP-noTM
541.01	tr|M8BD63|M8BD63_AEGTA Auxin-induced protein OS=Aegilops tauschii GN=F775_31262 PE=4 SV=1	-18.1196	16	41.9	9	0	4	N	SignalP-noTM
542.01	tr|F2EE28|F2EE28_HORVD Predicted protein OS=Hordeum vulgare var. distichum PE=2 SV=1	-21.9806	9	60.9	9	0	4	N	SignalP-noTM
543.01	tr|M8CBW0|M8CBW0_AEGTA Purple acid phosphatase OS=Aegilops tauschii GN=F775_17852 PE=3 SV=1	-12.5161	8	69.7	7	3	4	Y	SignalP-noTM
543.02	tr|W5G2V5|W5G2V5_WHEAT Purple acid phosphatase OS=Triticum aestivum PE=3 SV=1	-6.05799	3	69.7	4	1	2	Y	SignalP-noTM
544.01	tr|A9LIN4|A9LIN4_WHEAT Malic enzyme OS=Triticum aestivum PE=2 SV=1	-23.5812	17	62.9	9	0	6	N	SignalP-noTM
545.01	tr|W5B5H7|W5B5H7_WHEAT Uncharacterized protein (Fragment) OS=Triticum aestivum PE=4 SV=1	-16.3809	16	33.1	9	0	2	N	SignalP-TM
546.01	tr|A7XDG5|A7XDG5_WHEAT Peptidyl-prolyl cis-trans isomerase OS=Triticum aestivum PE=3 SV=1	-31.4711	18	25.8	9	0	3	N	SignalP-noTM
547.01	tr|M8CUG0|M8CUG0_AEGTA Aspartic proteinase Asp1 OS=Aegilops tauschii GN=F775_28021 PE=4 SV=1	-10.2154	6	44.8	9	0	2	Y	SignalP-noTM
548.01	tr|F2CUK5|F2CUK5_HORVD Predicted protein OS=Hordeum vulgare var. distichum PE=2 SV=1	-21.7825	6	55.8	9	0	2	N	SignalP-TM
549.01	tr|B2ZGK8|B2ZGK8_AEGTA Acetyl-CoA carboxylase OS=Aegilops tauschii GN=Acc-1 PE=4 SV=1	-27.1102	3	254.5	9	0	6	N	SignalP-noTM
550.01	tr|W5B3C2|W5B3C2_WHEAT Uncharacterized protein OS=Triticum aestivum PE=4 SV=1	-26.7539	4	134	9	0	4	N	SignalP-noTM
551.01	tr|I1H0N9|I1H0N9_BRADI Uncharacterized protein OS=Brachypodium distachyon GN=BRADI1G48264 PE=4 SV=1	-21.3309	3	273.8	9	0	6	N	SignalP-noTM
552.01	tr|M7YK52|M7YK52_TRIUA Branched-chain-amino-acid aminotransferase-like protein 3, chloroplastic OS=Triticum urartu GN=TRIUR3_34883 PE=3 SV=1	-14.4271	5	55.7	5	1	2	N	SignalP-noTM
552.02	tr|A0A077RVN7|A0A077RVN7_WHEAT Chromosome 3B, genomic scaffold, cultivar Chinese Spring OS=Triticum aestivum GN=TRAES_3BF007400110CFD_c1 PE=4 SV=1	-21.0071	8	35.5	4	2	3	N	SignalP-noTM
553.01	tr|Q9LLR3|Q9LLR3_WHEAT Vacuolar targeting receptor bp-80 OS=Triticum aestivum PE=2 SV=1	-26.1229	10	69.1	8	0	5	Y	SignalP-noTM
554.01	tr|M7ZGA3|M7ZGA3_TRIUA UDP-sugar pyrophosphorylase OS=Triticum urartu GN=TRIUR3_12743 PE=4 SV=1	-15.1782	8	64.1	8	0	3	N	SignalP-noTM
555.01	tr|M7ZJ17|M7ZJ17_TRIUA 26S proteasome non-ATPase regulatory subunit 12 OS=Triticum urartu GN=TRIUR3_22233 PE=4 SV=1	-23.6934	11	51.6	8	0	5	N	SignalP-noTM
556.01	tr|M8CU50|M8CU50_AEGTA Uncharacterized protein OS=Aegilops tauschii GN=F775_27291 PE=4 SV=1	-18.2558	22	31.8	8	0	4	Y	SignalP-noTM
557.01	tr|T1NPH5|T1NPH5_TRIUA Uncharacterized protein (Fragment) OS=Triticum urartu PE=3 SV=1	-15.8813	5	56.5	8	0	3	N	SignalP-noTM
558.01	tr|F2D4J2|F2D4J2_HORVD Predicted protein OS=Hordeum vulgare var. distichum PE=2 SV=1	-8.04769	12	18.7	8	0	2	Y	SignalP-noTM
559.01	tr|N1R2X7|N1R2X7_AEGTA Putative membrane protein OS=Aegilops tauschii GN=F775_31848 PE=4 SV=1	-17.9252	6	81.2	8	0	4	N	SignalP-TM
560.01	tr|A0A077S1V2|A0A077S1V2_WHEAT Chromosome 3B, genomic scaffold, cultivar Chinese Spring OS=Triticum aestivum GN=TRAES_3BF075800130CFD_c1 PE=4 SV=1	-17.098	13	19.6	7	1	2	N	SignalP-noTM
560.02	tr|W5DQQ3|W5DQQ3_WHEAT Uncharacterized protein (Fragment) OS=Triticum aestivum PE=4 SV=1	-16.466	14	18.9	4	1	2	Y	SignalP-noTM
561.01	tr|M7ZZC3|M7ZZC3_TRIUA Glucan endo-1,3-beta-glucosidase 6 OS=Triticum urartu GN=TRIUR3_09478 PE=3 SV=1	-18.0854	12	58.8	7	2	4	N	SignalP-TM
561.02	tr|F2DDD1|F2DDD1_HORVD Predicted protein OS=Hordeum vulgare var. distichum PE=2 SV=1	-10.3868	10	53.9	4	1	3	Y	SignalP-noTM
562.01	tr|C0J025|C0J025_WHEAT Peptidyl-prolyl cis-trans isomerase OS=Triticum aestivum PE=3 SV=1	-22.8155	21	22.8	8	0	3	Y	SignalP-noTM
563.01	tr|Q5NE32|Q5NE32_WHEAT Type 1 non specific lipid transfer protein OS=Triticum aestivum GN=ltp9.6 PE=2 SV=1	-22.8861	24	12.9	8	0	2	Y	SignalP-noTM
564.01	tr|M7Z3U7|M7Z3U7_TRIUA Plastocyanin, chloroplastic OS=Triticum urartu GN=TRIUR3_04703 PE=4 SV=1	-17.3893	46	10.3	8	0	2	N	SignalP-noTM
565.01	tr|B4FAR8|B4FAR8_MAIZE Proteasome subunit alpha type OS=Zea mays PE=2 SV=1	-31.9337	28	27	8	0	3	N	SignalP-noTM
566.01	tr|M7YWZ4|M7YWZ4_TRIUA Aspartate aminotransferase OS=Triticum urartu GN=TRIUR3_17749 PE=3 SV=1	-29.9488	20	51.8	8	0	7	N	SignalP-noTM
567.01	tr|W5FCT7|W5FCT7_WHEAT Uncharacterized protein OS=Triticum aestivum PE=4 SV=1	-21.6041	7	75.4	8	0	3	N	SignalP-noTM
568.01	tr|F2CVG7|F2CVG7_HORVD Predicted protein OS=Hordeum vulgare var. distichum PE=2 SV=1	-9.97634	9	31.6	8	0	2	N	SignalP-noTM
569.01	tr|F2DAP7|F2DAP7_HORVD Malic enzyme OS=Hordeum vulgare var. distichum PE=2 SV=1	-25.695	9	69.2	8	0	4	N	SignalP-noTM
570.01	tr|M7ZP49|M7ZP49_TRIUA Uncharacterized protein OS=Triticum urartu GN=TRIUR3_27671 PE=4 SV=1	-7.26011	6	45.2	7	1	2	N	SignalP-noTM
570.02	tr|C5XDJ2|C5XDJ2_SORBI Putative uncharacterized protein Sb02g007060 OS=Sorghum bicolor GN=Sb02g007060 PE=4 SV=1	-4.85171	9	28.8	2	1	2	N	SignalP-noTM
571.01	tr|W5G8B1|W5G8B1_WHEAT Uncharacterized protein OS=Triticum aestivum PE=4 SV=1	-10.1574	7	49.3	6	1	2	N	SignalP-noTM
571.02	tr|B4FTN5|B4FTN5_MAIZE Uncharacterized protein OS=Zea mays GN=ZEAMMB73_324496 PE=2 SV=1	-13.1397	8	42.6	4	1	2	N	SignalP-noTM
572.01	tr|I1GXF6|I1GXF6_BRADI Uncharacterized protein OS=Brachypodium distachyon GN=BRADI1G36340 PE=4 SV=1	-14.4718	4	109.9	8	0	3	N	SignalP-noTM
573.01	tr|A0A077RYE2|A0A077RYE2_WHEAT Chromosome 3B, genomic scaffold, cultivar Chinese Spring OS=Triticum aestivum GN=TRAES_3BF049800100CFD_c1 PE=4 SV=1	-15.0223	8	51.1	8	0	2	N	SignalP-noTM
574.01	tr|D8L9A4|D8L9A4_WHEAT Putative PDI-like protein OS=Triticum aestivum GN=pdil4-1 PE=3 SV=1	-15.5397	10	40.2	8	0	2	Y	SignalP-noTM
575.01	tr|D8L9A9|D8L9A9_WHEAT Putative PDI-like protein OS=Triticum aestivum GN=pdil8-1 PE=2 SV=1	-16.706	7	54.3	8	0	2	N	SignalP-TM
576.01	tr|M0W2V6|M0W2V6_HORVD Uncharacterized protein OS=Hordeum vulgare var. distichum PE=4 SV=1	-20.711	4	228.2	8	0	4	N	SignalP-noTM
577.01	tr|A3AXK2|A3AXK2_ORYSJ Aminomethyltransferase OS=Oryza sativa subsp. japonica GN=OsJ_16220 PE=3 SV=1	-16.9731	11	38.6	8	0	2	N	SignalP-noTM
578.01	tr|Q9S876|Q9S876_WHEAT Non-specific lipid-transfer protein OS=Triticum aestivum PE=3 SV=1	-10.7898	34	9.2	7	0	3	N	SignalP-noTM
579.01	tr|M8AQG0|M8AQG0_TRIUA Ribonuclease 1 OS=Triticum urartu GN=TRIUR3_29151 PE=3 SV=1	-16.3304	19	27.2	7	0	4	Y	SignalP-noTM
580.01	tr|C7AE91|C7AE91_WHEAT Blue copper protein OS=Triticum aestivum GN=BCP PE=2 SV=1	-16.7247	12	17.3	7	0	2	Y	SignalP-noTM
581.01	tr|F2DHT9|F2DHT9_HORVD Alpha-mannosidase OS=Hordeum vulgare var. distichum PE=2 SV=1	-21.2696	5	111	7	0	5	Y	SignalP-noTM
582.01	tr|I1IX81|I1IX81_BRADI Potassium transporter OS=Brachypodium distachyon GN=BRADI5G08520 PE=3 SV=1	-13.4914	4	75.8	7	0	3	N	SignalP-noTM
583.01	tr|M0YVZ4|M0YVZ4_HORVD Uncharacterized protein OS=Hordeum vulgare var. distichum PE=4 SV=1	-12.2922	24	19.4	7	0	3	Y	SignalP-noTM
584.01	tr|M7YU11|M7YU11_TRIUA Putative quinone-oxidoreductase-like protein, chloroplastic OS=Triticum urartu GN=TRIUR3_18850 PE=4 SV=1	-18.6454	18	30.3	7	0	4	N	SignalP-noTM
585.01	tr|W5HXM6|W5HXM6_WHEAT 4-hydroxy-4-methyl-2-oxoglutarate aldolase OS=Triticum aestivum PE=3 SV=1	-13.2648	18	17.8	7	0	3	N	SignalP-noTM
586.01	tr|M8CF50|M8CF50_AEGTA PI-PLC X domain-containing protein OS=Aegilops tauschii GN=F775_17670 PE=4 SV=1	-28.9047	16	47.5	6	2	5	Y	SignalP-noTM
586.02	tr|M0YQU8|M0YQU8_HORVD Uncharacterized protein OS=Hordeum vulgare var. distichum PE=4 SV=1	-32.5626	16	38.6	5	1	4	Y	SignalP-noTM
587.01	tr|M8AYH1|M8AYH1_TRIUA Uncharacterized protein OS=Triticum urartu GN=TRIUR3_21755 PE=4 SV=1	-26.9486	7	69.6	7	0	4	N	SignalP-TM
588.01	tr|W5AX48|W5AX48_WHEAT Uncharacterized protein OS=Triticum aestivum PE=4 SV=1	-15.5281	35	9.9	7	0	3	N	SignalP-noTM
589.01	tr|H9XH65|H9XH65_TRIUA Globulin OS=Triticum urartu PE=4 SV=1	-18.4595	17	24.9	7	0	3	Y	SignalP-noTM
590.01	tr|M0VNQ9|M0VNQ9_HORVD Uncharacterized protein (Fragment) OS=Hordeum vulgare var. distichum PE=3 SV=1	-18.8225	6	91.3	7	0	3	N	SignalP-noTM
591.01	tr|W5E315|W5E315_WHEAT Uncharacterized protein OS=Triticum aestivum PE=4 SV=1	-21.3953	10	52.5	7	0	4	N	SignalP-noTM
592.01	tr|I1GYQ4|I1GYQ4_BRADI Uncharacterized protein OS=Brachypodium distachyon GN=BRADI1G42620 PE=4 SV=1	-16.1135	7	40.5	7	0	2	N	SignalP-noTM
593.01	tr|M0ZFT1|M0ZFT1_HORVD Uncharacterized protein OS=Hordeum vulgare var. distichum PE=4 SV=1	-26.6198	26	13.1	7	0	2	N	SignalP-noTM
594.01	tr|Q0WZC0|Q0WZC0_WHEAT RNA ligase isoform 3 (Fragment) OS=Triticum aestivum PE=2 SV=1	-9.85824	2	116.2	7	0	2	N	SignalP-noTM
595.01	tr|Q06I92|Q06I92_WHEAT Chromosome 3B, genomic scaffold, cultivar Chinese Spring OS=Triticum aestivum GN=TRAES_3BF022100060CFD_c1 PE=2 SV=1	-7.61979	8	24.9	6	1	2	Y	SignalP-noTM
595.02	tr|M8BBJ1|M8BBJ1_AEGTA Uncharacterized protein OS=Aegilops tauschii GN=F775_32785 PE=4 SV=1	-4.12563	8	25	2	1	2	Y	SignalP-noTM
596.01	tr|F2CVN1|F2CVN1_HORVD Predicted protein OS=Hordeum vulgare var. distichum PE=2 SV=1	-31.4689	29	34.7	7	0	7	N	SignalP-noTM
597.01	tr|F2E008|F2E008_HORVD Aldose 1-epimerase OS=Hordeum vulgare var. distichum PE=2 SV=1	-10.9776	7	39.6	7	0	2	Y	SignalP-noTM
598.01	tr|M7YTW8|M7YTW8_TRIUA Eukaryotic translation initiation factor 3 subunit B OS=Triticum urartu GN=TRIUR3_25282 PE=3 SV=1	-16.3583	7	83.1	7	0	5	N	SignalP-noTM
599.01	sp|P00412|COX2_MAIZE Cytochrome c oxidase subunit 2 OS=Zea mays GN=COX2 PE=2 SV=4	-10.6198	11	29.6	7	0	2	N	SignalP-TM
600.01	tr|W5GZ58|W5GZ58_WHEAT Uncharacterized protein OS=Triticum aestivum PE=4 SV=1	-31.5288	17	38.4	7	0	4	N	SignalP-noTM
601.01	tr|I1HWR8|I1HWR8_BRADI Uncharacterized protein OS=Brachypodium distachyon GN=BRADI3G02620 PE=4 SV=1	-18.0529	46	10.3	7	0	3	N	SignalP-noTM
602.01	tr|M8ALR0|M8ALR0_TRIUA Pre-mRNA-processing factor 40-like protein A OS=Triticum urartu GN=TRIUR3_01681 PE=4 SV=1	-9.86755	3	110.9	7	0	3	N	SignalP-noTM
603.01	tr|B4FFB9|B4FFB9_MAIZE Uncharacterized protein OS=Zea mays PE=2 SV=1	-6.27409	10	31.6	7	0	2	N	SignalP-noTM
604.01	tr|M8BZF8|M8BZF8_AEGTA ATP synthase subunit O, mitochondrial OS=Aegilops tauschii GN=F775_30510 PE=3 SV=1	-14.8416	13	25.5	7	0	2	N	SignalP-noTM
605.01	tr|F2CW75|F2CW75_HORVD Predicted protein OS=Hordeum vulgare var. distichum PE=2 SV=1	-15.1871	12	33.1	7	0	2	N	SignalP-TM
606.01	tr|F2DY31|F2DY31_HORVD Predicted protein OS=Hordeum vulgare var. distichum PE=2 SV=1	-16.0088	20	16	7	0	2	N	SignalP-noTM
607.01	tr|F2DF10|F2DF10_HORVD Predicted protein (Fragment) OS=Hordeum vulgare var. distichum PE=2 SV=1	-10.0605	7	67.4	7	0	3	N	SignalP-noTM
608.01	tr|M7Z4A9|M7Z4A9_TRIUA Uncharacterized protein OS=Triticum urartu GN=TRIUR3_20666 PE=4 SV=1	-9.54546	7	31.7	6	1	2	N	SignalP-noTM
608.02	tr|F2DET7|F2DET7_HORVD Predicted protein OS=Hordeum vulgare var. distichum PE=2 SV=1	-5.19382	1	112.8	4	1	2	N	SignalP-noTM
609.01	tr|F2E022|F2E022_HORVD Predicted protein OS=Hordeum vulgare var. distichum PE=2 SV=1	-19.3221	8	61.3	7	0	3	Y	SignalP-noTM
610.01	tr|F2CSH7|F2CSH7_HORVD Predicted protein (Fragment) OS=Hordeum vulgare var. distichum PE=2 SV=1	-22.3775	8	59.9	7	0	3	N	SignalP-noTM
611.01	tr|B2B9T8|B2B9T8_WHEAT V-type proton ATPase subunit F OS=Triticum aestivum GN=TRAES_3BF067200020CFD_c1 PE=2 SV=1	-12.2396	19	14.3	7	0	2	N	SignalP-noTM
612.01	tr|M8ADS8|M8ADS8_TRIUA Beta-adaptin-like protein C OS=Triticum urartu GN=TRIUR3_30956 PE=4 SV=1	-25.4085	9	104.6	7	0	5	N	SignalP-noTM
613.01	tr|W5HB66|W5HB66_WHEAT Uncharacterized protein OS=Triticum aestivum PE=4 SV=1	-13.2958	7	37.6	6	0	2	N	SignalP-noTM
614.01	tr|W5A6H1|W5A6H1_WHEAT Uncharacterized protein OS=Triticum aestivum PE=4 SV=1	-9.76321	23	9.1	6	0	2	Y	SignalP-noTM
615.01	tr|F2D2Y2|F2D2Y2_HORVD Predicted protein OS=Hordeum vulgare var. distichum PE=2 SV=1	-14.4297	22	12	6	0	3	N	SignalP-noTM
616.01	tr|M0X743|M0X743_HORVD Cytochrome b-c1 complex subunit 7 OS=Hordeum vulgare var. distichum PE=3 SV=1	-11.7545	23	14.8	6	0	3	N	SignalP-noTM
617.01	sp|Q5QM99|RL37A_ORYSJ 60S ribosomal protein L37a OS=Oryza sativa subsp. japonica GN=Os01g0679700 PE=1 SV=1	-13.8239	25	10.2	5	1	2	N	SignalP-noTM
617.02	tr|M7ZSZ9|M7ZSZ9_TRIUA Putative sodium-dependent transporter yocS OS=Triticum urartu GN=TRIUR3_07069 PE=4 SV=1	-6.01773	8	42.1	2	1	2	N	SignalP-noTM
618.01	tr|M7YU16|M7YU16_TRIUA ATP synthase subunit d, mitochondrial OS=Triticum urartu GN=TRIUR3_34657 PE=4 SV=1	-16.8179	22	19.4	6	0	3	N	SignalP-noTM
619.01	tr|A0A077S159|A0A077S159_WHEAT Chromosome 3B, genomic scaffold, cultivar Chinese Spring OS=Triticum aestivum GN=TRAES_3BF039400020CFD_c1 PE=4 SV=1	-22.2384	4	108.1	6	0	4	N	SignalP-noTM
620.01	tr|F2EDJ9|F2EDJ9_HORVD Predicted protein OS=Hordeum vulgare var. distichum PE=2 SV=1	-7.67654	13	27.9	6	0	3	Y	SignalP-noTM
621.01	tr|I1I798|I1I798_BRADI Uncharacterized protein OS=Brachypodium distachyon GN=BRADI3G36530 PE=4 SV=1	-14.342	23	10.9	6	0	2	N	SignalP-noTM
622.01	tr|F2D043|F2D043_HORVD Predicted protein OS=Hordeum vulgare var. distichum PE=2 SV=1	-31.6525	32	29.8	6	0	5	N	SignalP-noTM
623.01	tr|B5LEC3|B5LEC3_WHEAT Thioredoxin OS=Triticum aestivum PE=2 SV=1	-10.8775	14	14.5	6	0	2	N	SignalP-noTM
624.01	tr|M8A5D6|M8A5D6_TRIUA Polyadenylate-binding protein 2 OS=Triticum urartu GN=TRIUR3_33314 PE=4 SV=1	-11.3768	4	68.8	6	0	2	N	SignalP-noTM
625.01	tr|W5GDP3|W5GDP3_WHEAT Uncharacterized protein (Fragment) OS=Triticum aestivum PE=4 SV=1	-14.0823	11	48.2	4	2	4	Y	SignalP-noTM
625.02	tr|M8BYW5|M8BYW5_AEGTA Uncharacterized protein OS=Aegilops tauschii GN=F775_09925 PE=4 SV=1	-17.4448	12	47.4	4	2	4	N	SignalP-noTM
626.01	tr|M8C4U5|M8C4U5_AEGTA Uncharacterized protein OS=Aegilops tauschii GN=F775_26764 PE=4 SV=1	-7.65111	13	14.8	6	0	2	N	SignalP-noTM
627.01	tr|W5EET1|W5EET1_WHEAT Uncharacterized protein (Fragment) OS=Triticum aestivum PE=4 SV=1	-12.6411	4	115.9	6	0	4	N	SignalP-noTM
628.01	tr|A2XXB6|A2XXB6_ORYSI Putative uncharacterized protein OS=Oryza sativa subsp. indica GN=OsI_17319 PE=4 SV=1	-12.2644	2	110.2	6	0	2	N	SignalP-noTM
629.01	tr|F2D5Z0|F2D5Z0_HORVD Predicted protein OS=Hordeum vulgare var. distichum PE=2 SV=1	-7.67735	11	38.9	6	0	3	N	SignalP-noTM
630.01	tr|A0A077RZI5|A0A077RZI5_WHEAT Chromosome 3B, genomic scaffold, cultivar Chinese Spring OS=Triticum aestivum GN=TRAES_3BF074200070CFD_c1 PE=4 SV=1	-18.1675	9	32.8	6	0	2	N	SignalP-noTM
631.01	tr|C5XUM4|C5XUM4_SORBI Putative uncharacterized protein Sb04g003410 OS=Sorghum bicolor GN=Sb04g003410 PE=4 SV=1	-19.8606	6	97.1	6	0	4	N	SignalP-noTM
632.01	tr|M7YKV7|M7YKV7_TRIUA Glucan endo-1,3-beta-glucosidase GII OS=Triticum urartu GN=TRIUR3_34956 PE=3 SV=1	-26.5502	25	37.3	6	0	5	N	SignalP-TM
633.01	tr|M7ZL05|M7ZL05_TRIUA Annexin OS=Triticum urartu GN=TRIUR3_32496 PE=3 SV=1	-11.6726	9	38.1	6	0	3	N	SignalP-noTM
634.01	tr|M8A3V3|M8A3V3_TRIUA Aldehyde dehydrogenase family 2 member C4 OS=Triticum urartu GN=TRIUR3_28782 PE=3 SV=1	-19.8069	8	44.3	6	0	2	N	SignalP-noTM
635.01	sp|Q43772|UGPA_HORVU UTP--glucose-1-phosphate uridylyltransferase OS=Hordeum vulgare PE=2 SV=1	-10.1637	7	51.5	6	0	2	N	SignalP-noTM
636.01	tr|M8D7H8|M8D7H8_AEGTA Uncharacterized protein OS=Aegilops tauschii GN=F775_29856 PE=4 SV=1	-24.2048	6	75.8	6	0	2	N	SignalP-noTM
637.01	tr|W5B2Z0|W5B2Z0_WHEAT Uncharacterized protein OS=Triticum aestivum PE=4 SV=1	-13.8861	14	28.6	5	1	2	N	SignalP-noTM
637.02	tr|B8B7Q6|B8B7Q6_ORYSI Putative uncharacterized protein OS=Oryza sativa subsp. indica GN=OsI_26573 PE=4 SV=1	-6.46852	9	36.5	2	1	2	N	SignalP-noTM
638.01	tr|F2CQ67|F2CQ67_HORVD Predicted protein OS=Hordeum vulgare var. distichum PE=2 SV=1	-20.4588	8	42.8	6	0	2	N	SignalP-noTM
639.01	sp|Q69RJ0|GLTB_ORYSJ Ferredoxin-dependent glutamate synthase, chloroplastic OS=Oryza sativa subsp. japonica GN=GLU PE=2 SV=2	-26.1938	2	174.8	6	0	2	N	SignalP-noTM
640.01	tr|A6XMY5|A6XMY5_TRIMO Serine hydroxymethyltransferase OS=Triticum monococcum PE=2 SV=1	-12.5915	6	56	5	0	3	N	SignalP-noTM
641.01	tr|F2CTD9|F2CTD9_HORVD Predicted protein OS=Hordeum vulgare var. distichum PE=2 SV=1	-8.2233	3	78.7	5	0	2	Y	SignalP-noTM
642.01	tr|Q2PCB9|Q2PCB9_WHEAT Non-specific lipid-transfer protein OS=Triticum aestivum GN=ltp9.3d PE=2 SV=1	-8.82827	22	11.5	5	0	2	Y	SignalP-noTM
643.01	tr|M7YS11|M7YS11_TRIUA Nuclear transport factor 2 OS=Triticum urartu GN=TRIUR3_20979 PE=4 SV=1	-6.95001	14	13.3	5	0	2	N	SignalP-noTM
644.01	tr|M8CW38|M8CW38_AEGTA Nucleosome assembly protein 1-like protein 1 OS=Aegilops tauschii GN=F775_29641 PE=3 SV=1	-8.31301	6	46.3	4	1	2	N	SignalP-noTM
644.02	tr|F2DVK7|F2DVK7_HORVD Predicted protein OS=Hordeum vulgare var. distichum PE=2 SV=1	-6.9431	6	41.9	4	1	2	N	SignalP-noTM
645.01	tr|M8C9A2|M8C9A2_AEGTA Uncharacterized protein OS=Aegilops tauschii GN=F775_29923 PE=4 SV=1	-8.21824	29	15.4	5	0	2	Y	SignalP-TM
646.01	tr|W5B744|W5B744_WHEAT Uncharacterized protein OS=Triticum aestivum PE=4 SV=1	-13.6242	7	65.6	5	0	4	Y	SignalP-noTM
647.01	tr|M8AVV9|M8AVV9_TRIUA Acyl-CoA synthetase family member 3, mitochondrial OS=Triticum urartu GN=TRIUR3_04582 PE=4 SV=1	-12.3038	7	55.2	5	0	3	N	SignalP-noTM
648.01	tr|M0X0B5|M0X0B5_HORVD Uncharacterized protein OS=Hordeum vulgare var. distichum PE=3 SV=1	-10.7152	8	51.2	5	0	3	Y	SignalP-noTM
649.01	tr|C4IXS2|C4IXS2_WHEAT Myo-inositol monophosphatase OS=Triticum aestivum PE=2 SV=1	-15.5505	9	28.8	5	0	3	N	SignalP-noTM
650.01	tr|A0A077RZP7|A0A077RZP7_WHEAT Chromosome 3B, genomic scaffold, cultivar Chinese Spring OS=Triticum aestivum GN=TRAES_3BF098900070CFD_c1 PE=4 SV=1	-11.2571	6	85.3	5	0	3	Y	SignalP-noTM
651.01	tr|M7ZZC0|M7ZZC0_TRIUA Peroxidase 4 OS=Triticum urartu GN=TRIUR3_24782 PE=3 SV=1	-9.7584	11	32.2	5	0	3	N	SignalP-noTM
652.01	sp|P0CZ07|AVLA2_WHEAT Avenin-like a2 OS=Triticum aestivum PE=2 SV=1	-11.6189	15	19.6	5	0	2	Y	SignalP-noTM
653.01	tr|M7Z2D6|M7Z2D6_TRIUA Uncharacterized protein OS=Triticum urartu GN=TRIUR3_09068 PE=4 SV=1	-20.3985	27	11.1	5	0	2	N	SignalP-noTM
654.01	tr|M0XLC4|M0XLC4_HORVD Uncharacterized protein OS=Hordeum vulgare var. distichum PE=4 SV=1	-7.80632	7	37.1	5	0	2	N	SignalP-noTM
655.01	tr|I1IK63|I1IK63_BRADI Uncharacterized protein OS=Brachypodium distachyon GN=BRADI4G12930 PE=4 SV=1	-17.7545	14	35.4	5	0	3	N	SignalP-noTM
656.01	tr|W5GW50|W5GW50_WHEAT Uncharacterized protein OS=Triticum aestivum PE=4 SV=1	-13.2007	15	21.4	5	0	2	N	SignalP-TM
657.01	tr|M7Z9B8|M7Z9B8_TRIUA T-complex protein 1 subunit theta OS=Triticum urartu GN=TRIUR3_29226 PE=3 SV=1	-15.9586	10	73	5	0	4	N	SignalP-noTM
658.01	tr|I1HQ98|I1HQ98_BRADI Uncharacterized protein OS=Brachypodium distachyon GN=BRADI2G46250 PE=4 SV=1	-10.6426	2	205.4	5	0	3	N	SignalP-noTM
659.01	tr|A0A077RSP9|A0A077RSP9_WHEAT Chromosome 3B, genomic scaffold, cultivar Chinese Spring OS=Triticum aestivum GN=TRAES_3BF055300050CFD_c1 PE=4 SV=1	-15.0418	5	86.1	5	0	3	Y	SignalP-noTM
660.01	tr|I1IRU0|I1IRU0_BRADI Proteasome subunit beta type OS=Brachypodium distachyon GN=BRADI4G35156 PE=3 SV=1	-13.8996	10	27.3	5	0	2	N	SignalP-noTM
661.01	tr|M8AXU0|M8AXU0_AEGTA Uncharacterized protein OS=Aegilops tauschii GN=F775_29946 PE=4 SV=1	-12.6073	10	33.8	5	0	2	N	SignalP-TM
662.01	tr|A6Q0E9|A6Q0E9_WHEAT Putative mixed beta glucan synthase OS=Triticum aestivum GN=cslf6 PE=2 SV=1	-18.4145	4	104.9	5	0	2	N	SignalP-noTM
663.01	tr|F2CZQ3|F2CZQ3_HORVD Glucose-6-phosphate isomerase OS=Hordeum vulgare var. distichum PE=2 SV=1	-17.4204	9	62.1	5	0	4	N	SignalP-noTM
664.01	tr|F2DGN2|F2DGN2_HORVD Predicted protein OS=Hordeum vulgare var. distichum PE=2 SV=1	-9.84019	4	56.1	5	0	3	Y	SignalP-noTM
665.01	tr|F2DZR9|F2DZR9_HORVD Predicted protein OS=Hordeum vulgare var. distichum PE=2 SV=1	-14.0585	4	67.7	5	0	2	N	SignalP-TM
666.01	sp|Q6Z382|COPG2_ORYSJ Coatomer subunit gamma-2 OS=Oryza sativa subsp. japonica GN=Os07g0201100 PE=2 SV=1	-9.40894	2	98.4	5	0	2	N	SignalP-noTM
667.01	tr|M7YJH1|M7YJH1_TRIUA Chlorophyll a-b binding protein 3C, chloroplastic OS=Triticum urartu GN=TRIUR3_24318 PE=4 SV=1	-15.8245	7	85.8	4	2	3	N	SignalP-noTM
667.02	tr|F2E9F1|F2E9F1_HORVD Predicted protein OS=Hordeum vulgare var. distichum PE=2 SV=1	-5.82915	16	28	2	1	2	N	SignalP-noTM
668.01	tr|M0XZV6|M0XZV6_HORVD Uncharacterized protein OS=Hordeum vulgare var. distichum PE=3 SV=1	-12.771	12	53.4	5	0	4	N	SignalP-noTM
669.01	tr|F2D0J1|F2D0J1_HORVD Predicted protein OS=Hordeum vulgare var. distichum PE=2 SV=1	-9.69758	4	81	5	0	3	N	SignalP-noTM
670.01	tr|M8AJ88|M8AJ88_AEGTA Uncharacterized protein OS=Aegilops tauschii GN=F775_44003 PE=4 SV=1	-27.4526	23	41.9	5	0	4	N	SignalP-noTM
671.01	tr|M0XFE2|M0XFE2_HORVD Uncharacterized protein OS=Hordeum vulgare var. distichum PE=4 SV=1	-16.2976	8	36.2	5	0	2	N	SignalP-noTM
672.01	tr|R7W9E6|R7W9E6_AEGTA GDSL esterase/lipase OS=Aegilops tauschii GN=F775_32380 PE=4 SV=1	-9.19818	9	33.2	5	0	2	N	SignalP-noTM
673.01	tr|M7ZIQ2|M7ZIQ2_TRIUA Putative glutathione S-transferase GSTF1 OS=Triticum urartu GN=TRIUR3_27494 PE=3 SV=1	-16.4298	15	24.9	5	0	2	N	SignalP-noTM
674.01	tr|M8B752|M8B752_AEGTA Protease Do-like protein 7 OS=Aegilops tauschii GN=F775_30742 PE=4 SV=1	-14.9296	2	130.6	5	0	2	N	SignalP-noTM
675.01	tr|F2D068|F2D068_HORVD Predicted protein OS=Hordeum vulgare var. distichum PE=2 SV=1	-13.0246	9	31.2	5	0	2	N	SignalP-TM
676.01	tr|M0VD01|M0VD01_HORVD Endoglucanase OS=Hordeum vulgare var. distichum PE=3 SV=1	-9.02228	3	53.1	4	0	2	Y	SignalP-noTM
677.01	tr|B9VGW3|B9VGW3_WHEAT Cysteine proteinase inhibitor (Fragment) OS=Triticum aestivum PE=2 SV=1	-6.67778	20	11.3	4	0	2	N	SignalP-noTM
678.01	tr|F2D7J6|F2D7J6_HORVD Pyruvate dehydrogenase E1 component subunit alpha OS=Hordeum vulgare var. distichum PE=2 SV=1	-10.153	8	45.7	4	0	3	N	SignalP-noTM
679.01	tr|G5CU79|G5CU79_9POAL Cysteine endopeptidase EP8 OS=Secale cereale x Triticum turgidum subsp. durum PE=2 SV=2	-25.007	14	40	4	0	3	Y	SignalP-noTM
680.01	tr|F2DZ36|F2DZ36_HORVD Predicted protein OS=Hordeum vulgare var. distichum PE=2 SV=1	-16.6052	10	27.2	4	0	2	N	SignalP-noTM
681.01	tr|F2EBT1|F2EBT1_HORVD Peptidyl-prolyl cis-trans isomerase OS=Hordeum vulgare var. distichum PE=2 SV=1	-10.5528	12	21.3	4	0	2	N	SignalP-noTM
682.01	tr|M0UHA4|M0UHA4_HORVD Uncharacterized protein OS=Hordeum vulgare var. distichum PE=4 SV=1	-15.9122	9	59.9	4	0	3	Y	SignalP-noTM
683.01	sp|Q6K9N6|SUCB_ORYSJ Succinyl-CoA ligase [ADP-forming] subunit beta, mitochondrial OS=Oryza sativa subsp. japonica GN=Os02g0621700 PE=1 SV=1	-20.153	11	45	4	0	3	N	SignalP-noTM
684.01	tr|M7ZUX7|M7ZUX7_TRIUA Cytochrome b-c1 complex subunit Rieske, mitochondrial OS=Triticum urartu GN=TRIUR3_30560 PE=4 SV=1	-11.1982	21	23.9	4	0	3	N	SignalP-noTM
685.01	sp|Q40024|BADH_HORVU Betaine aldehyde dehydrogenase OS=Hordeum vulgare PE=2 SV=1	-9.78252	5	54.2	4	0	2	N	SignalP-noTM
686.01	tr|W5FKK0|W5FKK0_WHEAT Uncharacterized protein (Fragment) OS=Triticum aestivum PE=4 SV=1	-25.7843	9	50	4	0	3	N	SignalP-noTM
687.01	tr|M7ZRG1|M7ZRG1_TRIUA Uncharacterized protein OS=Triticum urartu GN=TRIUR3_29388 PE=4 SV=1	-14.1409	14	38	4	0	4	N	SignalP-noTM
688.01	tr|M8AC51|M8AC51_TRIUA BAHD acyltransferase DCR OS=Triticum urartu GN=TRIUR3_18568 PE=4 SV=1	-14.2277	9	29.9	3	1	2	N	SignalP-noTM
688.02	tr|F2E351|F2E351_HORVD Predicted protein OS=Hordeum vulgare var. distichum PE=2 SV=1	-8.10958	6	47.7	2	1	2	N	SignalP-noTM
689.01	tr|W5BPQ7|W5BPQ7_WHEAT Uncharacterized protein OS=Triticum aestivum PE=4 SV=1	-17.6189	12	38.9	4	0	3	Y	SignalP-noTM
690.01	sp|Q8LRM8|TCTP_WHEAT Translationally-controlled tumor protein homolog OS=Triticum aestivum GN=TCTP PE=2 SV=1	-5.85824	11	18.7	4	0	2	N	SignalP-noTM
691.01	tr|M0UEQ5|M0UEQ5_HORVD Uncharacterized protein OS=Hordeum vulgare var. distichum PE=4 SV=1	-9.73755	7	35.7	4	0	2	N	SignalP-noTM
692.01	tr|B6TDZ7|B6TDZ7_MAIZE Cytochrome P450 CYP709H1 OS=Zea mays PE=2 SV=1	-8.06987	4	58.7	4	0	2	N	SignalP-TM
693.01	tr|B8AHF2|B8AHF2_ORYSI Putative uncharacterized protein OS=Oryza sativa subsp. indica GN=OsI_05805 PE=4 SV=1	-5.83803	1	109.2	4	0	2	N	SignalP-noTM
694.01	tr|W5GJG1|W5GJG1_WHEAT Uncharacterized protein OS=Triticum aestivum PE=4 SV=1	-25.4959	11	46.3	4	0	3	N	SignalP-noTM
695.01	tr|M8ACS0|M8ACS0_TRIUA Mitochondrial import receptor subunit TOM40-like protein 1 OS=Triticum urartu GN=TRIUR3_33465 PE=4 SV=1	-12.2345	8	38.5	4	0	2	N	SignalP-noTM
696.01	tr|W5FM95|W5FM95_WHEAT Uncharacterized protein OS=Triticum aestivum PE=4 SV=1	-20.9763	20	23.5	4	0	3	Y	SignalP-noTM
697.01	tr|W5D3J8|W5D3J8_WHEAT Uncharacterized protein OS=Triticum aestivum PE=3 SV=1	-18.3224	13	37.5	3	2	3	Y	SignalP-noTM
697.02	tr|T1M4L5|T1M4L5_TRIUA Uncharacterized protein (Fragment) OS=Triticum urartu PE=3 SV=1	-11.0757	6	64.2	2	1	2	N	SignalP-noTM
698.01	tr|E9M5R5|E9M5R5_WHEAT Nitrilase OS=Triticum aestivum PE=2 SV=1	-23.0516	16	36.2	4	0	3	N	SignalP-noTM
699.01	tr|W5HTN9|W5HTN9_WHEAT Uncharacterized protein OS=Triticum aestivum PE=4 SV=1	-23.0909	32	17.7	4	0	3	N	SignalP-noTM
700.01	tr|N1QX18|N1QX18_AEGTA Beta-fructofuranosidase 1 OS=Aegilops tauschii GN=F775_30554 PE=4 SV=1	-29.876	8	58.8	4	0	3	N	SignalP-noTM
701.01	tr|F2D2J3|F2D2J3_HORVD Predicted protein OS=Hordeum vulgare var. distichum PE=2 SV=1	-18.9965	11	33.9	4	0	2	Y	SignalP-noTM
702.01	tr|G1FFN2|G1FFN2_9POAL Glutamine synthetase OS=Secale cereale x Triticum turgidum subsp. durum GN=GS1-2 PE=2 SV=1	-11.6819	9	39.1	4	0	2	N	SignalP-noTM
703.01	tr|F1DTB8|F1DTB8_WHEAT Lipoxygenase OS=Triticum aestivum GN=LOX3 PE=2 SV=1	-16.585	3	99.4	4	0	2	N	SignalP-noTM
704.01	tr|F2DK55|F2DK55_HORVD Protein argonaute OS=Hordeum vulgare var. distichum PE=2 SV=1	-16.2976	2	113.1	4	0	2	N	SignalP-noTM
705.01	tr|M7Z235|M7Z235_TRIUA Uncharacterized protein OS=Triticum urartu GN=TRIUR3_30100 PE=4 SV=1	-15.4764	16	18.3	4	0	2	N	SignalP-noTM
706.01	tr|M8BUR6|M8BUR6_AEGTA Uncharacterized protein OS=Aegilops tauschii GN=F775_25878 PE=4 SV=1	-7.30857	13	25.7	3	0	3	Y	SignalP-noTM
707.01	tr|F2CWL7|F2CWL7_HORVD Oleosin OS=Hordeum vulgare var. distichum PE=2 SV=1	-5.70997	10	18.4	3	0	2	N	SignalP-TM
708.01	tr|M8BZN6|M8BZN6_AEGTA Non-specific lipid-transfer protein 2G OS=Aegilops tauschii GN=F775_27920 PE=4 SV=1	-9.43227	23	9.1	3	0	2	Y	SignalP-noTM
709.01	tr|W5ENZ1|W5ENZ1_WHEAT Uncharacterized protein (Fragment) OS=Triticum aestivum PE=4 SV=1	-4.39041	27	7.4	3	0	2	N	SignalP-noTM
710.01	sp|P08488|GLT3_WHEAT Glutenin, high molecular weight subunit 12 OS=Triticum aestivum PE=3 SV=1	-7.54842	4	70.7	3	0	3	Y	SignalP-noTM
711.01	tr|M7YTA7|M7YTA7_TRIUA Luminal-binding protein 1 OS=Triticum urartu GN=TRIUR3_19471 PE=3 SV=1	-6.55471	3	82.6	3	0	2	N	SignalP-noTM
712.01	tr|A2WPN6|A2WPN6_ORYSI Putative uncharacterized protein OS=Oryza sativa subsp. indica GN=OsI_01816 PE=3 SV=1	-5.38934	15	17	3	0	2	N	SignalP-noTM
713.01	tr|M7ZL30|M7ZL30_TRIUA Beta-glucosidase 16 OS=Triticum urartu GN=TRIUR3_08998 PE=3 SV=1	-12.7277	4	60.9	3	0	2	N	SignalP-noTM
714.01	tr|N1R394|N1R394_AEGTA Uncharacterized protein OS=Aegilops tauschii GN=F775_14611 PE=4 SV=1	-8.52651	17	28	3	0	3	N	SignalP-noTM
715.01	tr|Q9ZTU7|Q9ZTU7_WHEAT Blue copper-binding protein homolog OS=Triticum aestivum GN=S85 PE=2 SV=1	-18.3275	20	17.3	3	0	3	Y	SignalP-noTM
716.01	tr|F2CZ53|F2CZ53_HORVD Predicted protein OS=Hordeum vulgare var. distichum PE=2 SV=1	-5.30173	16	25	3	0	2	N	SignalP-noTM
717.01	sp|A1E9M7|RK14_HORVU 50S ribosomal protein L14, chloroplastic OS=Hordeum vulgare GN=rpl14 PE=3 SV=1	-8.99654	17	13.5	3	0	2	N	SignalP-noTM
718.01	tr|F2DU41|F2DU41_HORVD Predicted protein OS=Hordeum vulgare var. distichum PE=2 SV=1	-21.5448	21	16.6	3	0	2	Y	SignalP-noTM
719.01	tr|M7ZWQ8|M7ZWQ8_TRIUA Uncharacterized protein OS=Triticum urartu GN=TRIUR3_09802 PE=4 SV=1	-5.67121	3	81.7	3	0	2	Y	SignalP-noTM
720.01	tr|F2DAK8|F2DAK8_HORVD Predicted protein OS=Hordeum vulgare var. distichum PE=2 SV=1	-8.39794	10	11.5	3	0	2	N	SignalP-noTM
721.01	tr|M0UF60|M0UF60_HORVD Uncharacterized protein OS=Hordeum vulgare var. distichum PE=4 SV=1	-7.53165	3	86.9	3	0	2	N	SignalP-TM
722.01	tr|M0XPT0|M0XPT0_HORVD Uncharacterized protein OS=Hordeum vulgare var. distichum PE=3 SV=1	-10.5243	7	44.5	3	0	3	N	SignalP-noTM
723.01	tr|M7Y5X3|M7Y5X3_TRIUA Uncharacterized protein OS=Triticum urartu GN=TRIUR3_26206 PE=4 SV=1	-16.6144	10	29.2	3	0	2	N	SignalP-noTM
724.01	sp|A1E9M6|RR8_HORVU 30S ribosomal protein S8, chloroplastic OS=Hordeum vulgare GN=rps8 PE=3 SV=1	-6.12228	16	15.6	3	0	2	N	SignalP-noTM
725.01	tr|A2X6K5|A2X6K5_ORYSI Putative uncharacterized protein OS=Oryza sativa subsp. indica GN=OsI_07847 PE=4 SV=1	-12.2557	26	12.5	3	0	2	N	SignalP-noTM
726.01	tr|I1H6H5|I1H6H5_BRADI Uncharacterized protein OS=Brachypodium distachyon GN=BRADI1G65310 PE=4 SV=1	-7.90939	30	12.3	2	1	2	N	SignalP-noTM
726.02	tr|A6N0U5|A6N0U5_ORYSI NADH-ubiquinone oxidoreductase (Fragment) OS=Oryza sativa subsp. indica PE=2 SV=1	-5.7535	46	6.8	2	1	2	N	SignalP-noTM
727.01	tr|M7ZLM7|M7ZLM7_TRIUA 2-oxoglutarate/malate translocator, chloroplastic OS=Triticum urartu GN=TRIUR3_32114 PE=4 SV=1	-6.01773	20	13.9	3	0	2	N	SignalP-TM
728.01	tr|D2KZ45|D2KZ45_HORVD Predicted protein OS=Hordeum vulgare var. distichum GN=HvTIP3	1 PE=2 SV=1	-15.5986	20	27.5	3	0	N	SignalP-TM	* 3
729.01	tr|C5XTZ1|C5XTZ1_SORBI Putative uncharacterized protein Sb04g003000 OS=Sorghum bicolor GN=Sb04g003000 PE=4 SV=1	-9.29277	3	135.9	3	0	3	N	SignalP-noTM
730.01	tr|F2DQN2|F2DQN2_HORVD Predicted protein OS=Hordeum vulgare var. distichum PE=2 SV=1	-9.6119	9	37.4	3	0	2	N	SignalP-noTM
731.01	tr|A0A077RAC7|A0A077RAC7_WHEAT Chromosome 3B, genomic scaffold, cultivar Chinese Spring OS=Triticum aestivum GN=TRAES_3BF098800230CFD_c1 PE=4 SV=1	-7.73518	7	30.7	3	0	2	Y	SignalP-noTM
732.01	tr|R7WCF1|R7WCF1_AEGTA Acetolactate synthase small subunit OS=Aegilops tauschii GN=F775_28733 PE=4 SV=1	-6.97397	6	51	3	0	3	N	SignalP-noTM
733.01	tr|M0Z083|M0Z083_HORVD Uncharacterized protein OS=Hordeum vulgare var. distichum PE=4 SV=1	-7.4437	2	139.6	3	0	2	N	SignalP-noTM
734.01	tr|M7ZZ97|M7ZZ97_TRIUA Lactoylglutathione lyase OS=Triticum urartu GN=TRIUR3_16591 PE=3 SV=1	-21.5812	16	20.7	3	0	2	N	SignalP-noTM
735.01	tr|F2DQE7|F2DQE7_HORVD Acetyltransferase component of pyruvate dehydrogenase complex OS=Hordeum vulgare var. distichum PE=2 SV=1	-5.45842	5	58.6	3	0	2	N	SignalP-noTM
736.01	tr|B8ALH0|B8ALH0_ORYSI Putative uncharacterized protein OS=Oryza sativa subsp. indica GN=OsI_09703 PE=4 SV=1	-5.1107	2	92.7	3	0	2	N	SignalP-noTM
737.01	tr|F2CVW3|F2CVW3_HORVD Predicted protein (Fragment) OS=Hordeum vulgare var. distichum PE=2 SV=1	-10.8182	5	66	2	1	2	N	SignalP-noTM
737.02	tr|A0A077RSB7|A0A077RSB7_WHEAT Chromosome 3B, genomic scaffold, cultivar Chinese Spring OS=Triticum aestivum GN=TRAES_3BF110700060CFD_c1 PE=4 SV=1	-14.4541	6	59.1	2	1	2	N	SignalP-noTM
738.01	tr|F2D0K9|F2D0K9_HORVD Predicted protein OS=Hordeum vulgare var. distichum PE=2 SV=1	-4.79588	7	34	3	0	2	N	SignalP-noTM
739.01	tr|M8A3S8|M8A3S8_TRIUA Uncharacterized protein OS=Triticum urartu GN=TRIUR3_30230 PE=4 SV=1	-6.7997	20	22.7	3	0	2	Y	SignalP-noTM
740.01	tr|W5ARB7|W5ARB7_WHEAT Uncharacterized protein OS=Triticum aestivum PE=4 SV=1	-9.80833	12	41.3	3	0	3	N	SignalP-noTM
741.01	tr|A2Y066|A2Y066_ORYSI Putative uncharacterized protein OS=Oryza sativa subsp. indica GN=OsI_18374 PE=3 SV=1	-12.2521	4	136.3	3	0	3	N	SignalP-TM
742.01	tr|F2DFI2|F2DFI2_HORVD Predicted protein OS=Hordeum vulgare var. distichum PE=2 SV=1	-10.9965	9	40.4	3	0	2	N	SignalP-noTM
743.01	tr|F2CXB5|F2CXB5_HORVD Acyl-coenzyme A oxidase OS=Hordeum vulgare var. distichum PE=2 SV=1	-4.55284	3	77.6	3	0	2	N	SignalP-noTM
744.01	tr|H9NHF9|H9NHF9_HORVU Arabinoxylan arabinofuranohydrolase OS=Hordeum vulgare GN=AXAH5 PE=4 SV=1	-9.93181	4	72.8	3	0	2	Y	SignalP-noTM
745.01	tr|Q9XEN5|Q9XEN5_WHEAT Beta-1,3-glucanase OS=Triticum aestivum GN=Glb3 PE=2 SV=1	-25.5814	20	34.8	3	0	3	Y	SignalP-noTM
746.01	tr|I1H8W5|I1H8W5_BRADI Uncharacterized protein OS=Brachypodium distachyon GN=BRADI1G72270 PE=4 SV=1	-13.6619	25	13.8	3	0	2	Y	SignalP-noTM
747.01	tr|M8AP90|M8AP90_TRIUA Uncharacterized protein OS=Triticum urartu GN=TRIUR3_18053 PE=4 SV=1	-11.051	27	19.2	3	0	3	Y	SignalP-noTM
748.01	tr|A0A077RZB4|A0A077RZB4_WHEAT Chromosome 3B, genomic scaffold, cultivar Chinese Spring OS=Triticum aestivum GN=TRAES_3BF114000090CFD_c1 PE=4 SV=1	-8.78436	13	22.2	3	0	2	N	SignalP-noTM
749.01	sp|Q0DJ99|COPD2_ORYSJ Coatomer subunit delta-2 OS=Oryza sativa subsp. japonica GN=Os05g0311000 PE=2 SV=1	-6.26761	5	57.4	3	0	2	N	SignalP-noTM
750.01	tr|M8A3T2|M8A3T2_TRIUA Eukaryotic translation initiation factor 3 subunit K OS=Triticum urartu GN=TRIUR3_26202 PE=3 SV=1	-9.77417	17	25.8	3	0	2	N	SignalP-noTM
751.01	tr|M7Y7L1|M7Y7L1_TRIUA Chitinase 8 OS=Triticum urartu GN=TRIUR3_09601 PE=4 SV=1	-23.9208	14	27	3	0	2	Y	SignalP-noTM
752.01	tr|F2D6F2|F2D6F2_HORVD Predicted protein OS=Hordeum vulgare var. distichum PE=2 SV=1	-17.5519	4	109.6	3	0	3	Y	SignalP-noTM
753.01	tr|B4FR57|B4FR57_MAIZE Eukaryotic translation initiation factor 3 subunit H OS=Zea mays GN=ZEAMMB73_028355 PE=2 SV=1	-10.7528	6	38.8	3	0	2	N	SignalP-noTM
754.01	tr|B8ASB1|B8ASB1_ORYSI Putative uncharacterized protein OS=Oryza sativa subsp. indica GN=OsI_15383 PE=4 SV=1	-8.47729	4	118.4	3	0	3	N	SignalP-noTM
755.01	tr|B1A0V3|B1A0V3_BAMOL NADH-ubiquinone oxidoreductase chain 5 OS=Bambusa oldhamii PE=3 SV=1	-14.1487	4	74.5	3	0	2	N	SignalP-TM
756.01	tr|F2DGV9|F2DGV9_HORVD Predicted protein OS=Hordeum vulgare var. distichum PE=2 SV=1	-7.34679	5	58.6	3	0	2	N	SignalP-noTM
757.01	tr|F2DPK1|F2DPK1_HORVD Predicted protein OS=Hordeum vulgare var. distichum PE=2 SV=1	-15.7747	14	48.5	3	0	3	N	SignalP-noTM
758.01	tr|M8BY60|M8BY60_AEGTA Glucan 1,3-beta-glucosidase OS=Aegilops tauschii GN=F775_09469 PE=3 SV=1	-21.9776	8	55.5	3	0	2	Y	SignalP-noTM
759.01	tr|F2EF48|F2EF48_HORVD Predicted protein OS=Hordeum vulgare var. distichum PE=2 SV=1	-13.6126	17	20.5	3	0	2	N	SignalP-noTM
760.01	tr|K4N0X0|K4N0X0_WHEAT Non-specific lipid-transfer protein (Fragment) OS=Triticum aestivum GN=LTP1 PE=2 SV=1	-6.06349	22	10.7	2	0	2	Y	SignalP-noTM
761.01	tr|M7YBQ9|M7YBQ9_TRIUA Uncharacterized protein OS=Triticum urartu GN=TRIUR3_07265 PE=4 SV=1	-5.15243	13	13	2	0	2	Y	SignalP-noTM
762.01	tr|M8BPX7|M8BPX7_AEGTA GDSL esterase/lipase LIP-4 OS=Aegilops tauschii GN=F775_13230 PE=4 SV=1	-4.79588	6	34.9	2	0	2	N	SignalP-noTM
763.01	tr|F2E446|F2E446_HORVD Predicted protein OS=Hordeum vulgare var. distichum PE=2 SV=1	-13.6478	8	17.5	2	0	2	N	SignalP-TM
764.01	tr|E0A9F0|E0A9F0_HORVU Methionine aminopeptiase OS=Hordeum vulgare PE=2 SV=1	-7.29585	5	43.3	2	0	2	N	SignalP-noTM
765.01	tr|M7YUM7|M7YUM7_TRIUA Intracellular protease 1 OS=Triticum urartu GN=TRIUR3_20039 PE=4 SV=1	-9.69144	5	45	2	0	2	N	SignalP-noTM
766.01	tr|M7ZTB4|M7ZTB4_TRIUA Alpha-2-purothionin OS=Triticum urartu GN=TRIUR3_31942 PE=4 SV=1	-8.52288	25	16.5	2	0	2	Y	SignalP-noTM
767.01	tr|D9IFB7|D9IFB7_WHEAT Aldehyde dehydrogenase 7b OS=Triticum aestivum PE=2 SV=1	-9.90588	4	54.2	2	0	2	N	SignalP-noTM
768.01	tr|F2DDC9|F2DDC9_HORVD Predicted protein OS=Hordeum vulgare var. distichum PE=2 SV=1	-9.70421	7	40.9	2	0	2	Y	SignalP-noTM
769.01	tr|B1NF32|B1NF32_WHEAT Calreticulin OS=Triticum aestivum GN=CRT PE=2 SV=1	-6.67654	6	50.5	2	0	2	Y	SignalP-noTM
770.01	tr|W5B7R1|W5B7R1_WHEAT Uncharacterized protein OS=Triticum aestivum PE=4 SV=1	-13.1898	18	20	2	0	2	N	SignalP-noTM
771.01	tr|F2DM48|F2DM48_HORVD Predicted protein OS=Hordeum vulgare var. distichum PE=2 SV=1	-14.2164	12	20.9	2	0	2	Y	SignalP-noTM
772.01	tr|R7W0P2|R7W0P2_AEGTA Uncharacterized protein OS=Aegilops tauschii GN=F775_27368 PE=4 SV=1	-8.02549	24	12.1	2	0	2	N	SignalP-noTM
773.01	sp|Q41260|MPAP1_PHAAQ Major pollen allergen Pha a 1 OS=Phalaris aquatica PE=1 SV=1	-8.54061	9	28.9	2	0	2	Y	SignalP-noTM
774.01	tr|B8AR26|B8AR26_ORYSI Putative uncharacterized protein OS=Oryza sativa subsp. indica GN=OsI_13409 PE=4 SV=1	-12.426	4	53.7	2	0	2	N	SignalP-TM
775.01	tr|A8QPL0|A8QPL0_TRITU Bp2A protein (Fragment) OS=Triticum turgidum subsp. dicoccon GN=Bp2A PE=4 SV=1	-8.40894	14	25.6	2	0	2	N	SignalP-noTM
776.01	tr|W5F925|W5F925_WHEAT Uncharacterized protein OS=Triticum aestivum PE=3 SV=1	-10.6212	4	51.2	2	0	2	Y	SignalP-noTM
777.01	tr|E0ZPV1|E0ZPV1_WHEAT Chromosome 3B, genomic scaffold, cultivar Chinese Spring OS=Triticum aestivum GN=GT47-13 PE=2 SV=1	-13.7481	7	46.8	2	0	2	Y	SignalP-noTM
778.01	tr|M0VAT4|M0VAT4_HORVD Uncharacterized protein OS=Hordeum vulgare var. distichum PE=3 SV=1	-6.05552	9	39.9	2	0	2	N	SignalP-noTM
779.01	tr|F2D8F8|F2D8F8_HORVD Predicted protein OS=Hordeum vulgare var. distichum PE=2 SV=1	-14.0497	13	22.6	2	0	2	N	SignalP-noTM
780.01	tr|M7ZY71|M7ZY71_TRIUA 26S proteasome non-ATPase regulatory subunit 11 OS=Triticum urartu GN=TRIUR3_23410 PE=4 SV=1	-7.85387	6	47.5	2	0	2	N	SignalP-noTM
781.01	tr|M7YNF3|M7YNF3_TRIUA 2-oxoglutarate/malate translocator, chloroplastic OS=Triticum urartu GN=TRIUR3_12963 PE=4 SV=1	-5.54212	17	13.7	2	0	2	N	SignalP-TM
782.01	tr|D2K756|D2K756_AEGCR Mitochondrial ATP synthase 6 kDa subunit (Fragment) OS=Aegilops crassa PE=2 SV=1	-10.2396	53	5.9	2	0	2	N	SignalP-TM
783.01	tr|B8AK12|B8AK12_ORYSI Putative uncharacterized protein OS=Oryza sativa subsp. indica GN=OsI_10738 PE=4 SV=1	-8.4828	1	197.3	2	0	2	N	SignalP-noTM
784.01	tr|I1HL80|I1HL80_BRADI Uncharacterized protein OS=Brachypodium distachyon GN=BRADI2G33682 PE=3 SV=1	-7.42251	3	93.2	2	0	2	N	SignalP-noTM
785.01	tr|M8C7Z6|M8C7Z6_AEGTA Putative polygalacturonase OS=Aegilops tauschii GN=F775_32842 PE=3 SV=1	-8.63922	9	48.1	2	0	2	Y	SignalP-noTM
786.01	tr|M0UIS4|M0UIS4_HORVD Uncharacterized protein OS=Hordeum vulgare var. distichum PE=4 SV=1	-9.20066	7	35.3	2	0	2	N	SignalP-noTM
787.01	tr|A0A077KS83|A0A077KS83_WHEAT Aquaporin OS=Triticum aestivum PE=2 SV=1	-12.5092	13	25.6	2	0	2	N	SignalP-TM
788.01	tr|M0VJ84|M0VJ84_HORVD Acetyltransferase component of pyruvate dehydrogenase complex OS=Hordeum vulgare var. distichum PE=3 SV=1	-7.43203	7	57.2	2	0	2	N	SignalP-noTM
789.01	tr|M8BJ82|M8BJ82_AEGTA Uncharacterized protein OS=Aegilops tauschii GN=F775_12133 PE=4 SV=1	-8.5867	4	67.2	2	0	2	Y	SignalP-noTM
790.01	tr|D2KFG9|D2KFG9_WHEAT Gliadin/avenin-like seed protein OS=Triticum aestivum PE=2 SV=1	-21.8861	18	22.3	2	0	2	Y	SignalP-noTM
791.01	tr|F2DDH6|F2DDH6_HORVD Predicted protein OS=Hordeum vulgare var. distichum PE=2 SV=1	-13.5654	4	67.7	2	0	2	Y	SignalP-noTM
792.01	tr|F2D2R8|F2D2R8_HORVD Predicted protein OS=Hordeum vulgare var. distichum PE=2 SV=1	-7.01368	22	11	2	0	2	N	SignalP-noTM
793.01	tr|W5AYQ6|W5AYQ6_WHEAT Anamorsin homolog OS=Triticum aestivum PE=3 SV=1	-11.2182	10	27.8	2	0	2	N	SignalP-noTM
794.01	tr|B8AKM5|B8AKM5_ORYSI Putative uncharacterized protein OS=Oryza sativa subsp. indica GN=OsI_10868 PE=4 SV=1	-6.62967	2	110.9	2	0	2	N	SignalP-noTM
795.01	tr|M7ZPJ1|M7ZPJ1_TRIUA Serine carboxypeptidase-like 19 OS=Triticum urartu GN=TRIUR3_11970 PE=4 SV=1	-16.5935	6	53.6	2	0	2	Y	SignalP-noTM
796.01	sp|Q9SCB9|VATC_HORVU V-type proton ATPase subunit C OS=Hordeum vulgare GN=VATC PE=1 SV=1	-5.42228	8	39.9	2	0	2	N	SignalP-noTM
797.01	tr|A3BUG8|A3BUG8_ORYSJ Putative uncharacterized protein OS=Oryza sativa subsp. japonica GN=OsJ_27806 PE=4 SV=1	-7.54197	3	92.5	2	0	2	N	SignalP-noTM
798.01	tr|A0A077RSL3|A0A077RSL3_WHEAT Chromosome 3B, genomic scaffold, cultivar Chinese Spring OS=Triticum aestivum GN=TRAES_3BF046400010CFD_c1 PE=4 SV=1	-14.4564	7	45	2	0	2	N	SignalP-noTM
799.01	tr|M7ZVS7|M7ZVS7_TRIUA 4-alpha-glucanotransferase DPE2 OS=Triticum urartu GN=TRIUR3_07122 PE=4 SV=1	-11.8861	3	100.3	2	0	2	N	SignalP-noTM
800.01	tr|C0PF85|C0PF85_MAIZE Uncharacterized protein OS=Zea mays PE=2 SV=1	-5.55689	2	103.7	2	0	2	N	SignalP-noTM
801.01	tr|I0JTW1|I0JTW1_WHEAT Uncharacterized protein OS=Triticum aestivum PE=4 SV=1	-7.52288	6	42	2	0	2	Y	SignalP-noTM
802.01	tr|M8CV09|M8CV09_AEGTA Uncharacterized protein OS=Aegilops tauschii GN=F775_18366 PE=4 SV=1	-5.78094	2	105.5	2	0	2	N	SignalP-noTM
803.01	tr|M7ZCM4|M7ZCM4_TRIUA Chitinase-like protein 1 OS=Triticum urartu GN=TRIUR3_24493 PE=4 SV=1	-13.5081	7	44.2	2	0	2	N	SignalP-TM
804.01	tr|F2D662|F2D662_HORVD Predicted protein OS=Hordeum vulgare var. distichum PE=2 SV=1	-4.70421	6	43.9	2	0	2	N	SignalP-TM
805.01	tr|M7ZUD8|M7ZUD8_TRIUA Late embryogenesis abundant protein Lea14-A OS=Triticum urartu GN=TRIUR3_02200 PE=4 SV=1	-6.97716	6	38.2	2	0	2	N	SignalP-noTM
806.01	tr|B4FVC7|B4FVC7_MAIZE Uncharacterized protein OS=Zea mays PE=2 SV=1	-9.16622	11	31.6	2	0	2	N	SignalP-noTM
807.01	tr|M8B2Z6|M8B2Z6_TRIUA Uncharacterized protein OS=Triticum urartu GN=TRIUR3_30141 PE=4 SV=1	-14.065	19	22.4	2	0	2	Y	SignalP-noTM
808.01	tr|M0W4B4|M0W4B4_HORVD Uncharacterized protein OS=Hordeum vulgare var. distichum PE=4 SV=1	-13.0862	14	29.5	2	0	2	N	SignalP-noTM
809.01	tr|F2D5L5|F2D5L5_HORVD Predicted protein OS=Hordeum vulgare var. distichum PE=2 SV=1	-16.0706	12	27	2	0	2	N	SignalP-noTM
810.01	tr|F2DEZ9|F2DEZ9_HORVD Predicted protein OS=Hordeum vulgare var. distichum PE=2 SV=1	-11.9367	9	37.4	2	0	2	N	SignalP-TM
811.01	tr|A0A059Q2L3|A0A059Q2L3_9POAL Transmembrane emp24 domain-containing protein OS=Saccharum hybrid cultivar R570 GN=SHCRBa_044_D02_R_50 PE=3 SV=1	-7.35734	17	27.1	2	0	2	Y	SignalP-noTM
812.01	tr|A6XMY8|A6XMY8_TRIMO Methylenetetrahydrofolate reductase OS=Triticum monococcum PE=2 SV=1	-11.2441	6	64.7	2	0	2	N	SignalP-noTM
813.01	tr|M7YNG4|M7YNG4_TRIUA Glucan endo-1,3-beta-glucosidase GII OS=Triticum urartu GN=TRIUR3_14784 PE=3 SV=1	-6.95468	8	33.9	2	0	2	Y	SignalP-noTM
814.01	tr|A2ZFJ8|A2ZFJ8_ORYSI Putative uncharacterized protein OS=Oryza sativa subsp. indica GN=OsI_36553 PE=4 SV=1	-11.4949	2	134.6	2	0	2	N	SignalP-noTM
815.01	tr|R7W1Y7|R7W1Y7_AEGTA Peroxidase 70 OS=Aegilops tauschii GN=F775_18083 PE=3 SV=1	-15.303	11	34.1	2	0	2	Y	SignalP-noTM
816.01	tr|M0UV92|M0UV92_HORVD Uncharacterized protein OS=Hordeum vulgare var. distichum PE=3 SV=1	-10.0292	7	46.9	2	0	2	N	SignalP-noTM
817.01	tr|A0A059Q035|A0A059Q035_9POAL SKP1-like protein OS=Saccharum hybrid cultivar R570 GN=SHCRBa_217_A17_R_60 PE=4 SV=1	-13.739	19	19.1	2	0	2	N	SignalP-noTM
818.01	tr|F2DVL2|F2DVL2_HORVD Predicted protein OS=Hordeum vulgare var. distichum PE=2 SV=1	-7.35458	6	63.6	2	0	2	N	SignalP-TM
819.01	tr|F2DDL5|F2DDL5_HORVD Predicted protein OS=Hordeum vulgare var. distichum PE=2 SV=1	-17.1959	11	36.9	2	0	2	Y	SignalP-noTM
820.01	tr|M7YBQ4|M7YBQ4_TRIUA Glucan endo-1,3-beta-glucosidase 8 OS=Triticum urartu GN=TRIUR3_20403 PE=3 SV=1	-11.4815	8	51	2	0	2	Y	SignalP-noTM
821.01	tr|M0XEJ4|M0XEJ4_HORVD Uncharacterized protein OS=Hordeum vulgare var. distichum PE=4 SV=1	-16.3595	4	95.5	2	0	2	N	SignalP-noTM
822.01	tr|A2WMZ2|A2WMZ2_ORYSI Putative uncharacterized protein OS=Oryza sativa subsp. indica GN=OsI_01216 PE=4 SV=1	-10.3915	2	123.8	2	0	2	N	SignalP-noTM

## Sheet: TableS2 proteins_IntermedLayers
Chateigner-Boutin et al.
Supplementary Table S2. List of proteins identified in wheat grain outer pericarp and intermediate layers
Supplementary Table S2_2. List of proteins identified in wheat grain intermediate layers
Legend:
Group and sub-group : proteins with peptides in common were grouped, inside a same group proteins with specific peptides were sorted in different sub-groups (only one protein is shown per sub-group)
Description : UniProtKB accession number and annotation
log(E value) :	Statistical value representing the number of times this protein would be identified just by random. The protein E-values are calculated by the product of the valid unique peptides E-values determined by X!Tandem. The values are expressed in log(E-value)
coverage (%) : protein sequence coverage by the identified peptides given in %
MW : Molecular weight of the protein expressed in KDa.
Number of spectra : Total number of MS/MS spectra identified for the protein
Number of specific peptides : Number of MS/MS spectra that are specific to the protein, compared to the other proteins of the same group.
Number of peptides : Number of unique peptide sequences identified for the protein.
Signal peptide : prediction of the presence of a signal peptide using SignalP software (Y : Yes; N: No)
TMD : prediction of transmembrane domains (TMD) using SignalP sofware (SignalP-TM : Yes; SignalP-noTM : No)
URL links
Xtandem! manual : http://www.google.fr/url?sa=t&rct=j&q=&esrc=s&source=web&cd=7&ved=0CFUQFjAG&url=http%3A%2F%2Fpappso.inra.fr%2Fdocuments%2Fbioinformatique%2FXtandem_parser.pdf&ei=YaOiVPreHczkUqC8grgC&usg=AFQjCNE6NgWSCZR5G9TJVtRVKih3GC9uyA&bvm=bv.82001339,d.d24
Signal P : http://www.cbs.dtu.dk/services/SignalP/
Sub-group	Description	log(E value)	Coverage (%)	MW (kDa)	Number of Spectra	Number of specific peptides	Number of peptides	Signal peptide	TMD
1.01	tr|Q7YMS4|Q7YMS4_9POAL Ribulose bisphosphate carboxylase large chain OS=Hordeum stenostachys GN=rbcL PE=3 SV=1	-288.661	61	52.3	1405	1	33	N	SignalP-noTM
1.02	tr|B6VJZ9|B6VJZ9_9POAL Ribulose 1,5 biphosphate carboxylase/oxygenase (Fragment) OS=Secale cereale x Triticum aestivum GN=rbcL PE=3 SV=1	-273.315	74	46.5	1371	1	31	N	SignalP-noTM
1.03	tr|W5GC49|W5GC49_WHEAT Uncharacterized protein OS=Triticum aestivum PE=3 SV=1	-290.375	72	40.2	1346	1	32	N	SignalP-noTM
1.04	tr|U6BRU7|U6BRU7_BROER Ribulose bisphosphate carboxylase large chain OS=Bromus erectus GN=rbcL PE=3 SV=1	-303.186	73	50.7	1306	2	34	N	SignalP-noTM
1.05	tr|U5NM69|U5NM69_9POAL Ribulose-1,5-bisphosphate carboxylase/oxygenase large subunit (Fragment) OS=Digitaria violascens GN=rbcL PE=3 SV=1	-248.405	50	47.5	1257	2	28	N	SignalP-noTM
1.06	tr|Q6GWY4|Q6GWY4_9POAL Ribulose 1,5-bisphosphate carboxylase large subunit (Fragment) OS=Eriachne triseta GN=rbcL PE=3 SV=1	-240.429	54	48.6	1236	1	28	N	SignalP-noTM
1.07	tr|B0YIA7|B0YIA7_9POAL Ribulose-1,5-bisphosphate carboxylase/oxygenase large subunit (Fragment) OS=Perotis rara GN=rbcL PE=3 SV=1	-225.946	54	49.6	1157	2	27	N	SignalP-noTM
1.08	tr|U6BR77|U6BR77_9POAL Ribulose-1,5-bisphosphate carboxylase/oxygenase large subunit (Fragment) OS=Festuca quadriflora PE=3 SV=1	-238.399	44	51.6	1119	1	28	N	SignalP-noTM
1.09	tr|H6RZK9|H6RZK9_9POAL Ribulose-bisphosphate carboxylase (Fragment) OS=Hakonechloa macra GN=rbcL PE=3 SV=1	-200.16	44	49.4	990	1	26	N	SignalP-noTM
1.1	tr|Q66MG6|Q66MG6_9POAL Ribulose-1,5-bisphosphate carboxylase/oxygenase large subunit (Fragment) OS=Imperata cheesemanii GN=rbcL PE=3 SV=1	-182.994	35	48.3	936	1	22	N	SignalP-noTM
1.11	tr|R4HGA0|R4HGA0_9POAL Ribulose bisphosphate carboxylase large chain OS=Pharus latifolius GN=rbcL PE=3 SV=1	-188.955	38	53.6	918	1	21	N	SignalP-noTM
1.12	tr|S6CMF8|S6CMF8_9POAL RuBisCO large subunit (Fragment) OS=Hylebates cordatus GN=rbcL PE=3 SV=1	-169.67	43	49.4	909	1	21	N	SignalP-noTM
1.13	tr|B0B721|B0B721_9POAL Ribulose-1,5-bisphosphate carboxylase/oxygenase large subunit (Fragment) OS=Canastra lanceolata GN=rbcL PE=3 SV=1	-190.461	39	51.4	898	1	25	N	SignalP-noTM
1.14	tr|H5ZXH7|H5ZXH7_ORYSI Putative uncharacterized protein orf389 OS=Oryza sativa subsp. indica GN=orf389 PE=3 SV=1	-197.008	42	43.6	882	1	22	N	SignalP-noTM
1.15	tr|F8S8C4|F8S8C4_9POAL Ribulose-1,5-bisphosphate carboxylase/oxygenase large subunit (Fragment) OS=Puelia olyriformis GN=rbcL PE=3 SV=1	-171.479	33	49.9	869	1	20	N	SignalP-noTM
1.16	tr|Q37148|Q37148_BROIN Ribulose bisphosphate carboxylase large chain OS=Bromus inermis GN=rbcL PE=3 SV=1	-209.731	62	48	824	1	26	N	SignalP-noTM
1.17	tr|L0N7S3|L0N7S3_9POAL RuBisCO (Fragment) OS=Allolepis texana GN=rbcL PE=3 SV=1	-126.994	38	48.4	634	1	17	N	SignalP-noTM
1.18	tr|D3W4H3|D3W4H3_ORYSA Ribulose bisphosphate carboxylase large chain (Fragment) OS=Oryza sativa GN=rbcL PE=3 SV=1	-134.95	54	26.1	562	1	17	N	SignalP-noTM
1.19	tr|M1SQX6|M1SQX6_9POAL Ribulose bisphosphate carboxylase large chain (Fragment) OS=Elymus sibiricus GN=rbcL PE=3 SV=1	-135.086	64	27.4	562	1	17	N	SignalP-noTM
1.2	tr|W5AQS4|W5AQS4_WHEAT Uncharacterized protein OS=Triticum aestivum PE=3 SV=1	-99.8983	50	16.8	520	2	11	N	SignalP-noTM
1.21	tr|A0A075BXL5|A0A075BXL5_9POAL Ribulose-1,5-bisphosphate carboxylase/oxygenase large subunit (Fragment) OS=Leptaspis banksii GN=rbcL PE=4 SV=1	-48.4496	33	20.4	162	1	7	N	SignalP-noTM
1.22	tr|U5IKM1|U5IKM1_9POAL Ribulose bisphosphate carboxylase large chain (Fragment) OS=Austrostipa rudis subsp. rudis GN=rbcL PE=3 SV=1	-60.932	41	22	152	2	10	N	SignalP-noTM
1.23	tr|Q0DI00|Q0DI00_ORYSJ Os05g0427800 protein OS=Oryza sativa subsp. japonica GN=Os05g0427800 PE=3 SV=1	-37.6956	40	16.4	108	1	5	N	SignalP-noTM
1.24	tr|K4EUC2|K4EUC2_9POAL Ribulose-1,5-bisphosphate carboxylase/oxygenase large subunit (Fragment) OS=Beckmannia syzigachne GN=rbcL PE=3 SV=1	-34.6733	22	16.1	105	1	5	N	SignalP-noTM
2.01	tr|M8AQX5|M8AQX5_AEGTA Beta-amylase OS=Aegilops tauschii GN=F775_28031 PE=3 SV=1	-356.933	85	59.8	730	7	39	N	SignalP-noTM
2.02	tr|N1NV64|N1NV64_BRADI Beta-amylase (Fragment) OS=Brachypodium distachyon GN=bmy2 PE=3 SV=1	-225.23	77	46.5	438	1	26	N	SignalP-noTM
2.03	sp|P93594|AMYB_WHEAT Beta-amylase OS=Triticum aestivum GN=BMY1 PE=2 SV=1	-300.703	84	56.5	427	1	35	N	SignalP-noTM
2.04	tr|W5E4I6|W5E4I6_WHEAT Uncharacterized protein OS=Triticum aestivum PE=3 SV=1	-192.513	66	36	426	3	22	N	SignalP-noTM
2.05	tr|W5B1U3|W5B1U3_WHEAT Beta-amylase OS=Triticum aestivum PE=3 SV=1	-287.222	74	57.5	392	1	33	N	SignalP-noTM
2.06	tr|W5F0A0|W5F0A0_WHEAT Uncharacterized protein OS=Triticum aestivum PE=3 SV=1	-192.381	80	34	369	5	24	N	SignalP-noTM
2.07	tr|Q4VM10|Q4VM10_HORVD Beta-amylase OS=Hordeum vulgare var. distichum GN=bmy2 PE=2 SV=1	-193.949	57	56.9	264	1	22	N	SignalP-noTM
2.08	tr|N1NRW9|N1NRW9_9POAL Beta-amylase 2 (Fragment) OS=Milium effusum GN=bmy2 PE=3 SV=1	-99.4192	36	46.8	264	1	12	N	SignalP-noTM
2.09	tr|M7YQB5|M7YQB5_TRIUA Beta-amylase OS=Triticum urartu GN=TRIUR3_13701 PE=3 SV=1	-219.395	54	63.5	263	1	25	N	SignalP-noTM
2.1	tr|N1NT34|N1NT34_9POAL Beta-amylase (Fragment) OS=Spartina alterniflora GN=bmy2 PE=3 SV=1	-123.916	47	46.1	225	1	14	N	SignalP-noTM
2.11	tr|W5F249|W5F249_WHEAT Beta-amylase OS=Triticum aestivum PE=3 SV=1	-109.072	85	23.3	163	9	13	N	SignalP-noTM
2.12	tr|N1NUS9|N1NUS9_DESAN Beta-amylase 2 (Fragment) OS=Deschampsia antarctica GN=bmy2 PE=3 SV=1	-81.6857	30	46.2	154	1	9	N	SignalP-noTM
2.13	tr|Q5PXV5|Q5PXV5_PSAJU Beta-amylase (Fragment) OS=Psathyrostachys juncea PE=3 SV=1	-86.8086	64	25.2	115	1	11	N	SignalP-noTM
3.01	tr|M8A0T7|M8A0T7_TRIUA Sucrose synthase 2 OS=Triticum urartu GN=TRIUR3_12925 PE=4 SV=1	-455.604	70	92.5	749	3	56	N	SignalP-noTM
3.02	tr|W5BM83|W5BM83_WHEAT Uncharacterized protein OS=Triticum aestivum PE=4 SV=1	-467.064	71	92.5	736	5	56	N	SignalP-noTM
3.03	tr|W5C9I3|W5C9I3_WHEAT Uncharacterized protein OS=Triticum aestivum PE=4 SV=1	-450.628	71	88.8	686	2	55	N	SignalP-noTM
3.04	tr|W5HDD8|W5HDD8_WHEAT Uncharacterized protein OS=Triticum aestivum PE=4 SV=1	-379.796	63	92.3	378	8	46	N	SignalP-noTM
3.05	sp|P31922|SUS1_HORVU Sucrose synthase 1 OS=Hordeum vulgare GN=SS1 PE=1 SV=1	-342.259	58	92	344	2	39	N	SignalP-noTM
3.06	tr|A2YNQ2|A2YNQ2_ORYSI Putative uncharacterized protein OS=Oryza sativa subsp. indica GN=OsI_26874 PE=4 SV=1	-179.717	27	92.9	338	1	26	N	SignalP-noTM
3.07	sp|Q43009|SUS3_ORYSJ Sucrose synthase 3 OS=Oryza sativa subsp. japonica GN=SUS3 PE=1 SV=2	-174.945	27	92.9	334	1	26	N	SignalP-noTM
3.08	tr|M8A2R2|M8A2R2_TRIUA Sucrose synthase 1 OS=Triticum urartu GN=TRIUR3_26666 PE=4 SV=1	-153.592	33	92.5	244	10	27	N	SignalP-noTM
3.09	tr|A0A077HCQ0|A0A077HCQ0_9POAL Sucrose synthase type 3 OS=Triticum polonicum GN=SUS3 PE=2 SV=1	-12.4547	2	92	28	1	2	N	SignalP-noTM
4.01	tr|W5GWT6|W5GWT6_WHEAT Uncharacterized protein OS=Triticum aestivum PE=3 SV=1	-222.894	62	54.7	562	14	28	Y	SignalP-noTM
4.02	tr|W5A0U2|W5A0U2_WHEAT Uncharacterized protein OS=Triticum aestivum PE=3 SV=1	-189.06	57	54.2	344	21	22	Y	SignalP-noTM
4.03	tr|W5G787|W5G787_WHEAT Uncharacterized protein OS=Triticum aestivum PE=3 SV=1	-114.911	80	17.1	312	5	14	Y	SignalP-noTM
4.04	tr|W5G8Q6|W5G8Q6_WHEAT Uncharacterized protein OS=Triticum aestivum PE=3 SV=1	-68.2404	36	23.7	224	1	9	Y	SignalP-noTM
4.05	tr|M7YUQ6|M7YUQ6_TRIUA Aspartic proteinase oryzasin-1 OS=Triticum urartu GN=TRIUR3_25426 PE=3 SV=1	-67.4641	32	54.1	68	11	12	N	SignalP-noTM
5.01	tr|M8A571|M8A571_TRIUA Elongation factor 2 OS=Triticum urartu GN=TRIUR3_23222 PE=4 SV=1	-364.848	63	96.2	783	3	42	N	SignalP-noTM
5.02	tr|M8A472|M8A472_TRIUA Elongation factor 2 OS=Triticum urartu GN=TRIUR3_23223 PE=4 SV=1	-353.312	59	93.8	779	1	42	N	SignalP-noTM
5.03	tr|W5G125|W5G125_WHEAT Uncharacterized protein OS=Triticum aestivum PE=4 SV=1	-334.036	59	93.8	713	1	41	N	SignalP-noTM
5.04	tr|W5FJK1|W5FJK1_WHEAT Uncharacterized protein OS=Triticum aestivum PE=4 SV=1	-28.7181	40	8.3	72	2	4	N	SignalP-noTM
5.05	tr|A0A024FAY9|A0A024FAY9_9POAL Elongation factor 2 (Fragment) OS=Echinochloa phyllopogon GN=EF2 PE=2 SV=1	-35.2941	43	14.4	35	1	4	N	SignalP-noTM
5.06	tr|J3L3M0|J3L3M0_ORYBR Uncharacterized protein OS=Oryza brachyantha GN=OB01G38260 PE=4 SV=1	-22.0209	6	103.3	27	1	4	N	SignalP-noTM
6.01	tr|A0A024FRN3|A0A024FRN3_WHEAT Protein disulfide-isomerase OS=Triticum aestivum GN=TaPDIL1-2 PE=2 SV=1	-425.054	78	56.3	713	8	45	Y	SignalP-noTM
6.02	tr|B9A8E2|B9A8E2_WHEAT Protein disulfide-isomerase OS=Triticum aestivum GN=pdi PE=2 SV=1	-420.713	78	56.5	701	2	44	Y	SignalP-noTM
6.03	tr|A0A024FR39|A0A024FR39_WHEAT Protein disulfide-isomerase OS=Triticum aestivum GN=TaPDIL1-1delta PE=2 SV=1	-404.103	83	53.7	663	5	44	Y	SignalP-noTM
6.04	tr|C0PLF0|C0PLF0_MAIZE Protein disulfide-isomerase OS=Zea mays PE=1 SV=1	-44.3526	13	56.5	78	2	6	Y	SignalP-noTM
7.01	tr|C5XVI8|C5XVI8_SORBI Putative uncharacterized protein Sb04g004520 OS=Sorghum bicolor GN=Sb04g004520 PE=3 SV=1	-179.972	72	50	557	1	23	N	SignalP-noTM
7.02	tr|I1HSL9|I1HSL9_BRADI Uncharacterized protein OS=Brachypodium distachyon GN=BRADI2G52790 PE=3 SV=1	-193.625	73	50.1	547	1	23	N	SignalP-noTM
7.03	sp|Q9ZRA8|TBB5_WHEAT Tubulin beta-5 chain OS=Triticum aestivum GN=TUBB5 PE=2 SV=1	-193.497	73	50.2	538	3	23	N	SignalP-noTM
7.04	tr|A5CFY6|A5CFY6_HORVD Beta tubulin 3 OS=Hordeum vulgare var. distichum GN=tub3 PE=2 SV=1	-208.066	80	50.1	537	5	25	N	SignalP-noTM
7.05	sp|Q9ZRA9|TBB4_WHEAT Tubulin beta-4 chain OS=Triticum aestivum GN=TUBB4 PE=2 SV=1	-157.805	58	49.9	518	1	20	N	SignalP-noTM
7.06	tr|C5YXU9|C5YXU9_SORBI Putative uncharacterized protein Sb09g020360 OS=Sorghum bicolor GN=Sb09g020360 PE=3 SV=1	-28.4317	11	44.7	49	1	5	N	SignalP-noTM
8.01	tr|M8AVR5|M8AVR5_TRIUA Elongation factor 1-alpha OS=Triticum urartu GN=TRIUR3_09360 PE=3 SV=1	-154.748	38	69.1	640	2	23	N	SignalP-noTM
8.02	sp|O64937|EF1A_ORYSJ Elongation factor 1-alpha OS=Oryza sativa subsp. japonica GN=REFA1 PE=2 SV=2	-118.811	43	49.2	524	1	18	N	SignalP-noTM
8.03	tr|M8CB58|M8CB58_AEGTA Elongation factor 1-alpha OS=Aegilops tauschii GN=F775_28572 PE=3 SV=1	-130.073	51	49	503	3	21	N	SignalP-noTM
8.04	tr|B4FY16|B4FY16_MAIZE Elongation factor 1-alpha OS=Zea mays PE=2 SV=1	-118.065	44	49.1	500	1	18	N	SignalP-noTM
8.05	tr|W5E2H5|W5E2H5_WHEAT Uncharacterized protein OS=Triticum aestivum PE=4 SV=1	-108.888	75	24.1	459	1	17	N	SignalP-noTM
8.06	tr|K3Z668|K3Z668_SETIT Elongation factor 1-alpha OS=Setaria italica GN=Si022037m.g PE=3 SV=1	-108.255	39	49.1	428	1	17	N	SignalP-noTM
8.07	tr|W5ET79|W5ET79_WHEAT Uncharacterized protein (Fragment) OS=Triticum aestivum PE=4 SV=1	-11.7218	36	8.7	49	1	3	N	SignalP-noTM
9.01	tr|M8AD47|M8AD47_TRIUA Luminal-binding protein 3 OS=Triticum urartu GN=TRIUR3_32340 PE=3 SV=1	-279.746	55	77.3	382	35	36	N	SignalP-noTM
9.02	tr|M8A8P8|M8A8P8_TRIUA Heat shock cognate 70 kDa protein 4 OS=Triticum urartu GN=TRIUR3_18140 PE=3 SV=1	-203.68	53	70.9	268	6	28	N	SignalP-noTM
9.03	tr|M7ZJV3|M7ZJV3_TRIUA Heat shock cognate 70 kDa protein 1 OS=Triticum urartu GN=TRIUR3_10439 PE=3 SV=1	-217.073	56	71	260	4	25	Y	SignalP-noTM
9.04	tr|M0W8S8|M0W8S8_HORVD Uncharacterized protein OS=Hordeum vulgare var. distichum PE=3 SV=1	-170.641	39	71.1	248	1	24	N	SignalP-noTM
9.05	tr|M7YWU3|M7YWU3_TRIUA Heat shock cognate 70 kDa protein 1 OS=Triticum urartu GN=TRIUR3_33595 PE=3 SV=1	-202.998	42	82.4	232	8	24	N	SignalP-noTM
9.06	tr|M7ZQ01|M7ZQ01_TRIUA Heat shock cognate 70 kDa protein 1 OS=Triticum urartu GN=TRIUR3_32152 PE=3 SV=1	-163.782	35	80.8	225	2	22	N	SignalP-noTM
9.07	tr|K6ZY75|K6ZY75_PHLPR Uncharacterized protein (Fragment) OS=Phleum pratense PE=2 SV=1	-53.4174	64	11.5	78	1	6	N	SignalP-noTM
9.08	tr|M8CM50|M8CM50_AEGTA Heat shock cognate 70 kDa protein OS=Aegilops tauschii GN=F775_15086 PE=3 SV=1	-15.3893	4	62.8	18	1	3	N	SignalP-noTM
10.01	tr|Q41534|Q41534_WHEAT ATP synthase subunit beta OS=Triticum aestivum GN=atp2 PE=2 SV=1	-322.526	72	59.1	461	6	32	N	SignalP-noTM
10.02	tr|M8B2K7|M8B2K7_AEGTA ATP synthase subunit beta OS=Aegilops tauschii GN=F775_32946 PE=3 SV=1	-292.312	73	58.9	437	5	31	N	SignalP-noTM
10.03	sp|P20858|ATPB_WHEAT ATP synthase subunit beta, chloroplastic OS=Triticum aestivum GN=atpB PE=3 SV=1	-234.005	75	53.7	240	2	28	N	SignalP-noTM
10.04	tr|W5ES96|W5ES96_WHEAT ATP synthase subunit beta OS=Triticum aestivum GN=atpE PE=3 SV=1	-227.178	75	53.8	226	1	27	N	SignalP-noTM
10.05	tr|A9L9X9|A9L9X9_9POAL ATP synthase subunit beta (Fragment) OS=Poa alpina GN=atpB PE=3 SV=1	-198.207	63	50.7	215	1	22	N	SignalP-noTM
10.06	tr|B3SHD1|B3SHD1_9POAL ATP synthase subunit beta (Fragment) OS=Pharus lappulaceus GN=atpB PE=3 SV=1	-181.131	58	52.1	161	1	21	N	SignalP-noTM
10.07	tr|W5C7V9|W5C7V9_WHEAT ATP synthase epsilon chain, chloroplastic OS=Triticum aestivum GN=atpE PE=3 SV=1	-137.362	61	37.3	112	3	16	N	SignalP-noTM
11.01	tr|W5GHA8|W5GHA8_WHEAT Uncharacterized protein OS=Triticum aestivum PE=3 SV=1	-223.121	67	46.1	580	13	27	N	SignalP-noTM
11.02	tr|W5H4U4|W5H4U4_WHEAT Uncharacterized protein OS=Triticum aestivum PE=3 SV=1	-170.68	88	29.5	401	8	22	N	SignalP-noTM
11.03	tr|I1HLC5|I1HLC5_BRADI Uncharacterized protein OS=Brachypodium distachyon GN=BRADI2G34270 PE=3 SV=1	-13.9976	8	42.6	66	2	4	N	SignalP-noTM
12.01	tr|W5GYX5|W5GYX5_WHEAT Glyceraldehyde-3-phosphate dehydrogenase OS=Triticum aestivum PE=3 SV=1	-181.555	81	36.5	452	14	24	N	SignalP-noTM
12.02	tr|C7C4X1|C7C4X1_WHEAT Glyceraldehyde-3-phosphate dehydrogenase OS=Triticum aestivum GN=ga3pd PE=2 SV=1	-109.891	73	36.4	243	9	16	N	SignalP-noTM
12.03	tr|C5YYM2|C5YYM2_SORBI Glyceraldehyde-3-phosphate dehydrogenase OS=Sorghum bicolor GN=Sb09g001600 PE=3 SV=1	-55.1279	29	38	159	1	8	N	SignalP-noTM
12.04	tr|H6VXA1|H6VXA1_9POAL Glyceraldehyde-3-phosphate dehydrogenase subunit 1 (Fragment) OS=Hesperostipa spartea GN=GAPC1 PE=3 SV=1	-37.0064	35	20.2	125	1	6	N	SignalP-noTM
12.05	tr|C9EAC2|C9EAC2_FESAR Glyceraldehyde-3-phosphate dehydrogenase OS=Festuca arundinacea PE=2 SV=1	-48.443	43	36.4	107	1	8	N	SignalP-noTM
12.06	tr|B4FAK9|B4FAK9_MAIZE Glyceraldehyde-3-phosphate dehydrogenase OS=Zea mays GN=ZEAMMB73_581078 PE=2 SV=1	-20.451	7	43.2	33	1	3	N	SignalP-noTM
13.01	tr|F4Y5B2|F4Y5B2_AEGTA Heat shock protein 90 OS=Aegilops tauschii GN=Hsp90.3-D1 PE=3 SV=1	-235.247	49	80.3	324	2	34	N	SignalP-noTM
13.02	tr|F4Y595|F4Y595_WHEAT Heat shock protein 90 OS=Triticum aestivum GN=Hsp90.3-A1 PE=2 SV=1	-238.904	49	80.3	319	2	34	N	SignalP-noTM
13.03	tr|F4Y594|F4Y594_WHEAT Heat shock protein 90 OS=Triticum aestivum GN=Hsp90.2-D1 PE=2 SV=1	-208.335	50	80.3	257	1	31	Y	SignalP-noTM
13.04	tr|F4Y593|F4Y593_WHEAT Heat shock protein 90 OS=Triticum aestivum GN=Hsp90.2-B1 PE=2 SV=1	-200.488	49	80.3	251	2	30	N	SignalP-noTM
13.05	tr|I1I8C5|I1I8C5_BRADI Uncharacterized protein OS=Brachypodium distachyon GN=BRADI3G39630 PE=3 SV=1	-155.938	41	80.1	219	1	24	N	SignalP-noTM
13.06	tr|R7WC71|R7WC71_AEGTA Endoplasmin-like protein OS=Aegilops tauschii GN=F775_06905 PE=3 SV=1	-268.817	30	138.1	185	24	37	N	SignalP-noTM
13.07	tr|F2CRR4|F2CRR4_HORVD Predicted protein OS=Hordeum vulgare var. distichum PE=2 SV=1	-59.5933	14	81.6	121	1	11	N	SignalP-noTM
13.08	tr|B8A0P3|B8A0P3_MAIZE Uncharacterized protein OS=Zea mays PE=1 SV=1	-81.2347	20	82.9	76	1	14	N	SignalP-noTM
14.01	tr|M8BDX3|M8BDX3_AEGTA Uncharacterized protein OS=Aegilops tauschii GN=F775_27662 PE=4 SV=1	-239.736	80	38.9	491	9	30	N	SignalP-noTM
14.02	tr|W5B4W2|W5B4W2_WHEAT Uncharacterized protein OS=Triticum aestivum PE=4 SV=1	-205.3	72	42.5	437	6	25	N	SignalP-noTM
14.03	tr|I1GR21|I1GR21_BRADI Uncharacterized protein OS=Brachypodium distachyon GN=BRADI1G17460 PE=4 SV=1	-61.4901	25	38.3	153	1	9	N	SignalP-noTM
14.04	tr|C5X5P4|C5X5P4_SORBI Putative uncharacterized protein Sb02g043220 OS=Sorghum bicolor GN=Sb02g043220 PE=4 SV=1	-50.9885	19	40.4	98	1	6	N	SignalP-noTM
14.05	tr|M8A1A1|M8A1A1_TRIUA Uncharacterized protein OS=Triticum urartu GN=TRIUR3_29100 PE=4 SV=1	-79.4702	39	40.7	43	8	13	N	SignalP-noTM
15.01	tr|M7ZHT1|M7ZHT1_TRIUA 5-methyltetrahydropteroyltriglutamate--homocysteine methyltransferase OS=Triticum urartu GN=TRIUR3_07672 PE=3 SV=1	-423.592	81	84.4	444	1	49	N	SignalP-noTM
15.02	tr|W5FP95|W5FP95_WHEAT Uncharacterized protein OS=Triticum aestivum PE=3 SV=1	-382.264	70	84.5	430	1	45	N	SignalP-noTM
15.03	tr|M0Z2S8|M0Z2S8_HORVD Uncharacterized protein OS=Hordeum vulgare var. distichum PE=3 SV=1	-366.688	69	84.4	392	1	43	N	SignalP-noTM
15.04	tr|W5ET88|W5ET88_WHEAT Uncharacterized protein OS=Triticum aestivum PE=3 SV=1	-320.178	71	84.1	325	2	41	N	SignalP-noTM
15.05	tr|M8D458|M8D458_AEGTA 5-methyltetrahydropteroyltriglutamate--homocysteine methyltransferase OS=Aegilops tauschii GN=F775_28440 PE=3 SV=1	-311.465	68	84.2	324	1	40	N	SignalP-noTM
15.06	sp|Q2QLY5|METE1_ORYSJ 5-methyltetrahydropteroyltriglutamate--homocysteine methyltransferase 1 OS=Oryza sativa subsp. japonica GN=Os12g0623900 PE=2 SV=1	-209.907	41	84.4	195	2	28	N	SignalP-noTM
15.07	tr|J3NF56|J3NF56_ORYBR Uncharacterized protein OS=Oryza brachyantha GN=OB12G26140 PE=3 SV=1	-207.893	41	84.3	184	1	26	N	SignalP-noTM
16.01	tr|M8A1U1|M8A1U1_TRIUA UDP-glucuronic acid decarboxylase 1 OS=Triticum urartu GN=TRIUR3_10429 PE=4 SV=1	-131.963	68	38.9	224	14	16	N	SignalP-noTM
16.02	tr|Q6B6L9|Q6B6L9_HORVU UDP-D-glucuronate decarboxylase (Fragment) OS=Hordeum vulgare GN=UXS2 PE=2 SV=1	-121.069	45	43.9	212	2	18	N	SignalP-noTM
16.03	tr|M8BMP1|M8BMP1_AEGTA UDP-glucuronic acid decarboxylase 1 OS=Aegilops tauschii GN=F775_26934 PE=4 SV=1	-117.552	58	34.8	196	1	17	N	SignalP-TM
16.04	tr|B7ZXP4|B7ZXP4_MAIZE Uncharacterized protein OS=Zea mays GN=ZEAMMB73_704580 PE=2 SV=1	-120.38	45	47.9	172	1	18	N	SignalP-TM
16.05	tr|F2CRL2|F2CRL2_HORVD Predicted protein OS=Hordeum vulgare var. distichum PE=2 SV=1	-112.411	44	47.8	170	1	17	N	SignalP-TM
16.06	tr|A0A077S4P4|A0A077S4P4_WHEAT Chromosome 3B, genomic scaffold, cultivar Chinese Spring OS=Triticum aestivum GN=TRAES_3BF117500020CFD_c1 PE=4 SV=1	-94.6284	42	45.5	138	8	17	N	SignalP-TM
16.07	tr|K4AJY0|K4AJY0_SETIT Uncharacterized protein OS=Setaria italica GN=Si039203m.g PE=4 SV=1	-88.8073	32	47.6	88	2	13	Y	SignalP-noTM
17.01	tr|M8A2G0|M8A2G0_TRIUA ADP,ATP carrier protein, mitochondrial OS=Triticum urartu GN=TRIUR3_11472 PE=3 SV=1	-180.688	55	41.3	481	2	25	N	SignalP-noTM
17.02	sp|Q41629|ADT1_WHEAT ADP,ATP carrier protein 1, mitochondrial OS=Triticum aestivum GN=ANT-G1 PE=3 SV=1	-175.884	63	35.9	464	2	25	N	SignalP-noTM
17.03	tr|F2DXQ8|F2DXQ8_HORVD Predicted protein OS=Hordeum vulgare var. distichum PE=2 SV=1	-40.7409	19	41.2	102	3	9	N	SignalP-noTM
18.01	tr|W5ANJ9|W5ANJ9_WHEAT Uncharacterized protein OS=Triticum aestivum PE=3 SV=1	-195.205	34	79.4	348	2	25	N	SignalP-TM
18.02	tr|W5A845|W5A845_WHEAT Uncharacterized protein OS=Triticum aestivum PE=3 SV=1	-189.266	32	82.9	344	2	25	N	SignalP-TM
18.03	sp|Q06572|AVP_HORVU Pyrophosphate-energized vacuolar membrane proton pump OS=Hordeum vulgare PE=2 SV=2	-128.706	20	79.4	221	5	15	N	SignalP-TM
18.04	tr|Q84QI7|Q84QI7_9POAL Vacuolar proton-inorganic pyrophosphatase OS=Hordeum brevisubulatum GN=AVP1 PE=2 SV=1	-102.787	17	80.3	174	4	12	N	SignalP-TM
18.05	tr|I1HF60|I1HF60_BRADI Uncharacterized protein OS=Brachypodium distachyon GN=BRADI2G12540 PE=3 SV=1	-92.5913	11	79.8	129	1	10	N	SignalP-TM
18.06	tr|F2DJ62|F2DJ62_HORVD Predicted protein OS=Hordeum vulgare var. distichum PE=2 SV=1	-64.1719	13	84.6	62	7	8	N	SignalP-TM
18.07	tr|W4ZV85|W4ZV85_WHEAT Uncharacterized protein OS=Triticum aestivum PE=4 SV=1	-29.011	31	12.7	44	1	3	N	SignalP-TM
19.01	tr|M8BLL3|M8BLL3_AEGTA Pyruvate, phosphate dikinase 1, chloroplastic OS=Aegilops tauschii GN=F775_06139 PE=4 SV=1	-271.5	41	139.9	489	9	37	N	SignalP-noTM
19.02	tr|Q7XYB5|Q7XYB5_WHEAT Pyruvate orthophosphate dikinase (Fragment) OS=Triticum aestivum PE=2 SV=1	-90.5697	56	31.4	215	1	13	N	SignalP-noTM
19.03	tr|W4ZTN1|W4ZTN1_WHEAT Uncharacterized protein OS=Triticum aestivum PE=4 SV=1	-113.749	64	38.5	172	2	16	N	SignalP-noTM
19.04	tr|W4ZR18|W4ZR18_WHEAT Uncharacterized protein OS=Triticum aestivum PE=4 SV=1	-30.0873	46	19.6	41	1	4	N	SignalP-noTM
20.01	tr|M4QAZ4|M4QAZ4_WHEAT Enolase OS=Triticum aestivum PE=2 SV=1	-240.063	73	47.9	396	1	27	N	SignalP-noTM
20.02	tr|F2CR08|F2CR08_HORVD Predicted protein OS=Hordeum vulgare var. distichum PE=2 SV=1	-314.569	85	47.9	393	3	34	N	SignalP-noTM
20.03	tr|M4Q9V0|M4Q9V0_WHEAT Enolase OS=Triticum aestivum PE=2 SV=1	-281.48	79	48	378	6	31	N	SignalP-noTM
20.04	tr|K7AKY0|K7AKY0_PHLPR Uncharacterized protein (Fragment) OS=Phleum pratense PE=2 SV=1	-199.815	62	46.1	259	1	23	N	SignalP-noTM
20.05	tr|B8B2A2|B8B2A2_ORYSI Putative uncharacterized protein OS=Oryza sativa subsp. indica GN=OsI_21538 PE=3 SV=1	-85.0209	21	47.8	60	1	11	N	SignalP-noTM
20.06	tr|T1MTH5|T1MTH5_TRIUA Uncharacterized protein (Fragment) OS=Triticum urartu PE=3 SV=1	-9.3709	4	44.3	3	1	2	N	SignalP-noTM
21.01	tr|W5FZ62|W5FZ62_WHEAT Uncharacterized protein OS=Triticum aestivum PE=3 SV=1	-186.934	92	43	221	9	24	N	SignalP-noTM
21.02	sp|Q41593|SPZ1A_WHEAT Serpin-Z1A OS=Triticum aestivum GN=WZCI PE=1 SV=1	-144.826	65	43	173	7	20	N	SignalP-noTM
21.03	tr|M7ZQF1|M7ZQF1_TRIUA Serpin-Z1C OS=Triticum urartu GN=TRIUR3_05010 PE=3 SV=1	-112.476	50	42.8	125	4	16	N	SignalP-noTM
21.04	tr|H9AXB3|H9AXB3_WHEAT Serpin-N3.2 OS=Triticum aestivum PE=2 SV=1	-160.6	83	42.9	105	7	20	N	SignalP-noTM
21.05	tr|M7Z1Z4|M7Z1Z4_TRIUA Serpin-Z2B OS=Triticum urartu GN=TRIUR3_06337 PE=3 SV=1	-128.779	59	45	98	2	16	N	SignalP-noTM
21.06	sp|Q9ST57|SPZ2A_WHEAT Serpin-Z2A OS=Triticum aestivum PE=1 SV=1	-126.344	60	43.2	93	10	18	N	SignalP-noTM
21.07	tr|W5ER88|W5ER88_WHEAT Uncharacterized protein OS=Triticum aestivum PE=3 SV=1	-72.9822	38	42.5	46	8	11	N	SignalP-noTM
21.08	tr|C0LF31|C0LF31_WHEAT Serpin 2 OS=Triticum aestivum GN=SER2 PE=2 SV=1	-98.3255	52	43.3	45	13	14	N	SignalP-noTM
22.01	tr|R7WAR0|R7WAR0_AEGTA Isocitrate dehydrogenase [NADP] OS=Aegilops tauschii GN=F775_32670 PE=3 SV=1	-213.811	76	45.8	422	1	25	N	SignalP-noTM
22.02	tr|M7YI34|M7YI34_TRIUA Isocitrate dehydrogenase [NADP] OS=Triticum urartu GN=TRIUR3_28755 PE=3 SV=1	-205.045	70	47.3	405	2	24	N	SignalP-noTM
22.03	tr|K3XIC0|K3XIC0_SETIT Isocitrate dehydrogenase [NADP] OS=Setaria italica GN=Si001642m.g PE=3 SV=1	-91.1725	32	45.9	191	1	11	N	SignalP-noTM
22.04	tr|F2D2J4|F2D2J4_HORVD Isocitrate dehydrogenase [NADP] OS=Hordeum vulgare var. distichum PE=2 SV=1	-52.2298	16	46.6	94	1	7	N	SignalP-noTM
23.01	sp|P12782|PGKH_WHEAT Phosphoglycerate kinase, chloroplastic OS=Triticum aestivum PE=2 SV=1	-161.946	38	49.7	245	4	19	N	SignalP-noTM
23.02	tr|W5H4V7|W5H4V7_WHEAT Phosphoglycerate kinase OS=Triticum aestivum PE=3 SV=1	-189.988	76	42	158	2	23	N	SignalP-noTM
23.03	sp|P12783|PGKY_WHEAT Phosphoglycerate kinase, cytosolic OS=Triticum aestivum PE=2 SV=1	-192.049	76	42	157	2	23	N	SignalP-noTM
23.04	tr|A0A068CAS6|A0A068CAS6_WHEAT Phosphoglycerate kinase (Fragment) OS=Triticum aestivum subsp. tibeticum GN=Pgk-1 PE=4 SV=1	-109.191	47	31.3	153	5	15	N	SignalP-noTM
23.05	tr|R4RYY8|R4RYY8_9POAL Phosphoglycerate kinase (Fragment) OS=Anthosachne rectiseta GN=Pgk1 PE=3 SV=1	-82.133	37	31.4	130	1	10	N	SignalP-noTM
23.06	tr|J3M8H8|J3M8H8_ORYBR Phosphoglycerate kinase OS=Oryza brachyantha GN=OB05G29020 PE=3 SV=1	-61.5311	24	42.7	84	1	9	N	SignalP-noTM
23.07	tr|K3XH82|K3XH82_SETIT Phosphoglycerate kinase OS=Setaria italica GN=Si001253m.g PE=3 SV=1	-49.0411	15	50.1	78	1	6	N	SignalP-noTM
24.01	sp|P29305|1433A_HORVU 14-3-3-like protein A OS=Hordeum vulgare PE=2 SV=1	-149.06	65	29.3	201	13	19	N	SignalP-noTM
24.02	tr|L0GDQ5|L0GDQ5_WHEAT 14-3-3 protein OS=Triticum aestivum GN=14R1 PE=2 SV=1	-139.301	65	29.6	158	2	19	N	SignalP-noTM
24.03	sp|Q43470|1433B_HORVU 14-3-3-like protein B OS=Hordeum vulgare PE=2 SV=1	-131.647	65	29.6	157	1	18	N	SignalP-noTM
24.04	tr|G5DFC5|G5DFC5_WHEAT 14-3-3 protein OS=Triticum aestivum PE=2 SV=1	-126.329	62	29.9	146	2	16	N	SignalP-noTM
24.05	tr|J3LE70|J3LE70_ORYBR Uncharacterized protein OS=Oryza brachyantha GN=OB02G29370 PE=3 SV=1	-98.5028	44	29.2	125	1	14	N	SignalP-noTM
24.06	tr|Q9FXQ9|Q9FXQ9_WHEAT TaWIN1 OS=Triticum aestivum GN=TaWIN1 PE=2 SV=1	-101.945	50	29.3	55	1	14	N	SignalP-noTM
24.07	tr|N1QXB6|N1QXB6_AEGTA 14-3-3-like protein GF14-D OS=Aegilops tauschii GN=F775_26751 PE=3 SV=1	-98.4178	40	36.8	54	1	14	N	SignalP-noTM
24.08	tr|M7ZP29|M7ZP29_TRIUA 14-3-3-like protein A OS=Triticum urartu GN=TRIUR3_22458 PE=3 SV=1	-49.2127	29	28.5	37	3	6	N	SignalP-noTM
24.09	tr|K6ZYR9|K6ZYR9_PHLPR Uncharacterized protein (Fragment) OS=Phleum pratense PE=2 SV=1	-16.9646	31	9.7	16	1	2	N	SignalP-noTM
24.1	tr|B6SRI4|B6SRI4_MAIZE 14-3-3-like protein OS=Zea mays PE=2 SV=1	-21.4781	21	28.8	8	1	4	N	SignalP-noTM
25.01	tr|Q9MDQ1|Q9MDQ1_SORBI ATP synthase subunit alpha (Fragment) OS=Sorghum bicolor GN=atpA PE=2 SV=1	-157.655	54	47.5	218	1	19	N	SignalP-noTM
25.02	tr|M8CE57|M8CE57_AEGTA ATP synthase subunit alpha, mitochondrial OS=Aegilops tauschii GN=F775_32374 PE=3 SV=1	-92.221	43	40.8	149	3	10	N	SignalP-noTM
25.03	tr|M8C5Z2|M8C5Z2_AEGTA ATP synthase subunit alpha OS=Aegilops tauschii GN=F775_27732 PE=3 SV=1	-165.158	52	55.1	133	5	20	N	SignalP-noTM
25.04	tr|W5APQ7|W5APQ7_WHEAT ATP synthase subunit alpha OS=Triticum aestivum GN=atp1 PE=3 SV=1	-100.168	35	55.1	120	2	14	N	SignalP-noTM
25.05	tr|Q66UU1|Q66UU1_9POAL ATP synthase subunit alpha, chloroplastic OS=Elymus sibiricus GN=atpA PE=2 SV=1	-152.757	43	55.4	115	3	18	N	SignalP-noTM
25.06	tr|W5C5J6|W5C5J6_WHEAT ATP synthase subunit alpha (Fragment) OS=Triticum aestivum PE=3 SV=1	-55.8461	28	42	97	1	8	N	SignalP-noTM
25.07	tr|M8BM12|M8BM12_AEGTA ATP synthase subunit alpha, mitochondrial OS=Aegilops tauschii GN=F775_16700 PE=3 SV=1	-59.6367	25	42.3	73	1	9	N	SignalP-noTM
25.08	tr|B8AR75|B8AR75_ORYSI Putative uncharacterized protein OS=Oryza sativa subsp. indica GN=OsI_15081 PE=3 SV=1	-24.1536	2	213.6	10	2	4	N	SignalP-noTM
26.01	tr|F2CR77|F2CR77_HORVD Predicted protein OS=Hordeum vulgare var. distichum PE=2 SV=1	-179.727	70	46.8	383	2	23	N	SignalP-noTM
26.02	tr|M0X5Z1|M0X5Z1_HORVD Uncharacterized protein OS=Hordeum vulgare var. distichum PE=3 SV=1	-173.867	70	46.9	361	1	22	N	SignalP-noTM
27.01	tr|F2DE91|F2DE91_HORVD Predicted protein OS=Hordeum vulgare var. distichum PE=2 SV=1	-122.19	56	41.5	241	2	15	N	SignalP-noTM
27.02	tr|C3TX68|C3TX68_BRASY Actin OS=Brachypodium sylvaticum PE=3 SV=1	-98.9952	46	41.7	211	1	14	N	SignalP-noTM
27.03	sp|P53504|ACT1_SORBI Actin-1 OS=Sorghum bicolor GN=AC1 PE=2 SV=1	-100.622	45	41.7	190	1	13	N	SignalP-noTM
27.04	tr|A2WZE8|A2WZE8_ORYSI Putative uncharacterized protein OS=Oryza sativa subsp. indica GN=OsI_05327 PE=3 SV=1	-102.2	54	41.6	189	3	15	N	SignalP-noTM
27.05	tr|P93636|P93636_MAIZE Actin (Fragment) OS=Zea mays GN=Maz83 PE=3 SV=1	-82.259	54	37	166	1	14	N	SignalP-noTM
27.06	sp|P0C540|ACT7_ORYSJ Actin-7 OS=Oryza sativa subsp. japonica GN=ACT7 PE=3 SV=1	-57.3948	27	41.5	131	1	10	N	SignalP-noTM
27.07	tr|M0X0A5|M0X0A5_HORVD Uncharacterized protein OS=Hordeum vulgare var. distichum PE=3 SV=1	-91.7406	46	41.5	113	7	12	N	SignalP-noTM
27.08	tr|F2DR86|F2DR86_HORVD Predicted protein OS=Hordeum vulgare var. distichum PE=2 SV=1	-40.8931	22	41.6	99	1	7	N	SignalP-noTM
27.09	tr|F2DZG9|F2DZG9_HORVD Predicted protein OS=Hordeum vulgare var. distichum PE=2 SV=1	-36.7206	18	41.9	97	1	6	N	SignalP-noTM
27.1	tr|K7V693|K7V693_MAIZE Putative actin family protein OS=Zea mays GN=ZEAMMB73_256371 PE=3 SV=1	-12.0251	23	14.8	25	1	3	N	SignalP-noTM
27.11	tr|K7UYX2|K7UYX2_MAIZE Uncharacterized protein OS=Zea mays GN=ZEAMMB73_021923 PE=3 SV=1	-6.64207	2	77.3	10	1	2	N	SignalP-noTM
28.01	tr|M8BLA5|M8BLA5_AEGTA Calnexin-like protein OS=Aegilops tauschii GN=F775_27230 PE=3 SV=1	-287.423	56	60	235	5	34	Y	SignalP-noTM
28.02	tr|W5GR03|W5GR03_WHEAT Uncharacterized protein (Fragment) OS=Triticum aestivum PE=3 SV=1	-265.185	53	57.4	211	3	31	N	SignalP-noTM
28.03	tr|M8B076|M8B076_AEGTA Calnexin-like protein OS=Aegilops tauschii GN=F775_32824 PE=3 SV=1	-228.736	50	59.1	173	5	28	Y	SignalP-noTM
28.04	tr|W5GSY4|W5GSY4_WHEAT Uncharacterized protein OS=Triticum aestivum PE=3 SV=1	-201.394	49	59.5	160	5	27	Y	SignalP-noTM
28.05	tr|W5GDE6|W5GDE6_WHEAT Uncharacterized protein (Fragment) OS=Triticum aestivum PE=3 SV=1	-171.355	50	41.9	100	3	20	N	SignalP-noTM
29.01	tr|W5FGH0|W5FGH0_WHEAT Uncharacterized protein OS=Triticum aestivum PE=4 SV=1	-261.196	75	51.6	353	1	30	N	SignalP-noTM
29.02	sp|Q43772|UGPA_HORVU UTP--glucose-1-phosphate uridylyltransferase OS=Hordeum vulgare PE=2 SV=1	-240.155	71	51.5	317	2	29	N	SignalP-noTM
29.03	tr|B4FAD9|B4FAD9_MAIZE Uncharacterized protein OS=Zea mays PE=2 SV=1	-132.871	46	52.1	194	1	16	N	SignalP-noTM
30.01	tr|M8C7V8|M8C7V8_AEGTA Alpha-1,4-glucan-protein synthase (UDP-forming) OS=Aegilops tauschii GN=F775_30141 PE=4 SV=1	-234.68	85	41.4	252	2	32	N	SignalP-noTM
30.02	tr|W5EA83|W5EA83_WHEAT Uncharacterized protein OS=Triticum aestivum PE=4 SV=1	-234.881	85	41.4	250	2	32	N	SignalP-noTM
30.03	tr|W5C539|W5C539_WHEAT Uncharacterized protein OS=Triticum aestivum PE=4 SV=1	-165.991	75	40.8	149	2	25	N	SignalP-noTM
30.04	tr|M7ZLT6|M7ZLT6_TRIUA Alpha-1,4-glucan-protein synthase [UDP-forming] 1 OS=Triticum urartu GN=TRIUR3_16233 PE=4 SV=1	-152.881	47	63.1	148	1	24	N	SignalP-noTM
30.05	sp|P80607|UPTG_MAIZE Alpha-1,4-glucan-protein synthase [UDP-forming] OS=Zea mays GN=UPTG PE=1 SV=2	-106.397	45	41.1	130	1	19	N	SignalP-noTM
30.06	tr|J3MMT1|J3MMT1_ORYBR Uncharacterized protein OS=Oryza brachyantha GN=OB07G27130 PE=4 SV=1	-106.626	40	40.6	127	1	17	N	SignalP-noTM
30.07	tr|T1M285|T1M285_TRIUA Uncharacterized protein OS=Triticum urartu PE=4 SV=1	-119.058	72	35.3	84	1	20	N	SignalP-noTM
30.08	tr|A0A077RVB3|A0A077RVB3_WHEAT Chromosome 3B, genomic scaffold, cultivar Chinese Spring OS=Triticum aestivum GN=TRAES_3BF003200130CFD_c1 PE=4 SV=1	-118.966	71	40.4	75	3	22	N	SignalP-noTM
31.01	tr|I6QQ39|I6QQ39_WHEAT Globulin-3A OS=Triticum aestivum GN=Glo-3A PE=2 SV=1	-149.385	51	66.2	241	9	24	Y	SignalP-noTM
31.02	tr|W5EAP7|W5EAP7_WHEAT Uncharacterized protein OS=Triticum aestivum PE=4 SV=1	-75.7684	23	68.8	141	1	12	Y	SignalP-noTM
31.03	tr|W5EST8|W5EST8_WHEAT Uncharacterized protein OS=Triticum aestivum PE=4 SV=1	-98.9686	31	70.5	132	5	15	N	SignalP-noTM
31.04	tr|B7U6L5|B7U6L5_WHEAT Globulin 3B OS=Triticum aestivum GN=glo-3B PE=4 SV=1	-56.4359	23	56.8	98	5	11	Y	SignalP-noTM
31.05	tr|B7U6L3|B7U6L3_WHEAT Globulin 3C (Fragment) OS=Triticum aestivum GN=glo-3C PE=4 SV=1	-44.9547	33	38.3	68	3	8	Y	SignalP-noTM
32.01	sp|Q96460|TBA2_HORVU Tubulin alpha-2 chain OS=Hordeum vulgare GN=TUBA2 PE=2 SV=1	-138.691	57	49.6	280	5	18	N	SignalP-noTM
32.02	tr|A4K4Y7|A4K4Y7_WHEAT Alpha tubulin-4D OS=Triticum aestivum GN=TUBA-4D PE=2 SV=1	-131.174	52	49.6	187	4	17	N	SignalP-noTM
33.01	tr|M8A710|M8A710_TRIUA Clathrin heavy chain OS=Triticum urartu GN=TRIUR3_07318 PE=3 SV=1	-462.054	47	193.2	274	9	70	N	SignalP-noTM
33.02	tr|M8CD94|M8CD94_AEGTA Clathrin heavy chain OS=Aegilops tauschii GN=F775_30565 PE=3 SV=1	-410.008	44	194.9	256	2	64	N	SignalP-noTM
33.03	tr|M4QAY6|M4QAY6_MAIZE Clathrin heavy chain OS=Zea mays GN=CHC2 PE=2 SV=1	-324.385	34	197.6	211	1	53	N	SignalP-noTM
33.04	tr|W5EB56|W5EB56_WHEAT Uncharacterized protein OS=Triticum aestivum PE=4 SV=1	-197.267	41	86.3	121	1	27	N	SignalP-noTM
34.01	tr|N1QRC7|N1QRC7_AEGTA Adenosylhomocysteinase OS=Aegilops tauschii GN=F775_27825 PE=3 SV=1	-247.663	69	53.1	243	11	35	N	SignalP-noTM
34.02	tr|A2ZDY4|A2ZDY4_ORYSI Adenosylhomocysteinase OS=Oryza sativa subsp. indica GN=OsI_35998 PE=3 SV=1	-159.182	52	53.1	174	1	25	N	SignalP-noTM
34.03	tr|M7ZC83|M7ZC83_TRIUA Adenosylhomocysteinase OS=Triticum urartu GN=TRIUR3_14534 PE=3 SV=1	-173.613	30	82.7	171	2	26	N	SignalP-noTM
35.01	tr|W5H440|W5H440_WHEAT Uncharacterized protein OS=Triticum aestivum PE=4 SV=1	-273.807	59	97.6	267	21	38	N	SignalP-noTM
35.02	tr|K7UFV4|K7UFV4_MAIZE Uncharacterized protein OS=Zea mays GN=ZEAMMB73_053228 PE=4 SV=1	-158.976	31	97	154	3	20	N	SignalP-noTM
36.01	tr|F2CWJ3|F2CWJ3_HORVD Glyceraldehyde-3-phosphate dehydrogenase OS=Hordeum vulgare var. distichum PE=2 SV=1	-121.401	37	46.8	191	10	14	N	SignalP-noTM
36.02	tr|F2D714|F2D714_HORVD Glyceraldehyde-3-phosphate dehydrogenase OS=Hordeum vulgare var. distichum PE=2 SV=1	-120.094	52	42.6	176	1	16	N	SignalP-noTM
36.03	tr|W5ATV6|W5ATV6_WHEAT Glyceraldehyde-3-phosphate dehydrogenase OS=Triticum aestivum PE=3 SV=1	-124.209	51	43.3	174	1	16	N	SignalP-noTM
37.01	tr|M8A775|M8A775_TRIUA Elongation factor 1-gamma 2 OS=Triticum urartu GN=TRIUR3_12204 PE=4 SV=1	-251.913	72	46.7	225	16	27	N	SignalP-noTM
37.02	tr|W5HPZ2|W5HPZ2_WHEAT Uncharacterized protein OS=Triticum aestivum PE=4 SV=1	-111.915	51	28.3	115	6	14	N	SignalP-noTM
37.03	tr|J3MF67|J3MF67_ORYBR Uncharacterized protein OS=Oryza brachyantha GN=OB06G26610 PE=4 SV=1	-45.4636	16	47.4	45	1	7	N	SignalP-noTM
37.04	sp|Q5Z627|EF1G3_ORYSJ Elongation factor 1-gamma 3 OS=Oryza sativa subsp. japonica GN=Os06g0571400 PE=2 SV=1	-39.4526	18	47.3	24	2	6	N	SignalP-noTM
38.01	tr|R7W4G6|R7W4G6_AEGTA Fructose-bisphosphate aldolase OS=Aegilops tauschii GN=F775_26377 PE=3 SV=1	-205.155	79	38.7	213	1	24	N	SignalP-noTM
38.02	tr|W5CHQ6|W5CHQ6_WHEAT Fructose-bisphosphate aldolase OS=Triticum aestivum PE=3 SV=1	-184.689	78	39.1	174	1	22	N	SignalP-noTM
38.03	tr|C1J959|C1J959_WHEAT Fructose-bisphosphate aldolase OS=Triticum aestivum PE=3 SV=1	-189.685	73	38.7	170	2	23	N	SignalP-noTM
38.04	tr|M7ZAX1|M7ZAX1_TRIUA Fructose-bisphosphate aldolase OS=Triticum urartu GN=TRIUR3_22960 PE=3 SV=1	-183.11	79	38.8	150	3	22	N	SignalP-noTM
38.05	tr|W5D0E3|W5D0E3_WHEAT Fructose-bisphosphate aldolase OS=Triticum aestivum GN=TRAES_3BF107400010CFD_c1 PE=3 SV=1	-178.959	76	38.8	145	1	21	N	SignalP-noTM
38.06	tr|K3YTL8|K3YTL8_SETIT Fructose-bisphosphate aldolase OS=Setaria italica GN=Si017614m.g PE=3 SV=1	-62.9055	26	38.6	80	1	9	N	SignalP-noTM
38.07	tr|W5HZ47|W5HZ47_WHEAT Fructose-bisphosphate aldolase OS=Triticum aestivum PE=3 SV=1	-51.9244	23	37.8	45	3	7	N	SignalP-noTM
39.01	tr|W5FIP7|W5FIP7_WHEAT Uncharacterized protein OS=Triticum aestivum PE=4 SV=1	-240.085	69	44.1	248	9	28	N	SignalP-noTM
39.02	tr|W4ZN85|W4ZN85_WHEAT Uncharacterized protein (Fragment) OS=Triticum aestivum PE=4 SV=1	-162.849	40	47.1	170	1	19	N	SignalP-noTM
39.03	tr|F2DQW2|F2DQW2_HORVD Predicted protein (Fragment) OS=Hordeum vulgare var. distichum PE=2 SV=1	-39.3615	13	39.5	29	1	6	N	SignalP-noTM
39.04	tr|B4FI22|B4FI22_MAIZE Uncharacterized protein OS=Zea mays PE=2 SV=1	-9.1962	5	42.1	13	1	2	N	SignalP-noTM
40.01	tr|M0VF49|M0VF49_HORVD 6-phosphogluconate dehydrogenase, decarboxylating OS=Hordeum vulgare var. distichum PE=3 SV=1	-235.521	76	52.4	235	1	25	N	SignalP-noTM
40.02	tr|W5CQC7|W5CQC7_WHEAT 6-phosphogluconate dehydrogenase, decarboxylating OS=Triticum aestivum GN=TRAES_3BF052700140CFD_c1 PE=3 SV=1	-228.445	75	52.4	217	1	24	N	SignalP-noTM
40.03	tr|W8SJN1|W8SJN1_9POAL 6-phosphogluconate dehydrogenase, decarboxylating OS=Saccharum hybrid cultivar Yacheng05-179 PE=2 SV=1	-98.9179	32	52.5	113	1	12	N	SignalP-noTM
41.01	sp|P51823|ARF2_ORYSJ ADP-ribosylation factor 2 OS=Oryza sativa subsp. japonica GN=ARF PE=2 SV=2	-89.3601	58	20.6	226	1	9	N	SignalP-noTM
41.02	tr|A2WN65|A2WN65_ORYSI Putative uncharacterized protein OS=Oryza sativa subsp. indica GN=OsI_01294 PE=3 SV=1	-83.4298	48	24.9	214	1	9	N	SignalP-noTM
41.03	tr|M8AR85|M8AR85_AEGTA ADP-ribosylation factor 1 OS=Aegilops tauschii GN=F775_14879 PE=4 SV=1	-54.6521	16	55.3	121	2	7	N	SignalP-noTM
42.01	tr|F2ELD1|F2ELD1_HORVD Fructose-bisphosphate aldolase OS=Hordeum vulgare var. distichum PE=2 SV=1	-174.975	59	41.8	199	13	22	N	SignalP-noTM
42.02	tr|W5FL09|W5FL09_WHEAT Fructose-bisphosphate aldolase OS=Triticum aestivum PE=3 SV=1	-130.516	60	41.5	85	11	20	N	SignalP-noTM
43.01	sp|P83970|PMA1_WHEAT Plasma membrane ATPase OS=Triticum aestivum GN=ha1 PE=2 SV=1	-244.251	45	104.5	160	24	37	N	SignalP-noTM
43.02	tr|W5G4F9|W5G4F9_WHEAT Uncharacterized protein (Fragment) OS=Triticum aestivum PE=3 SV=1	-164.076	32	115.9	82	2	28	N	SignalP-noTM
43.03	tr|W5F6N0|W5F6N0_WHEAT Uncharacterized protein OS=Triticum aestivum PE=3 SV=1	-154.719	34	105.1	82	1	27	N	SignalP-noTM
43.04	tr|G3M3G8|G3M3G8_9POAL Plasma membrane H+-ATPase OS=Aeluropus littoralis PE=2 SV=1	-99.0356	18	104.4	57	1	16	N	SignalP-noTM
44.01	tr|F2DQ23|F2DQ23_HORVD Phenylalanine ammonia-lyase OS=Hordeum vulgare var. distichum PE=2 SV=1	-296.391	69	75.5	206	2	39	N	SignalP-noTM
44.02	tr|M7ZLJ9|M7ZLJ9_TRIUA Phenylalanine ammonia-lyase OS=Triticum urartu GN=TRIUR3_25002 PE=3 SV=1	-252.004	63	70.1	171	1	33	N	SignalP-noTM
44.03	tr|A2XVK1|A2XVK1_ORYSI Phenylalanine ammonia-lyase OS=Oryza sativa subsp. indica GN=OsI_16658 PE=3 SV=1	-118.418	29	75.9	73	1	16	N	SignalP-noTM
44.04	tr|W5G7L2|W5G7L2_WHEAT Uncharacterized protein OS=Triticum aestivum PE=4 SV=1	-93.9808	54	29.1	69	1	13	N	SignalP-noTM
44.05	tr|M8AA07|M8AA07_TRIUA Phenylalanine ammonia-lyase OS=Triticum urartu GN=TRIUR3_02598 PE=3 SV=1	-42.5145	21	46.8	31	2	6	N	SignalP-noTM
44.06	sp|Q43210|PALY_WHEAT Phenylalanine ammonia-lyase OS=Triticum aestivum GN=PAL PE=3 SV=1	-32.4792	10	75.8	29	1	5	N	SignalP-noTM
45.01	tr|M7YW45|M7YW45_TRIUA Uncharacterized protein OS=Triticum urartu GN=TRIUR3_04239 PE=4 SV=1	-176.37	51	70.9	117	2	25	N	SignalP-noTM
45.02	tr|W5BME9|W5BME9_WHEAT Uncharacterized protein (Fragment) OS=Triticum aestivum PE=4 SV=1	-164.415	43	82.4	116	1	24	Y	SignalP-noTM
45.03	tr|Q9LLR3|Q9LLR3_WHEAT Vacuolar targeting receptor bp-80 OS=Triticum aestivum PE=2 SV=1	-142.02	36	69.1	59	13	21	N	SignalP-noTM
45.04	tr|M7ZT06|M7ZT06_TRIUA Chalcone-flavonone isomerase family protein OS=Triticum urartu GN=TRIUR3_35070 PE=3 SV=1	-156.289	34	95.8	53	1	24	N	SignalP-noTM
45.05	tr|W5EUW2|W5EUW2_WHEAT Uncharacterized protein OS=Triticum aestivum PE=4 SV=1	-98.0196	35	62.6	34	2	18	Y	SignalP-TM
45.06	tr|W5FSS1|W5FSS1_WHEAT Uncharacterized protein OS=Triticum aestivum PE=4 SV=1	-78.7971	26	69.7	31	1	15	Y	SignalP-noTM
45.07	tr|W5FB60|W5FB60_WHEAT Chalcone-flavonone isomerase family protein OS=Triticum aestivum PE=3 SV=1	-79.4548	65	23.6	25	2	10	N	SignalP-noTM
45.08	tr|R7WBD3|R7WBD3_AEGTA Chalcone-flavonone isomerase family protein OS=Aegilops tauschii GN=F775_28043 PE=3 SV=1	-68.2101	67	20.2	19	1	8	N	SignalP-noTM
45.09	tr|F2CSJ4|F2CSJ4_HORVD Predicted protein OS=Hordeum vulgare var. distichum PE=2 SV=1	-18.5308	14	50	7	2	5	N	SignalP-noTM
46.01	tr|M7Z820|M7Z820_TRIUA Uncharacterized protein OS=Triticum urartu GN=TRIUR3_18628 PE=4 SV=1	-144.147	49	50.8	150	5	20	Y	SignalP-noTM
46.02	tr|A7L845|A7L845_WHEAT VPE1 OS=Triticum aestivum GN=VPE1 PE=2 SV=1	-103.514	26	54.4	117	3	13	Y	SignalP-noTM
46.03	tr|W5BVF3|W5BVF3_WHEAT Uncharacterized protein OS=Triticum aestivum PE=4 SV=1	-125.721	50	44.1	109	7	19	N	SignalP-noTM
46.04	tr|E5AXU6|E5AXU6_HORVU Vacuolar processing enzyme 2c OS=Hordeum vulgare GN=vpe2c PE=2 SV=1	-40.2641	12	54.7	33	2	6	N	SignalP-noTM
47.01	tr|M8BDK9|M8BDK9_AEGTA Alanine aminotransferase 2 OS=Aegilops tauschii GN=F775_07083 PE=4 SV=1	-224.591	64	55.7	201	1	32	N	SignalP-noTM
47.02	tr|M7YGL9|M7YGL9_TRIUA Alanine aminotransferase 2 OS=Triticum urartu GN=TRIUR3_23427 PE=4 SV=1	-230.995	63	57	201	1	32	N	SignalP-noTM
47.03	sp|P52894|ALA2_HORVU Alanine aminotransferase 2 OS=Hordeum vulgare PE=1 SV=1	-126.318	45	52.7	138	1	18	N	SignalP-noTM
47.04	tr|B8BGM4|B8BGM4_ORYSI Uncharacterized protein OS=Oryza sativa subsp. indica GN=OsI_33417 PE=4 SV=1	-72.8084	23	52.5	70	1	11	N	SignalP-noTM
47.05	tr|F2EKA8|F2EKA8_HORVD Predicted protein OS=Hordeum vulgare var. distichum PE=2 SV=1	-30.117	10	60.5	12	3	5	N	SignalP-noTM
48.01	tr|N1QTB5|N1QTB5_AEGTA Coatomer subunit alpha OS=Aegilops tauschii GN=F775_30868 PE=4 SV=1	-193.138	34	131.8	179	20	34	N	SignalP-noTM
48.02	tr|W5EBZ6|W5EBZ6_WHEAT Coatomer subunit alpha OS=Triticum aestivum PE=4 SV=1	-129.426	25	132.3	109	1	23	N	SignalP-noTM
48.03	tr|M8BZC4|M8BZC4_AEGTA Coatomer subunit alpha OS=Aegilops tauschii GN=F775_07673 PE=4 SV=1	-124.928	23	136.2	103	2	23	N	SignalP-noTM
49.01	tr|W5FCI5|W5FCI5_WHEAT Uncharacterized protein OS=Triticum aestivum PE=3 SV=1	-168.322	40	110	163	20	27	N	SignalP-noTM
49.02	tr|K4RGT3|K4RGT3_9POAL Phosphoenolpyruvate carboxylase (Fragment) OS=Neurachne annularis GN=ppc-B2 PE=4 SV=1	-41.4267	19	67.9	59	1	9	N	SignalP-noTM
49.03	tr|M8D6I7|M8D6I7_AEGTA Phosphoenolpyruvate carboxylase 1 OS=Aegilops tauschii GN=F775_27674 PE=4 SV=1	-50.0017	19	69.3	51	3	11	N	SignalP-noTM
49.04	tr|W5GDM3|W5GDM3_WHEAT Uncharacterized protein OS=Triticum aestivum PE=4 SV=1	-13.7577	9	40.7	6	2	3	N	SignalP-noTM
50.01	tr|M8BPC8|M8BPC8_AEGTA Putative V-type proton ATPase catalytic subunit A OS=Aegilops tauschii GN=F775_29259 PE=3 SV=1	-234.818	68	68.3	206	6	29	N	SignalP-noTM
50.02	tr|W5HLE3|W5HLE3_WHEAT Uncharacterized protein (Fragment) OS=Triticum aestivum PE=3 SV=1	-191.399	63	62.4	183	1	24	N	SignalP-noTM
51.01	tr|C0J9X5|C0J9X5_ORYNI 26S protease regulatory subunit S10B OS=Oryza nivara PE=3 SV=1	-81.1138	36	44.5	94	12	13	N	SignalP-noTM
51.02	tr|B6TDT1|B6TDT1_MAIZE 26S protease regulatory subunit 6B OS=Zea mays GN=ZEAMMB73_247533 PE=2 SV=1	-63.1805	25	46.6	79	8	9	N	SignalP-noTM
51.03	tr|N1QW22|N1QW22_AEGTA 26S protease regulatory subunit 6A-like protein OS=Aegilops tauschii GN=F775_31996 PE=3 SV=1	-46.1845	20	61.7	37	6	7	N	SignalP-TM
51.04	tr|A2X279|A2X279_ORYSI Putative uncharacterized protein OS=Oryza sativa subsp. indica GN=OsI_06305 PE=3 SV=1	-26.8375	15	47.1	11	3	4	N	SignalP-noTM
51.05	tr|A2YGY8|A2YGY8_ORYSI Putative uncharacterized protein OS=Oryza sativa subsp. indica GN=OsI_24453 PE=3 SV=1	-11.9727	7	43.6	11	1	2	N	SignalP-noTM
52.01	tr|A0A023J4C1|A0A023J4C1_9POAL Grain softness protein OS=Aegilops markgrafii GN=Gsp-1 PE=4 SV=1	-54.773	41	18.2	158	5	7	Y	SignalP-noTM
52.02	tr|A8QRK0|A8QRK0_TRIDC Grain softness protein OS=Triticum dicoccoides GN=Gsp1B PE=4 SV=1	-45.0557	34	18.2	99	4	6	Y	SignalP-noTM
52.03	tr|A8QR90|A8QR90_TRITU Grain softness protein OS=Triticum turgidum subsp. dicoccon GN=Gsp1A PE=4 SV=1	-38.5926	29	18.1	45	4	5	Y	SignalP-noTM
53.01	tr|D8L9J3|D8L9J3_WHEAT Chromosome 3B, genomic scaffold, cultivar Chinese Spring OS=Triticum aestivum GN=TAA_ctg0091b.00200.1 PE=4 SV=1	-178.06	45	74.6	179	3	24	N	SignalP-noTM
53.02	tr|M8AK97|M8AK97_AEGTA Dolichyl-diphosphooligosaccharide--protein glycosyltransferase subunit 2 OS=Aegilops tauschii GN=F775_09441 PE=4 SV=1	-188.276	44	74	172	1	23	Y	SignalP-noTM
53.03	tr|W5CGV5|W5CGV5_WHEAT Uncharacterized protein (Fragment) OS=Triticum aestivum PE=4 SV=1	-152.437	41	69.9	144	1	20	Y	SignalP-noTM
54.01	tr|W5F183|W5F183_WHEAT Uncharacterized protein OS=Triticum aestivum PE=4 SV=1	-112.738	30	70.5	112	1	16	N	SignalP-noTM
54.02	tr|M8B1F7|M8B1F7_AEGTA Transmembrane 9 superfamily member 4 OS=Aegilops tauschii GN=F775_26206 PE=4 SV=1	-113.713	29	72	108	1	16	Y	SignalP-noTM
54.03	tr|W5FH35|W5FH35_WHEAT Uncharacterized protein OS=Triticum aestivum PE=4 SV=1	-87.1205	25	62.6	86	1	12	N	SignalP-noTM
54.04	tr|W5HK91|W5HK91_WHEAT Uncharacterized protein OS=Triticum aestivum PE=4 SV=1	-82.3784	23	72.5	70	10	13	N	SignalP-noTM
54.05	tr|A3BVM6|A3BVM6_ORYSJ Putative uncharacterized protein OS=Oryza sativa subsp. japonica GN=OsJ_28236 PE=4 SV=1	-20.6541	4	72.7	16	1	3	Y	SignalP-noTM
54.06	tr|B8B0T0|B8B0T0_ORYSI Putative uncharacterized protein OS=Oryza sativa subsp. indica GN=OsI_23922 PE=4 SV=1	-21.7696	7	73.2	8	1	2	Y	SignalP-noTM
55.01	tr|M8AIB9|M8AIB9_TRIUA Putative beta-D-xylosidase 7 OS=Triticum urartu GN=TRIUR3_33483 PE=4 SV=1	-205.667	35	92	179	4	27	Y	SignalP-noTM
55.02	tr|N1QTG5|N1QTG5_AEGTA Putative beta-D-xylosidase 7 OS=Aegilops tauschii GN=F775_31971 PE=4 SV=1	-186.338	42	68.2	150	1	24	Y	SignalP-noTM
55.03	tr|W5ERN4|W5ERN4_WHEAT Uncharacterized protein OS=Triticum aestivum PE=4 SV=1	-121.514	29	83.4	47	10	16	N	SignalP-noTM
55.04	tr|A2ZDH6|A2ZDH6_ORYSI Putative uncharacterized protein OS=Oryza sativa subsp. indica GN=OsI_35838 PE=4 SV=1	-41.5985	10	82.4	44	1	7	Y	SignalP-noTM
56.01	tr|R7W8G1|R7W8G1_AEGTA Lipoxygenase OS=Aegilops tauschii GN=F775_28595 PE=3 SV=1	-150.045	40	96.4	120	24	25	N	SignalP-noTM
56.02	tr|I3NM23|I3NM23_WHEAT Lipoxygenase OS=Triticum aestivum GN=Lpx PE=3 SV=1	-116.617	29	95.8	63	6	19	N	SignalP-noTM
56.03	tr|E5F115|E5F115_TRITD Lipoxygenase OS=Triticum turgidum subsp. durum GN=Lpx-B1.2 PE=2 SV=1	-97.4613	25	95.8	39	3	17	N	SignalP-noTM
56.04	tr|W5FGJ7|W5FGJ7_WHEAT Lipoxygenase OS=Triticum aestivum PE=3 SV=1	-22.9639	5	96.1	23	1	4	N	SignalP-noTM
57.01	tr|F2CRI1|F2CRI1_HORVD Dihydrolipoyl dehydrogenase OS=Hordeum vulgare var. distichum PE=2 SV=1	-159.984	49	58.9	182	1	20	N	SignalP-noTM
57.02	tr|W5A8C1|W5A8C1_WHEAT Uncharacterized protein (Fragment) OS=Triticum aestivum PE=3 SV=1	-158.808	46	62.8	179	1	20	N	SignalP-noTM
57.03	tr|B8AYG2|B8AYG2_ORYSI Dihydrolipoyl dehydrogenase OS=Oryza sativa subsp. indica GN=OsI_18533 PE=3 SV=1	-63.3581	25	58.9	69	1	11	N	SignalP-noTM
58.01	tr|F2CX32|F2CX32_HORVD Pyruvate kinase OS=Hordeum vulgare var. distichum PE=2 SV=1	-88.2449	38	57.3	182	0	16	N	SignalP-noTM
59.01	tr|M8CW07|M8CW07_AEGTA Putative ATP-citrate synthase OS=Aegilops tauschii GN=F775_30048 PE=4 SV=1	-184.958	36	108.3	180	0	26	N	SignalP-noTM
60.01	tr|M7YZE8|M7YZE8_TRIUA Lactoylglutathione lyase OS=Triticum urartu GN=TRIUR3_09101 PE=4 SV=1	-129.612	68	32.5	139	5	16	N	SignalP-noTM
60.02	tr|I1I0X2|I1I0X2_BRADI Uncharacterized protein OS=Brachypodium distachyon GN=BRADI3G14960 PE=4 SV=1	-114.191	45	32.5	117	3	14	N	SignalP-noTM
60.03	tr|M7YAG3|M7YAG3_TRIUA Putative lactoylglutathione lyase, chloroplast OS=Triticum urartu GN=TRIUR3_28486 PE=4 SV=1	-42.0814	27	38.3	26	6	8	N	SignalP-noTM
60.04	tr|I1HZJ3|I1HZJ3_BRADI Uncharacterized protein OS=Brachypodium distachyon GN=BRADI3G10330 PE=4 SV=1	-12.5864	8	37.8	3	2	3	N	SignalP-noTM
61.01	tr|W5I6K9|W5I6K9_WHEAT Annexin (Fragment) OS=Triticum aestivum PE=3 SV=1	-110.896	59	30.2	119	5	18	N	SignalP-noTM
61.02	tr|M7YTD3|M7YTD3_TRIUA Annexin OS=Triticum urartu GN=TRIUR3_03306 PE=3 SV=1	-124.651	59	35.2	112	6	19	N	SignalP-noTM
61.03	tr|M8BB79|M8BB79_AEGTA Annexin OS=Aegilops tauschii GN=F775_31729 PE=3 SV=1	-26.635	20	35.2	20	1	5	N	SignalP-noTM
61.04	tr|M7Z922|M7Z922_TRIUA Annexin OS=Triticum urartu GN=TRIUR3_16577 PE=3 SV=1	-20.5169	18	34.9	18	1	5	N	SignalP-noTM
62.01	tr|W5FP08|W5FP08_WHEAT Uncharacterized protein OS=Triticum aestivum PE=4 SV=1	-185.821	11	391.9	140	1	29	N	SignalP-noTM
62.02	tr|W5G4U6|W5G4U6_WHEAT Uncharacterized protein OS=Triticum aestivum PE=4 SV=1	-161.521	11	377	140	2	26	N	SignalP-noTM
62.03	tr|W5EYH2|W5EYH2_WHEAT Uncharacterized protein OS=Triticum aestivum PE=4 SV=1	-166.613	10	392.7	118	1	27	N	SignalP-noTM
62.04	tr|K3Z321|K3Z321_SETIT Uncharacterized protein OS=Setaria italica GN=Si020939m.g PE=4 SV=1	-71.9696	4	402	39	2	14	N	SignalP-noTM
63.01	tr|M8BLY6|M8BLY6_AEGTA Glycerol-3-phosphate acyltransferase 6 OS=Aegilops tauschii GN=F775_29116 PE=4 SV=1	-148.019	56	55.1	159	1	26	N	SignalP-TM
63.02	tr|D8L9N9|D8L9N9_WHEAT Chromosome 3B, genomic scaffold, cultivar Chinese Spring OS=Triticum aestivum GN=TAA_ctg0528b.00030.1 PE=4 SV=1	-154.844	60	55.2	151	2	27	N	SignalP-TM
64.01	tr|M8B843|M8B843_AEGTA Uncharacterized protein OS=Aegilops tauschii GN=F775_26398 PE=4 SV=1	-177.045	32	110.3	123	3	24	N	SignalP-noTM
64.02	tr|W4ZTN0|W4ZTN0_WHEAT Uncharacterized protein OS=Triticum aestivum PE=4 SV=1	-150.861	31	87.6	101	1	20	N	SignalP-noTM
64.03	tr|A2Z8U8|A2Z8U8_ORYSI Uncharacterized protein OS=Oryza sativa subsp. indica GN=OsI_34142 PE=4 SV=1	-30.7493	6	99.2	34	2	4	N	SignalP-TM
64.04	tr|K4A5A5|K4A5A5_SETIT Uncharacterized protein OS=Setaria italica GN=Si034059m.g PE=4 SV=1	-38.6091	6	110.5	31	1	5	N	SignalP-noTM
65.01	tr|A5HE90|A5HE90_WHEAT Hypersensitive response protein OS=Triticum aestivum GN=hir1 PE=2 SV=1	-86.3991	55	31.2	83	11	13	N	SignalP-noTM
65.02	tr|B6D9L4|B6D9L4_WHEAT Hypersensitive induced response protein 3 OS=Triticum aestivum GN=HIR3 PE=2 SV=1	-91.5609	62	31.4	72	2	14	N	SignalP-noTM
65.03	tr|H9CDF8|H9CDF8_WHEAT Hypersensitive induced reaction protein 3 OS=Triticum aestivum GN=hir3 PE=4 SV=1	-82.7794	61	31.4	65	1	13	N	SignalP-noTM
65.04	tr|J3MAB6|J3MAB6_ORYBR Uncharacterized protein OS=Oryza brachyantha GN=OB05G35400 PE=4 SV=1	-62.0293	39	31.4	56	1	9	N	SignalP-noTM
65.05	tr|F1JYU6|F1JYU6_WHEAT Hypersensitive induced reaction protein 2 OS=Triticum aestivum GN=hir2 PE=2 SV=1	-18.1859	18	31.2	16	3	5	N	SignalP-noTM
66.01	tr|W5DYX2|W5DYX2_WHEAT Uncharacterized protein OS=Triticum aestivum PE=4 SV=1	-198.842	45	86.7	165	0	27	N	SignalP-noTM
67.01	tr|M8AQ24|M8AQ24_TRIUA Ribulose bisphosphate carboxylase small chain OS=Triticum urartu GN=TRIUR3_33919 PE=3 SV=1	-83.4209	89	14.8	152	3	12	N	SignalP-noTM
67.02	tr|Q9ZWG2|Q9ZWG2_BROCA Ribulose bisphosphate carboxylase small chain (Fragment) OS=Bromus catharticus GN=rbcS PE=3 SV=1	-37.9997	43	18.3	100	1	7	N	SignalP-noTM
67.03	tr|M8BIS3|M8BIS3_AEGTA Ribulose bisphosphate carboxylase small chain OS=Aegilops tauschii GN=F775_06084 PE=3 SV=1	-59.9249	62	14.8	89	1	8	N	SignalP-noTM
67.04	tr|Q9SNZ6|Q9SNZ6_9POAL Ribulose bisphosphate carboxylase small chain (Fragment) OS=Avena maroccana GN=rbcS PE=2 SV=1	-11.9709	23	18.7	18	1	3	N	SignalP-noTM
68.01	tr|F2D7E0|F2D7E0_HORVD Predicted protein (Fragment) OS=Hordeum vulgare var. distichum PE=2 SV=1	-118.877	20	99.3	159	0	16	N	SignalP-noTM
69.01	tr|A3KLL4|A3KLL4_WHEAT Malate dehydrogenase OS=Triticum aestivum PE=2 SV=1	-150.057	70	35.4	158	0	19	N	SignalP-noTM
70.01	tr|M8D3H8|M8D3H8_AEGTA 40S ribosomal protein S4 OS=Aegilops tauschii GN=F775_29120 PE=3 SV=1	-106.005	60	29.8	155	0	16	N	SignalP-noTM
71.01	tr|M8ARX9|M8ARX9_AEGTA Dolichyl-diphosphooligosaccharide--protein glycosyltransferase 48 kDa subunit OS=Aegilops tauschii GN=F775_31390 PE=3 SV=1	-107.596	34	47.9	149	5	12	Y	SignalP-noTM
71.02	tr|W5HPL1|W5HPL1_WHEAT Dolichyl-diphosphooligosaccharide--protein glycosyltransferase 48 kDa subunit OS=Triticum aestivum PE=3 SV=1	-40.5144	31	23.5	65	1	6	N	SignalP-noTM
71.03	tr|W5HPE4|W5HPE4_WHEAT Dolichyl-diphosphooligosaccharide--protein glycosyltransferase 48 kDa subunit (Fragment) OS=Triticum aestivum PE=3 SV=1	-29.5935	65	8	35	1	3	N	SignalP-noTM
72.01	tr|M8CZ57|M8CZ57_AEGTA Putative aconitate hydratase, cytoplasmic OS=Aegilops tauschii GN=F775_27347 PE=4 SV=1	-200.751	43	102.1	119	2	28	N	SignalP-noTM
72.02	tr|M7Y7L9|M7Y7L9_TRIUA Putative aconitate hydratase, cytoplasmic OS=Triticum urartu GN=TRIUR3_28935 PE=4 SV=1	-187.312	48	93.7	114	1	27	N	SignalP-noTM
72.03	tr|N1QRT2|N1QRT2_AEGTA Putative aconitate hydratase, cytoplasmic OS=Aegilops tauschii GN=F775_01009 PE=4 SV=1	-100.161	10	217.6	34	13	15	N	SignalP-noTM
72.04	tr|W5HF31|W5HF31_WHEAT Uncharacterized protein OS=Triticum aestivum PE=4 SV=1	-15.1827	3	88.9	17	1	2	N	SignalP-noTM
73.01	tr|I3NM41|I3NM41_WHEAT Oleosin OS=Triticum aestivum GN=35D7.3 PE=3 SV=1	-46.8526	26	19	118	1	5	N	SignalP-TM
73.02	tr|W5E9F6|W5E9F6_WHEAT Oleosin OS=Triticum aestivum PE=3 SV=1	-48.1314	27	19.2	100	1	5	N	SignalP-TM
74.01	tr|R7VZF2|R7VZF2_AEGTA Phosphate carrier protein, mitochondrial OS=Aegilops tauschii GN=F775_28547 PE=3 SV=1	-93.0681	51	32.2	138	1	14	N	SignalP-noTM
74.02	tr|W5G8R8|W5G8R8_WHEAT Uncharacterized protein OS=Triticum aestivum PE=3 SV=1	-88.5048	55	30	137	1	14	Y	SignalP-noTM
74.03	tr|W5GMS3|W5GMS3_WHEAT Uncharacterized protein (Fragment) OS=Triticum aestivum PE=3 SV=1	-83.551	47	31	134	1	12	N	SignalP-noTM
75.01	tr|I1ILT7|I1ILT7_BRADI Serine hydroxymethyltransferase OS=Brachypodium distachyon GN=BRADI4G19470 PE=3 SV=1	-69.9302	25	56.3	125	7	10	N	SignalP-noTM
75.02	tr|M7Z9T4|M7Z9T4_TRIUA Serine hydroxymethyltransferase OS=Triticum urartu GN=TRIUR3_34875 PE=3 SV=1	-47.2665	17	51.6	46	4	7	N	SignalP-noTM
76.01	tr|M8CL08|M8CL08_AEGTA Peroxidase 12 OS=Aegilops tauschii GN=F775_28788 PE=3 SV=1	-90.2167	35	38.7	131	1	13	Y	SignalP-noTM
76.02	tr|W5DLG4|W5DLG4_WHEAT Uncharacterized protein OS=Triticum aestivum PE=3 SV=1	-88.0072	36	38.8	128	1	13	Y	SignalP-noTM
76.03	tr|F2EEV5|F2EEV5_HORVD Predicted protein OS=Hordeum vulgare var. distichum PE=2 SV=1	-32.5717	13	38.6	57	1	5	Y	SignalP-noTM
77.01	tr|B2ZGL2|B2ZGL2_WHEAT Plastid acetyl-CoA carboxylase OS=Triticum aestivum GN=Acc-1 PE=4 SV=1	-283.039	27	254.6	136	2	44	N	SignalP-noTM
77.02	tr|B2ZGK8|B2ZGK8_AEGTA Acetyl-CoA carboxylase OS=Aegilops tauschii GN=Acc-1 PE=4 SV=1	-270.286	27	254.5	135	1	43	N	SignalP-noTM
78.01	sp|Q40078|VATB1_HORVU V-type proton ATPase subunit B 1 OS=Hordeum vulgare PE=1 SV=1	-187.508	59	53.9	137	0	24	N	SignalP-noTM
79.01	tr|M8BVA6|M8BVA6_AEGTA Aspartate aminotransferase OS=Aegilops tauschii GN=F775_32947 PE=3 SV=1	-167.992	79	44.5	132	7	24	N	SignalP-noTM
79.02	tr|M0USC9|M0USC9_HORVD Aspartate aminotransferase OS=Hordeum vulgare var. distichum PE=3 SV=1	-138.188	49	49.9	120	2	19	N	SignalP-noTM
80.01	sp|P0CG86|RS271_HORVU Ubiquitin-40S ribosomal protein S27a OS=Hordeum vulgare GN=MUB1 PE=3 SV=1	-40.9154	41	17.6	129	2	6	N	SignalP-noTM
80.02	sp|P0CH34|RL40A_ORYSJ Ubiquitin-60S ribosomal protein L40-1 OS=Oryza sativa subsp. japonica GN=Ub-CEP52-1 PE=2 SV=1	-38.1871	43	14.7	128	1	5	N	SignalP-noTM
80.03	tr|T1NJN3|T1NJN3_TRIUA Uncharacterized protein (Fragment) OS=Triticum urartu PE=4 SV=1	-39.3887	58	7.4	116	1	4	N	SignalP-noTM
80.04	tr|J3MGS5|J3MGS5_ORYBR Uncharacterized protein OS=Oryza brachyantha GN=OB06G32190 PE=4 SV=1	-24.037	12	32.6	62	1	3	N	SignalP-noTM
81.01	sp|P12299|GLGL2_WHEAT Glucose-1-phosphate adenylyltransferase large subunit, chloroplastic/amyloplastic OS=Triticum aestivum GN=AGP-L PE=2 SV=2	-152.827	54	57.7	133	0	23	N	SignalP-noTM
82.01	tr|M8CUF2|M8CUF2_AEGTA Uncharacterized protein OS=Aegilops tauschii GN=F775_29537 PE=4 SV=1	-149.294	76	32.6	111	15	17	N	SignalP-noTM
82.02	tr|M7YZ21|M7YZ21_TRIUA Guanine nucleotide-binding protein subunit beta-like protein B OS=Triticum urartu GN=TRIUR3_05496 PE=4 SV=1	-40.3016	25	38.9	26	1	7	N	SignalP-noTM
82.03	tr|F2D6E2|F2D6E2_HORVD Predicted protein OS=Hordeum vulgare var. distichum PE=2 SV=1	-44.0575	26	36.2	25	1	6	N	SignalP-noTM
83.01	tr|I0JTW5|I0JTW5_WHEAT Eukaryotic translation initiation factor 3 subunit A OS=Triticum aestivum PE=3 SV=1	-100.345	24	116.7	116	8	21	N	SignalP-noTM
83.02	tr|W5DM83|W5DM83_WHEAT Uncharacterized protein OS=Triticum aestivum PE=3 SV=1	-49.1401	16	86.8	50	2	10	N	SignalP-noTM
83.03	tr|B8ACZ5|B8ACZ5_ORYSI Eukaryotic translation initiation factor 3 subunit A OS=Oryza sativa subsp. indica GN=OsI_00169 PE=3 SV=1	-53.9553	13	113.7	42	1	12	N	SignalP-noTM
84.01	tr|F2CT73|F2CT73_HORVD Predicted protein OS=Hordeum vulgare var. distichum PE=2 SV=1	-80.2329	48	28.1	129	0	12	N	SignalP-noTM
85.01	tr|D1MDV2|D1MDV2_HORVD Alpha-glucosidase OS=Hordeum vulgare var. distichum GN=Agl1 PE=2 SV=1	-92.7002	20	96.4	64	3	13	N	SignalP-noTM
85.02	tr|W5I2S5|W5I2S5_WHEAT Uncharacterized protein OS=Triticum aestivum PE=3 SV=1	-56.1818	20	51.2	47	2	8	Y	SignalP-noTM
85.03	tr|M8CTT0|M8CTT0_AEGTA Putative alpha-glucosidase OS=Aegilops tauschii GN=F775_16784 PE=3 SV=1	-74.2785	17	97.6	40	3	13	Y	SignalP-noTM
85.04	tr|M7ZPD9|M7ZPD9_TRIUA Alpha-glucosidase OS=Triticum urartu GN=TRIUR3_13073 PE=3 SV=1	-48.8719	11	84.2	36	1	7	Y	SignalP-noTM
85.05	tr|W5AWI8|W5AWI8_WHEAT Uncharacterized protein OS=Triticum aestivum PE=3 SV=1	-43.6826	25	58.2	25	5	9	N	SignalP-TM
85.06	tr|F2EHN1|F2EHN1_HORVD Predicted protein OS=Hordeum vulgare var. distichum PE=2 SV=1	-35.6643	9	95.9	18	1	7	Y	SignalP-noTM
85.07	tr|W5C0J9|W5C0J9_WHEAT Uncharacterized protein OS=Triticum aestivum PE=4 SV=1	-19.9038	44	9.9	8	1	4	N	SignalP-noTM
85.08	tr|W5B8J4|W5B8J4_WHEAT Uncharacterized protein OS=Triticum aestivum PE=3 SV=1	-21.5516	13	32	7	1	4	Y	SignalP-noTM
86.01	tr|D8L9B3|D8L9B3_WHEAT Protein disulfide isomerase family protein 4-1 OS=Triticum aestivum GN=pdil4-1 PE=2 SV=1	-74.1993	39	40.1	128	0	9	Y	SignalP-noTM
87.01	tr|M8C4G6|M8C4G6_AEGTA Coatomer subunit beta OS=Aegilops tauschii GN=F775_29180 PE=4 SV=1	-158.953	30	101.6	126	7	22	N	SignalP-noTM
87.02	tr|A0A077RSB4|A0A077RSB4_WHEAT Chromosome 3B, genomic scaffold, cultivar Chinese Spring OS=Triticum aestivum GN=TRAES_3BF035100020CFD_c1 PE=4 SV=1	-103.289	19	105.2	94	2	17	N	SignalP-TM
88.01	tr|A1YE34|A1YE34_WHEAT Ribosomal protein L3-B2 OS=Triticum aestivum GN=RPL3-B2 PE=2 SV=1	-92.1254	38	44.5	104	6	17	N	SignalP-noTM
88.02	tr|A1YE31|A1YE31_WHEAT Ribosomal protein L3-A3 OS=Triticum aestivum GN=RPL3-A3 PE=2 SV=1	-82.2617	38	44.5	82	5	16	N	SignalP-noTM
89.01	tr|W5GVR2|W5GVR2_WHEAT Uncharacterized protein OS=Triticum aestivum PE=4 SV=1	-83.5874	55	24.4	124	4	12	N	SignalP-noTM
89.02	tr|F2DAK3|F2DAK3_HORVD Predicted protein OS=Hordeum vulgare var. distichum PE=2 SV=1	-59.8774	37	24.3	102	1	9	N	SignalP-noTM
89.03	tr|Q5I7L4|Q5I7L4_WHEAT 60S ribosomal protein L6 OS=Triticum aestivum PE=1 SV=1	-52.0287	38	24.4	82	2	9	N	SignalP-noTM
90.01	tr|M7ZN42|M7ZN42_TRIUA Plastidic glucose transporter 4 OS=Triticum urartu GN=TRIUR3_03391 PE=3 SV=1	-107.352	37	52	112	4	13	N	SignalP-noTM
90.02	tr|M8BPV6|M8BPV6_AEGTA Plastidic glucose transporter 4 OS=Aegilops tauschii GN=F775_29440 PE=3 SV=1	-88.8557	34	51.3	97	2	11	N	SignalP-TM
90.03	tr|K3XGD1|K3XGD1_SETIT Uncharacterized protein OS=Setaria italica GN=Si000951m.g PE=3 SV=1	-19.6498	10	56.3	10	1	2	N	SignalP-TM
91.01	tr|F2CYK2|F2CYK2_HORVD Predicted protein OS=Hordeum vulgare var. distichum PE=2 SV=1	-90.2132	20	74.6	103	3	12	N	SignalP-noTM
91.02	tr|M7ZKK2|M7ZKK2_TRIUA Transmembrane 9 superfamily member 4 OS=Triticum urartu GN=TRIUR3_07979 PE=4 SV=1	-94.4206	25	63.4	103	4	13	Y	SignalP-noTM
92.01	tr|W5AE72|W5AE72_WHEAT Uncharacterized protein OS=Triticum aestivum PE=4 SV=1	-91.0078	37	49.4	99	4	11	N	SignalP-noTM
92.02	tr|F2DCS7|F2DCS7_HORVD Ketol-acid reductoisomerase OS=Hordeum vulgare var. distichum PE=2 SV=1	-99.3432	33	62.1	86	5	12	N	SignalP-noTM
93.01	tr|M0YS04|M0YS04_HORVD Uncharacterized protein OS=Hordeum vulgare var. distichum PE=4 SV=1	-81.0614	39	44.4	118	10	12	N	SignalP-noTM
93.02	tr|E9N9R6|E9N9R6_WHEAT Acyl-[acyl-carrier-protein] desaturase OS=Triticum aestivum GN=SAD2 PE=2 SV=1	-21.2277	9	44.5	24	1	3	N	SignalP-noTM
94.01	tr|W5EC70|W5EC70_WHEAT Uncharacterized protein OS=Triticum aestivum PE=4 SV=1	-163.88	12	278.2	115	17	25	N	SignalP-noTM
94.02	tr|W5ER16|W5ER16_WHEAT Uncharacterized protein OS=Triticum aestivum PE=4 SV=1	-68.3361	11	152.9	47	5	13	N	SignalP-noTM
95.01	sp|P20973|UBE11_WHEAT Ubiquitin-activating enzyme E1 1 OS=Triticum aestivum GN=UBA1 PE=1 SV=1	-198.921	41	116.8	102	1	29	N	SignalP-noTM
95.02	tr|R7WD52|R7WD52_AEGTA Ubiquitin-activating enzyme E1 1 OS=Aegilops tauschii GN=F775_27868 PE=3 SV=1	-198.377	42	112.7	101	2	29	N	SignalP-noTM
95.03	tr|M8B3J8|M8B3J8_TRIUA Ubiquitin-activating enzyme E1 2 OS=Triticum urartu GN=TRIUR3_10883 PE=3 SV=1	-128.414	29	113	83	6	21	N	SignalP-noTM
95.04	tr|K7V1I3|K7V1I3_MAIZE Uncharacterized protein OS=Zea mays GN=ZEAMMB73_373105 PE=3 SV=1	-87.6501	18	117.2	43	1	13	N	SignalP-noTM
95.05	tr|K3ZQ99|K3ZQ99_SETIT Uncharacterized protein OS=Setaria italica GN=Si028779m.g PE=3 SV=1	-35.228	8	117.5	23	1	6	N	SignalP-noTM
96.01	tr|M7ZDS1|M7ZDS1_TRIUA Uncharacterized protein OS=Triticum urartu GN=TRIUR3_24084 PE=3 SV=1	-94.8726	46	32.6	116	9	11	N	SignalP-noTM
96.02	tr|A0A077RY29|A0A077RY29_WHEAT Chromosome 3B, genomic scaffold, cultivar Chinese Spring OS=Triticum aestivum GN=TRAES_3BF280100010CFD_c1 PE=4 SV=1	-32.6264	23	32.5	42	4	6	N	SignalP-noTM
97.01	tr|M8CFC4|M8CFC4_AEGTA 40S ribosomal protein SA OS=Aegilops tauschii GN=F775_32135 PE=3 SV=1	-85.9697	47	33.2	99	6	15	N	SignalP-noTM
97.02	tr|M0WYK5|M0WYK5_HORVD 40S ribosomal protein SA OS=Hordeum vulgare var. distichum PE=3 SV=1	-57.0491	40	32.8	73	3	11	N	SignalP-noTM
97.03	tr|J3LKN4|J3LKN4_ORYBR Uncharacterized protein OS=Oryza brachyantha GN=OB03G16100 PE=3 SV=1	-33.3759	19	54.3	18	1	8	N	SignalP-noTM
98.01	tr|M7ZB42|M7ZB42_TRIUA Calreticulin OS=Triticum urartu GN=TRIUR3_05717 PE=3 SV=1	-129.277	52	47.1	107	2	15	Y	SignalP-noTM
98.02	tr|W5BHF2|W5BHF2_WHEAT Uncharacterized protein OS=Triticum aestivum PE=3 SV=1	-106.859	45	47.1	98	1	14	Y	SignalP-noTM
98.03	tr|M7ZIE1|M7ZIE1_TRIUA Calreticulin OS=Triticum urartu GN=TRIUR3_08809 PE=3 SV=1	-30.3207	23	52.4	22	7	8	Y	SignalP-noTM
99.01	tr|W5D067|W5D067_WHEAT Chromosome 3B, genomic scaffold, cultivar Chinese Spring OS=Triticum aestivum GN=TRAES_3BF058200010CFD_c1 PE=3 SV=1	-95.4637	76	22.2	111	3	15	N	SignalP-noTM
99.02	tr|M8BL41|M8BL41_AEGTA 40S ribosomal protein S5-1 OS=Aegilops tauschii GN=F775_31857 PE=3 SV=1	-97.5467	76	22.2	105	3	15	N	SignalP-noTM
99.03	tr|F2DGG3|F2DGG3_HORVD Predicted protein OS=Hordeum vulgare var. distichum PE=2 SV=1	-19.8768	15	22.2	29	1	2	N	SignalP-noTM
100.01	tr|M8C1W9|M8C1W9_AEGTA L-ascorbate peroxidase 2, cytosolic OS=Aegilops tauschii GN=F775_32894 PE=3 SV=1	-124.602	85	27.6	93	2	15	N	SignalP-noTM
100.02	tr|W5AZ53|W5AZ53_WHEAT Uncharacterized protein (Fragment) OS=Triticum aestivum PE=3 SV=1	-124.426	54	43.9	92	2	15	N	SignalP-noTM
100.03	tr|J3MPG1|J3MPG1_ORYBR Uncharacterized protein OS=Oryza brachyantha GN=OB07G32930 PE=3 SV=1	-30.2014	25	27.1	34	1	6	N	SignalP-noTM
100.04	tr|M7ZQM4|M7ZQM4_TRIUA L-ascorbate peroxidase 1, cytosolic OS=Triticum urartu GN=TRIUR3_20326 PE=3 SV=1	-69.1644	52	27.4	24	1	10	N	SignalP-noTM
100.05	tr|W5EJK0|W5EJK0_WHEAT Uncharacterized protein OS=Triticum aestivum PE=3 SV=1	-67.6459	52	27.4	22	1	10	N	SignalP-noTM
101.01	sp|Q40073-2|RCAA_HORVU Isoform Short of Ribulose bisphosphate carboxylase/oxygenase activase A, chloroplastic OS=Hordeum vulgare GN=RCAA	-83.9052	32	47	109	5	10	N	SignalP-noTM
101.02	tr|W5EDT1|W5EDT1_WHEAT Uncharacterized protein OS=Triticum aestivum PE=4 SV=1	-42.5293	32	21.6	37	1	4	N	SignalP-noTM
101.03	tr|C5Y1T6|C5Y1T6_SORBI Putative uncharacterized protein Sb05g027880 OS=Sorghum bicolor GN=Sb05g027880 PE=4 SV=1	-16.5384	8	52.1	21	1	3	N	SignalP-noTM
101.04	tr|A2ZH35|A2ZH35_ORYSI Putative uncharacterized protein OS=Oryza sativa subsp. indica GN=OsI_37097 PE=4 SV=1	-17.3886	9	39.5	19	1	2	N	SignalP-noTM
102.01	tr|F2DDR9|F2DDR9_HORVD Hexokinase 5 OS=Hordeum vulgare var. distichum GN=HXK5 PE=2 SV=1	-126.901	50	54.6	91	4	18	N	SignalP-noTM
102.02	tr|W4ZMA7|W4ZMA7_WHEAT Uncharacterized protein OS=Triticum aestivum PE=3 SV=1	-141.022	62	46.9	87	4	17	N	SignalP-noTM
102.03	tr|W5A7R2|W5A7R2_WHEAT Uncharacterized protein OS=Triticum aestivum PE=3 SV=1	-120.061	62	44.2	79	1	17	N	SignalP-TM
103.01	tr|F2DVK4|F2DVK4_HORVD Coatomer subunit gamma OS=Hordeum vulgare var. distichum PE=2 SV=1	-102.108	30	98.6	83	14	17	N	SignalP-noTM
103.02	tr|M7ZY63|M7ZY63_TRIUA Coatomer subunit gamma OS=Triticum urartu GN=TRIUR3_09315 PE=3 SV=1	-97.3512	22	98.1	74	1	13	N	SignalP-noTM
103.03	tr|W5DZ58|W5DZ58_WHEAT Coatomer subunit gamma OS=Triticum aestivum PE=3 SV=1	-94.1549	22	99.5	66	1	13	N	SignalP-noTM
104.01	tr|A0A077RAG2|A0A077RAG2_WHEAT WGS project CBUC00000000 data, cultivar Chinese Spring, contig v443_1518 OS=Triticum aestivum GN=TRAES_3BF151800050CFD_c1 PE=4 SV=1	-75.6074	73	15	109	3	10	N	SignalP-noTM
104.02	tr|M7YZS1|M7YZS1_TRIUA Cytochrome b5 OS=Triticum urartu GN=TRIUR3_04685 PE=3 SV=1	-66.679	71	15	105	1	8	N	SignalP-noTM
104.03	tr|M7ZZ06|M7ZZ06_TRIUA Cytochrome b5 OS=Triticum urartu GN=TRIUR3_29901 PE=3 SV=1	-22.8125	39	14.8	36	1	3	N	SignalP-noTM
104.04	tr|W5F994|W5F994_WHEAT Uncharacterized protein OS=Triticum aestivum PE=3 SV=1	-25.3054	39	14.8	36	1	3	N	SignalP-noTM
104.05	tr|W5FZD8|W5FZD8_WHEAT Uncharacterized protein OS=Triticum aestivum PE=3 SV=1	-16.1593	27	14.7	6	1	2	N	SignalP-noTM
105.01	tr|M7Y6Y7|M7Y6Y7_TRIUA 40S ribosomal protein S15 OS=Triticum urartu GN=TRIUR3_29387 PE=3 SV=1	-55.6787	53	17.3	73	5	6	N	SignalP-noTM
105.02	tr|W5FZH1|W5FZH1_WHEAT Uncharacterized protein OS=Triticum aestivum PE=3 SV=1	-50.07	37	21.1	39	1	5	N	SignalP-noTM
105.03	tr|W5FBD5|W5FBD5_WHEAT Uncharacterized protein OS=Triticum aestivum PE=3 SV=1	-50.469	55	17.2	24	1	6	N	SignalP-noTM
106.01	tr|W5GWY5|W5GWY5_WHEAT Uncharacterized protein OS=Triticum aestivum PE=3 SV=1	-183.145	52	55.1	101	5	19	N	SignalP-noTM
106.02	tr|W5GLA4|W5GLA4_WHEAT Uncharacterized protein (Fragment) OS=Triticum aestivum PE=3 SV=1	-162.353	50	53.8	99	4	18	N	SignalP-noTM
107.01	tr|W5FZM1|W5FZM1_WHEAT Uncharacterized protein OS=Triticum aestivum PE=4 SV=1	-71.6157	44	42	108	1	11	Y	SignalP-noTM
107.02	tr|W5DMR0|W5DMR0_WHEAT Uncharacterized protein OS=Triticum aestivum PE=4 SV=1	-69.4755	50	41.7	86	2	12	Y	SignalP-noTM
107.03	tr|M8AM38|M8AM38_TRIUA Uncharacterized protein OS=Triticum urartu GN=TRIUR3_02856 PE=4 SV=1	-16.2432	42	18.1	14	1	3	Y	SignalP-noTM
108.01	tr|R7W2Y9|R7W2Y9_AEGTA Rab GDP dissociation inhibitor alpha OS=Aegilops tauschii GN=F775_31900 PE=4 SV=1	-135.574	44	60.1	89	4	20	N	SignalP-noTM
108.02	tr|M7ZMS3|M7ZMS3_TRIUA Rab GDP dissociation inhibitor alpha OS=Triticum urartu GN=TRIUR3_14044 PE=4 SV=1	-91.7352	43	47.2	62	9	17	N	SignalP-noTM
108.03	tr|W5A376|W5A376_WHEAT Uncharacterized protein OS=Triticum aestivum PE=4 SV=1	-86.1969	45	47	60	2	15	N	SignalP-noTM
109.01	tr|B4FB55|B4FB55_MAIZE Ras-related protein ARA-3 OS=Zea mays PE=2 SV=1	-45.0287	42	23.8	48	5	7	N	SignalP-noTM
109.02	tr|B4FRS1|B4FRS1_MAIZE Ras-related protein Rab-6A OS=Zea mays PE=2 SV=1	-39.4776	29	22.8	35	5	6	N	SignalP-noTM
109.03	tr|F2CRB3|F2CRB3_HORVD Predicted protein OS=Hordeum vulgare var. distichum PE=2 SV=1	-38.642	41	22.4	32	3	6	N	SignalP-noTM
109.04	tr|F2CUN1|F2CUN1_HORVD Predicted protein OS=Hordeum vulgare var. distichum PE=2 SV=1	-24.4516	32	22.5	17	2	5	N	SignalP-noTM
109.05	tr|J3LWE2|J3LWE2_ORYBR Uncharacterized protein OS=Oryza brachyantha GN=OB04G14670 PE=3 SV=1	-33.1931	26	23.9	13	3	4	N	SignalP-noTM
109.06	tr|F2D9P7|F2D9P7_HORVD Predicted protein OS=Hordeum vulgare var. distichum PE=2 SV=1	-29.8389	26	22.7	12	3	4	N	SignalP-noTM
109.07	tr|B8AWV8|B8AWV8_ORYSI Putative uncharacterized protein OS=Oryza sativa subsp. indica GN=OsI_18114 PE=3 SV=1	-9.32975	14	23	9	1	2	N	SignalP-noTM
110.01	tr|W5AXI7|W5AXI7_WHEAT Uncharacterized protein (Fragment) OS=Triticum aestivum PE=4 SV=1	-138.176	37	65	82	7	16	Y	SignalP-noTM
110.02	tr|W5B8K7|W5B8K7_WHEAT Uncharacterized protein OS=Triticum aestivum PE=4 SV=1	-117.598	31	63.7	81	7	16	N	SignalP-noTM
111.01	tr|W5D4D9|W5D4D9_WHEAT Chromosome 3B, genomic scaffold, cultivar Chinese Spring OS=Triticum aestivum GN=TRAES_3BF063600070CFD_c1 PE=3 SV=1	-117.237	93	23.3	73	7	14	N	SignalP-noTM
111.02	tr|N1R0B3|N1R0B3_AEGTA Uncharacterized protein OS=Aegilops tauschii GN=F775_30918 PE=3 SV=1	-90.5498	81	23.4	70	3	12	N	SignalP-noTM
111.03	tr|T1LJ90|T1LJ90_TRIUA Uncharacterized protein OS=Triticum urartu PE=3 SV=1	-82.264	70	24.8	49	4	12	N	SignalP-noTM
111.04	tr|W5CHP9|W5CHP9_WHEAT Uncharacterized protein OS=Triticum aestivum PE=4 SV=1	-30.9113	58	8.9	18	1	4	N	SignalP-noTM
112.01	tr|M8CWA3|M8CWA3_AEGTA Pyruvate kinase OS=Aegilops tauschii GN=F775_26624 PE=3 SV=1	-68.1861	27	55.3	110	1	9	N	SignalP-noTM
112.02	tr|F2CS51|F2CS51_HORVD Pyruvate kinase OS=Hordeum vulgare var. distichum PE=2 SV=1	-67.0152	25	55.3	104	1	9	N	SignalP-noTM
113.01	tr|W5FVN0|W5FVN0_WHEAT Uncharacterized protein OS=Triticum aestivum PE=4 SV=1	-97.8695	31	73.6	103	3	16	N	SignalP-noTM
113.02	tr|M8A4H9|M8A4H9_TRIUA Long chain acyl-CoA synthetase 2 OS=Triticum urartu GN=TRIUR3_24127 PE=4 SV=1	-96.6602	30	70.1	87	2	15	N	SignalP-noTM
113.03	tr|I1IL24|I1IL24_BRADI Uncharacterized protein OS=Brachypodium distachyon GN=BRADI4G16280 PE=4 SV=1	-25.11	9	74.6	42	1	5	N	SignalP-noTM
114.01	tr|F2CQY1|F2CQY1_HORVD Predicted protein OS=Hordeum vulgare var. distichum PE=2 SV=1	-85.7075	46	25.3	104	6	11	N	SignalP-noTM
114.02	tr|F2DZ63|F2DZ63_HORVD Predicted protein OS=Hordeum vulgare var. distichum PE=2 SV=1	-12.7121	11	30.2	20	1	3	N	SignalP-noTM
114.03	tr|F2DRK6|F2DRK6_HORVD Predicted protein OS=Hordeum vulgare var. distichum PE=2 SV=1	-16.4447	25	25.4	9	2	6	N	SignalP-noTM
115.01	tr|W5DAF0|W5DAF0_WHEAT Uncharacterized protein OS=Triticum aestivum PE=4 SV=1	-145.934	42	50.3	101	3	14	N	SignalP-noTM
115.02	tr|W5D4W6|W5D4W6_WHEAT Chromosome 3B, genomic scaffold, cultivar Chinese Spring OS=Triticum aestivum GN=TRAES_3BF153000010CFD_c1 PE=4 SV=1	-122.843	34	54.1	87	2	13	N	SignalP-noTM
116.01	tr|W5E8I4|W5E8I4_WHEAT Uncharacterized protein OS=Triticum aestivum PE=3 SV=1	-122.024	49	53.6	90	4	19	N	SignalP-noTM
116.02	tr|M8D6T6|M8D6T6_AEGTA Putative mitochondrial-processing peptidase subunit beta OS=Aegilops tauschii GN=F775_03197 PE=3 SV=1	-122.221	22	101.4	82	2	18	N	SignalP-noTM
116.03	tr|M8A813|M8A813_TRIUA Putative mitochondrial-processing peptidase subunit beta OS=Triticum urartu GN=TRIUR3_08562 PE=3 SV=1	-108.285	48	43.2	80	1	16	N	SignalP-noTM
117.01	tr|W5AMP7|W5AMP7_WHEAT Uncharacterized protein OS=Triticum aestivum PE=4 SV=1	-120.222	64	37.9	81	8	18	N	SignalP-TM
117.02	tr|F2D9Z5|F2D9Z5_HORVD Predicted protein OS=Hordeum vulgare var. distichum PE=2 SV=1	-98.1409	55	38	74	3	14	N	SignalP-noTM
117.03	tr|K3Z7E4|K3Z7E4_SETIT Uncharacterized protein OS=Setaria italica GN=Si022464m.g PE=4 SV=1	-15.7454	17	37.9	21	1	4	N	SignalP-noTM
118.01	tr|W5BJN8|W5BJN8_WHEAT Uncharacterized protein OS=Triticum aestivum PE=3 SV=1	-59.1441	34	30.3	68	4	7	N	SignalP-TM
118.02	tr|A7J2I3|A7J2I3_WHEAT Plasma membrane intrinsic protein OS=Triticum aestivum GN=AQP4 PE=2 SV=1	-31.0648	15	29.8	24	4	5	N	SignalP-TM
118.03	tr|A7J2I2|A7J2I2_WHEAT Plasma membrane intrinsic protein OS=Triticum aestivum GN=AQP3 PE=2 SV=1	-25.3215	36	30.3	18	6	8	N	SignalP-TM
118.04	tr|G3E8E1|G3E8E1_WHEAT Aquaporin 7 OS=Triticum aestivum GN=AQP7 PE=2 SV=1	-20.09	19	30.3	16	1	4	N	SignalP-TM
118.05	tr|I1IZR7|I1IZR7_BRADI Uncharacterized protein OS=Brachypodium distachyon GN=BRADI5G15970 PE=3 SV=1	-8.43215	18	29.8	5	1	3	N	SignalP-TM
119.01	tr|W5B5M5|W5B5M5_WHEAT Uncharacterized protein OS=Triticum aestivum PE=3 SV=1	-122.211	44	48.6	80	2	18	N	SignalP-TM
119.02	tr|W5BQ37|W5BQ37_WHEAT Uncharacterized protein OS=Triticum aestivum PE=3 SV=1	-113.989	41	50.9	78	1	17	N	SignalP-noTM
119.03	tr|W5DUE4|W5DUE4_WHEAT Uncharacterized protein OS=Triticum aestivum PE=3 SV=1	-74.2248	34	39	39	8	11	N	SignalP-noTM
120.01	tr|M7ZFF7|M7ZFF7_TRIUA 40S ribosomal protein S6 OS=Triticum urartu GN=TRIUR3_03809 PE=3 SV=1	-85.4594	44	28.4	90	4	11	N	SignalP-noTM
120.02	tr|F2EFR1|F2EFR1_HORVD 40S ribosomal protein S6 OS=Hordeum vulgare var. distichum PE=2 SV=1	-63.0035	41	28.3	46	2	9	N	SignalP-noTM
121.01	tr|F2DEY7|F2DEY7_HORVD Predicted protein (Fragment) OS=Hordeum vulgare var. distichum PE=2 SV=1	-134.614	44	73.4	103	0	18	N	SignalP-noTM
122.01	tr|M0XFE2|M0XFE2_HORVD Uncharacterized protein OS=Hordeum vulgare var. distichum PE=4 SV=1	-82.0761	59	36.2	102	0	14	N	SignalP-noTM
123.01	tr|F6LAX4|F6LAX4_WHEAT Protein phosphatase 2A structural subunit OS=Triticum aestivum PE=4 SV=1	-83.2699	38	65.4	99	9	15	N	SignalP-noTM
123.02	tr|J3N7S0|J3N7S0_ORYBR Uncharacterized protein OS=Oryza brachyantha GN=OB11G18560 PE=4 SV=1	-34.5979	17	65.5	42	1	7	N	SignalP-noTM
124.01	tr|W5H1N6|W5H1N6_WHEAT Endoglucanase OS=Triticum aestivum PE=3 SV=1	-81.578	38	31.5	51	6	8	Y	SignalP-noTM
124.02	tr|M7ZMS4|M7ZMS4_TRIUA Endoglucanase OS=Triticum urartu GN=TRIUR3_11297 PE=3 SV=1	-89.6455	40	41.1	43	1	10	N	SignalP-noTM
124.03	tr|R7VYR2|R7VYR2_AEGTA Endoglucanase OS=Aegilops tauschii GN=F775_20676 PE=3 SV=1	-61.1376	13	56.9	42	2	6	N	SignalP-noTM
124.04	tr|W5GH23|W5GH23_WHEAT Endoglucanase OS=Triticum aestivum PE=3 SV=1	-86.4626	47	36.7	37	1	10	Y	SignalP-noTM
125.01	tr|M7YTH6|M7YTH6_TRIUA 60S ribosomal protein L13a-4 OS=Triticum urartu GN=TRIUR3_17673 PE=3 SV=1	-65.6838	41	23.4	80	8	9	N	SignalP-noTM
125.02	tr|M7ZII7|M7ZII7_TRIUA 60S ribosomal protein L13a-4 OS=Triticum urartu GN=TRIUR3_09613 PE=3 SV=1	-38.5569	30	23.6	42	6	7	N	SignalP-noTM
126.01	tr|N1R356|N1R356_AEGTA Formate dehydrogenase, mitochondrial OS=Aegilops tauschii GN=F775_27900 PE=3 SV=1	-119.678	56	41.3	96	5	15	Y	SignalP-noTM
126.02	tr|J3ME94|J3ME94_ORYBR Uncharacterized protein OS=Oryza brachyantha GN=OB06G23380 PE=3 SV=1	-58.3129	33	41.3	49	1	8	N	SignalP-noTM
126.03	tr|W5EQG5|W5EQG5_WHEAT Uncharacterized protein OS=Triticum aestivum PE=3 SV=1	-57.0114	28	41.3	49	1	7	N	SignalP-noTM
126.04	tr|M8D1A8|M8D1A8_AEGTA Formate dehydrogenase, mitochondrial OS=Aegilops tauschii GN=F775_06685 PE=3 SV=1	-51.383	25	39.4	48	1	7	N	SignalP-noTM
127.01	tr|F2D448|F2D448_HORVD Predicted protein OS=Hordeum vulgare var. distichum PE=2 SV=1	-86.1954	43	30.2	92	2	11	N	SignalP-noTM
127.02	tr|M8BR59|M8BR59_AEGTA 40S ribosomal protein S2-3 OS=Aegilops tauschii GN=F775_29507 PE=3 SV=1	-80.6575	51	23.2	83	1	10	N	SignalP-noTM
127.03	tr|W5CHL2|W5CHL2_WHEAT Uncharacterized protein (Fragment) OS=Triticum aestivum PE=4 SV=1	-8.55721	49	5.9	23	1	2	N	SignalP-noTM
128.01	tr|F2DTT4|F2DTT4_HORVD Predicted protein OS=Hordeum vulgare var. distichum PE=2 SV=1	-112.64	53	28.1	96	2	11	N	SignalP-noTM
128.02	tr|W5BGL0|W5BGL0_WHEAT Uncharacterized protein OS=Triticum aestivum PE=4 SV=1	-98.2607	53	28.2	93	2	11	N	SignalP-noTM
129.01	tr|D9IFB7|D9IFB7_WHEAT Aldehyde dehydrogenase 7b OS=Triticum aestivum PE=2 SV=1	-92.9698	37	54.2	97	0	12	N	SignalP-noTM
130.01	tr|M8CG75|M8CG75_AEGTA Uncharacterized protein OS=Aegilops tauschii GN=F775_30282 PE=4 SV=1	-128.686	61	36.9	95	9	16	N	SignalP-noTM
130.02	tr|B8ASC1|B8ASC1_ORYSI Putative uncharacterized protein OS=Oryza sativa subsp. indica GN=OsI_16722 PE=4 SV=1	-53.5304	24	37.4	37	1	8	N	SignalP-noTM
131.01	tr|M7ZUG3|M7ZUG3_TRIUA Aldehyde dehydrogenase family 2 member B7, mitochondrial OS=Triticum urartu GN=TRIUR3_32252 PE=3 SV=1	-161.438	46	59.5	96	0	19	N	SignalP-TM
132.01	tr|M8C829|M8C829_AEGTA 40S ribosomal protein S3a OS=Aegilops tauschii GN=F775_26634 PE=3 SV=1	-97.5716	62	29.3	94	6	14	N	SignalP-noTM
132.02	tr|Q7XY23|Q7XY23_WHEAT 40S ribosomal protein S3a OS=Triticum aestivum PE=2 SV=1	-63.7518	40	27	74	1	9	N	SignalP-noTM
133.01	tr|M8BXT5|M8BXT5_AEGTA Membrane steroid-binding protein 2 OS=Aegilops tauschii GN=F775_27693 PE=4 SV=1	-49.097	48	24.3	61	4	7	N	SignalP-noTM
133.02	tr|W4ZMT6|W4ZMT6_WHEAT Uncharacterized protein (Fragment) OS=Triticum aestivum PE=4 SV=1	-58.4965	37	31.7	61	4	7	N	SignalP-TM
133.03	tr|W5A2E7|W5A2E7_WHEAT Uncharacterized protein OS=Triticum aestivum PE=4 SV=1	-56.0292	52	24.3	46	2	8	N	SignalP-TM
133.04	tr|W4ZQJ2|W4ZQJ2_WHEAT Uncharacterized protein OS=Triticum aestivum PE=4 SV=1	-57.9697	58	25.1	45	1	9	N	SignalP-noTM
133.05	tr|M8B444|M8B444_AEGTA Membrane steroid-binding protein 1 OS=Aegilops tauschii GN=F775_30735 PE=4 SV=1	-41.151	50	25.2	18	1	7	N	SignalP-noTM
133.06	tr|F2D5V3|F2D5V3_HORVD Predicted protein OS=Hordeum vulgare var. distichum PE=2 SV=1	-28.1978	27	25.2	15	1	5	Y	SignalP-noTM
134.01	tr|F2DBD4|F2DBD4_HORVD Predicted protein OS=Hordeum vulgare var. distichum PE=2 SV=1	-102.771	49	34.4	95	0	13	N	SignalP-noTM
135.01	tr|A0A077RSI3|A0A077RSI3_WHEAT Chromosome 3B, genomic scaffold, cultivar Chinese Spring OS=Triticum aestivum GN=TRAES_3BF079100070CFD_c1 PE=4 SV=1	-107.15	73	26.7	64	4	13	N	SignalP-noTM
135.02	tr|M8AXJ0|M8AXJ0_AEGTA Triosephosphate isomerase OS=Aegilops tauschii GN=F775_27841 PE=3 SV=1	-107.421	60	33.2	63	5	14	N	SignalP-TM
135.03	tr|W5CDW8|W5CDW8_WHEAT Triosephosphate isomerase OS=Triticum aestivum PE=3 SV=1	-18.7844	20	27.2	11	3	4	N	SignalP-noTM
136.01	tr|W5B9Q2|W5B9Q2_WHEAT Uncharacterized protein OS=Triticum aestivum PE=4 SV=1	-90.286	52	30.5	77	2	10	N	SignalP-TM
136.02	tr|M8BB60|M8BB60_AEGTA Prohibitin-1, mitochondrial OS=Aegilops tauschii GN=F775_29475 PE=4 SV=1	-71.9369	54	24.7	60	1	9	N	SignalP-noTM
136.03	tr|M8AIC9|M8AIC9_TRIUA Prohibitin-1, mitochondrial OS=Triticum urartu GN=TRIUR3_27459 PE=4 SV=1	-59.0447	34	34.3	18	6	8	N	SignalP-noTM
137.01	tr|M7ZG23|M7ZG23_TRIUA Cell division cycle protein 48-like protein OS=Triticum urartu GN=TRIUR3_15885 PE=3 SV=1	-106.392	24	90.7	94	0	14	N	SignalP-noTM
138.01	tr|M7Z7X5|M7Z7X5_TRIUA 60S ribosomal protein L7-2 OS=Triticum urartu GN=TRIUR3_10102 PE=3 SV=1	-86.7149	58	28.2	82	1	16	N	SignalP-noTM
138.02	tr|W5G141|W5G141_WHEAT Uncharacterized protein OS=Triticum aestivum PE=3 SV=1	-85.0282	58	28.2	81	2	16	N	SignalP-noTM
138.03	tr|W5B9Z5|W5B9Z5_WHEAT Uncharacterized protein OS=Triticum aestivum PE=3 SV=1	-74.2964	49	28	77	2	14	N	SignalP-noTM
138.04	tr|M8BIM8|M8BIM8_AEGTA 60S ribosomal protein L7-2 OS=Aegilops tauschii GN=F775_31782 PE=3 SV=1	-68.9532	44	28	71	1	12	N	SignalP-noTM
138.05	tr|F2D1H7|F2D1H7_HORVD Predicted protein OS=Hordeum vulgare var. distichum PE=2 SV=1	-66.4239	45	28.2	70	1	14	N	SignalP-noTM
139.01	tr|W5FWD2|W5FWD2_WHEAT Uncharacterized protein (Fragment) OS=Triticum aestivum PE=3 SV=1	-92.2664	52	31.3	77	2	10	N	SignalP-noTM
139.02	tr|W5FH48|W5FH48_WHEAT Uncharacterized protein (Fragment) OS=Triticum aestivum PE=3 SV=1	-78.4047	39	36.8	76	1	9	N	SignalP-noTM
140.01	tr|W5FEQ2|W5FEQ2_WHEAT Uncharacterized protein OS=Triticum aestivum PE=4 SV=1	-101.038	51	31.8	93	0	11	N	SignalP-TM
141.01	tr|M8CZY8|M8CZY8_AEGTA Eukaryotic translation initiation factor 3 subunit C OS=Aegilops tauschii GN=F775_27713 PE=3 SV=1	-139.418	24	104.7	92	0	18	N	SignalP-noTM
142.01	tr|F2CQR0|F2CQR0_HORVD Malate dehydrogenase OS=Hordeum vulgare var. distichum PE=2 SV=1	-96.3692	59	35.8	43	2	13	N	SignalP-noTM
142.02	tr|R7WD67|R7WD67_AEGTA Malate dehydrogenase OS=Aegilops tauschii GN=F775_28588 PE=3 SV=1	-78.3692	59	34.6	34	1	12	N	SignalP-TM
142.03	tr|A0A077RTG8|A0A077RTG8_WHEAT Chromosome 3B, genomic scaffold, cultivar Chinese Spring OS=Triticum aestivum GN=TRAES_3BF087800010CFD_c1 PE=4 SV=1	-67.2607	46	35.3	31	7	10	N	SignalP-noTM
142.04	tr|M0Z6C2|M0Z6C2_HORVD Uncharacterized protein OS=Hordeum vulgare var. distichum PE=3 SV=1	-53.2138	31	41.6	24	9	10	N	SignalP-noTM
142.05	tr|M0XD84|M0XD84_HORVD Malate dehydrogenase OS=Hordeum vulgare var. distichum PE=3 SV=1	-30.888	23	35.3	23	1	6	N	SignalP-noTM
143.01	tr|D8L9B5|D8L9B5_WHEAT Putative PDI-like protein OS=Triticum aestivum GN=pdil5-1 PE=2 SV=1	-107.402	43	47.1	84	1	17	Y	SignalP-noTM
143.02	tr|A0A024FRN8|A0A024FRN8_WHEAT Protein disulfide isomerase family protein 5-1 OS=Triticum aestivum GN=TaPDIL5-1 PE=2 SV=1	-105.478	43	47.1	84	1	17	Y	SignalP-noTM
143.03	tr|W5FTE3|W5FTE3_WHEAT Uncharacterized protein OS=Triticum aestivum PE=3 SV=1	-105.458	36	47.1	75	2	15	Y	SignalP-noTM
143.04	sp|Q67UF5|PDI23_ORYSJ Protein disulfide isomerase-like 2-3 OS=Oryza sativa subsp. japonica GN=PDIL2-3 PE=2 SV=1	-57.2727	22	47.2	31	1	10	Y	SignalP-noTM
144.01	tr|I1HGC1|I1HGC1_BRADI Uncharacterized protein OS=Brachypodium distachyon GN=BRADI2G16290 PE=4 SV=1	-50.9367	42	27.8	45	3	7	N	SignalP-noTM
144.02	tr|F2E9F1|F2E9F1_HORVD Predicted protein OS=Hordeum vulgare var. distichum PE=2 SV=1	-42.1035	41	28	40	2	6	N	SignalP-noTM
144.03	tr|M0VCJ1|M0VCJ1_HORVD Uncharacterized protein OS=Hordeum vulgare var. distichum PE=4 SV=1	-44.1623	37	34.8	35	6	7	N	SignalP-noTM
144.04	tr|W4ZLZ2|W4ZLZ2_WHEAT Uncharacterized protein OS=Triticum aestivum PE=4 SV=1	-31.1893	31	28	28	2	5	N	SignalP-noTM
144.05	tr|M0YS81|M0YS81_HORVD Uncharacterized protein OS=Hordeum vulgare var. distichum PE=4 SV=1	-26.7449	23	28.2	22	1	4	N	SignalP-noTM
145.01	tr|M7YJ37|M7YJ37_TRIUA 60S ribosomal protein L9 OS=Triticum urartu GN=TRIUR3_05393 PE=4 SV=1	-94.3725	57	21.2	90	0	10	N	SignalP-noTM
146.01	tr|M8BHQ1|M8BHQ1_AEGTA Puromycin-sensitive aminopeptidase OS=Aegilops tauschii GN=F775_28715 PE=4 SV=1	-196.526	39	98	78	5	28	N	SignalP-noTM
146.02	tr|W5GFL5|W5GFL5_WHEAT Uncharacterized protein OS=Triticum aestivum PE=4 SV=1	-172.647	36	104	61	6	26	N	SignalP-noTM
146.03	tr|F2DMV0|F2DMV0_HORVD Predicted protein OS=Hordeum vulgare var. distichum PE=2 SV=1	-131.429	31	98.3	50	4	23	N	SignalP-noTM
147.01	tr|W5BI88|W5BI88_WHEAT Uncharacterized protein OS=Triticum aestivum PE=4 SV=1	-113.065	26	133.9	87	6	20	N	SignalP-noTM
147.02	tr|W5F663|W5F663_WHEAT Uncharacterized protein OS=Triticum aestivum PE=4 SV=1	-97.1212	18	134	80	3	17	N	SignalP-noTM
148.01	tr|M7Z705|M7Z705_TRIUA Ras-related protein RIC2 OS=Triticum urartu GN=TRIUR3_24954 PE=3 SV=1	-81.5548	67	23.8	77	3	14	N	SignalP-noTM
148.02	tr|B4FIB2|B4FIB2_MAIZE Ras-related protein RIC2 OS=Zea mays PE=2 SV=1	-64.5411	45	23.9	57	2	10	N	SignalP-noTM
148.03	tr|A2YZX0|A2YZX0_ORYSI Putative uncharacterized protein OS=Oryza sativa subsp. indica GN=OsI_30905 PE=3 SV=1	-39.1533	33	23.9	44	2	7	N	SignalP-noTM
148.04	tr|D8L9F8|D8L9F8_WHEAT Ras-related protein, expressed OS=Triticum aestivum GN=TAA_ctg0005b.00050.1 PE=3 SV=1	-37.1251	30	24	37	1	6	N	SignalP-TM
148.05	tr|W5HMI6|W5HMI6_WHEAT Uncharacterized protein (Fragment) OS=Triticum aestivum PE=4 SV=1	-35.2853	56	19.2	34	1	7	N	SignalP-noTM
148.06	tr|A2WX00|A2WX00_ORYSI Putative uncharacterized protein OS=Oryza sativa subsp. indica GN=OsI_04436 PE=3 SV=1	-30.0889	26	23.8	28	2	5	N	SignalP-noTM
149.01	tr|Q5I7L0|Q5I7L0_WHEAT 60S ribosomal protein L18 OS=Triticum aestivum PE=1 SV=1	-48.7542	43	21.2	64	5	8	N	SignalP-noTM
149.02	tr|M0UFA2|M0UFA2_HORVD 60S ribosomal protein L18 OS=Hordeum vulgare var. distichum PE=3 SV=1	-45.3812	43	21.1	48	4	7	N	SignalP-noTM
150.01	tr|W5BE83|W5BE83_WHEAT Uncharacterized protein OS=Triticum aestivum PE=4 SV=1	-152.931	58	34.7	82	3	16	N	SignalP-noTM
150.02	tr|W5APP4|W5APP4_WHEAT Uncharacterized protein OS=Triticum aestivum PE=4 SV=1	-139.311	54	34.7	73	2	15	N	SignalP-noTM
151.01	tr|R7WG68|R7WG68_AEGTA Uncharacterized protein OS=Aegilops tauschii GN=F775_07544 PE=4 SV=1	-74.6305	35	42	89	0	10	N	SignalP-noTM
152.01	tr|F2D9E0|F2D9E0_HORVD Predicted protein (Fragment) OS=Hordeum vulgare var. distichum PE=2 SV=1	-61.5952	46	27.5	75	8	10	N	SignalP-noTM
152.02	tr|M7ZX56|M7ZX56_TRIUA 60S ribosomal protein L10-1 OS=Triticum urartu GN=TRIUR3_18015 PE=4 SV=1	-36.8158	24	26.4	30	4	6	N	SignalP-noTM
153.01	tr|M8C7P4|M8C7P4_AEGTA 60S ribosomal protein L5-2 OS=Aegilops tauschii GN=F775_29296 PE=3 SV=1	-102.87	57	34	87	1	12	N	SignalP-noTM
153.02	tr|W5EW55|W5EW55_WHEAT Uncharacterized protein OS=Triticum aestivum PE=3 SV=1	-108.743	55	35	86	1	12	N	SignalP-noTM
154.01	tr|M0XW49|M0XW49_HORVD Uncharacterized protein OS=Hordeum vulgare var. distichum PE=3 SV=1	-61.41	51	22.4	70	6	11	N	SignalP-noTM
154.02	tr|M7Z8T0|M7Z8T0_TRIUA 40S ribosomal protein S9-2 OS=Triticum urartu GN=TRIUR3_07112 PE=4 SV=1	-45.6191	42	22.6	33	3	8	N	SignalP-noTM
155.01	tr|W5GCL5|W5GCL5_WHEAT Lipoxygenase (Fragment) OS=Triticum aestivum PE=3 SV=1	-92.4813	25	105.2	82	4	18	N	SignalP-noTM
155.02	tr|W5H3D8|W5H3D8_WHEAT Lipoxygenase OS=Triticum aestivum PE=3 SV=1	-72.6394	29	87.9	57	2	16	N	SignalP-noTM
156.01	tr|Q06I75|Q06I75_WHEAT Fasciclin-like protein FLA31 OS=Triticum aestivum PE=2 SV=1	-53.9041	18	30.2	88	0	4	Y	SignalP-noTM
157.01	tr|W5EPX8|W5EPX8_WHEAT Uncharacterized protein OS=Triticum aestivum PE=4 SV=1	-152.635	50	67.9	77	7	21	N	SignalP-noTM
157.02	tr|F2DLK4|F2DLK4_HORVD Predicted protein OS=Hordeum vulgare var. distichum PE=2 SV=1	-135.425	36	80.1	69	5	19	N	SignalP-noTM
158.01	tr|M8A9J7|M8A9J7_TRIUA Catalase OS=Triticum urartu GN=TRIUR3_21127 PE=3 SV=1	-83.3954	29	70.5	67	10	13	N	SignalP-noTM
158.02	tr|F1DKC1|F1DKC1_WHEAT Catalase OS=Triticum aestivum GN=CAT3 PE=2 SV=1	-37.7522	21	56.8	18	7	8	N	SignalP-noTM
158.03	tr|W5HC14|W5HC14_WHEAT Uncharacterized protein OS=Triticum aestivum PE=4 SV=1	-12.0458	21	15.3	12	1	3	N	SignalP-noTM
159.01	tr|M8ATP1|M8ATP1_AEGTA Transmembrane 9 superfamily member 4 OS=Aegilops tauschii GN=F775_31269 PE=4 SV=1	-93.8772	27	74.4	51	9	11	Y	SignalP-noTM
159.02	tr|M8ATS6|M8ATS6_TRIUA Transmembrane 9 superfamily member 4 OS=Triticum urartu GN=TRIUR3_20059 PE=4 SV=1	-50.8332	19	73.6	34	2	8	Y	SignalP-noTM
159.03	tr|R7WBI5|R7WBI5_AEGTA Transmembrane 9 superfamily member 4 OS=Aegilops tauschii GN=F775_26263 PE=4 SV=1	-53.4269	15	73.6	33	1	7	Y	SignalP-noTM
159.04	tr|W5GI36|W5GI36_WHEAT Uncharacterized protein OS=Triticum aestivum PE=4 SV=1	-23.5998	14	74	14	5	6	Y	SignalP-noTM
160.01	tr|M7YKC6|M7YKC6_TRIUA Ribonucleoside-diphosphate reductase OS=Triticum urartu GN=TRIUR3_22748 PE=3 SV=1	-71.9832	20	95.3	69	10	12	N	SignalP-noTM
160.02	tr|M8A5D4|M8A5D4_TRIUA Ribonucleoside-diphosphate reductase OS=Triticum urartu GN=TRIUR3_04978 PE=3 SV=1	-38.7417	14	88.6	24	6	8	N	SignalP-noTM
161.01	tr|A0A077RU76|A0A077RU76_WHEAT Chromosome 3B, genomic scaffold, cultivar Chinese Spring OS=Triticum aestivum GN=TRAES_3BF033900100CFD_c1 PE=4 SV=1	-80.2292	25	65.2	85	2	13	N	SignalP-noTM
161.02	tr|M7Z2B3|M7Z2B3_TRIUA Uncharacterized protein OS=Triticum urartu GN=TRIUR3_10608 PE=4 SV=1	-66.2157	21	59.6	76	1	12	N	SignalP-noTM
162.01	tr|T1MHP1|T1MHP1_TRIUA Uncharacterized protein OS=Triticum urartu PE=3 SV=1	-111.924	87	16.9	82	2	13	N	SignalP-noTM
162.02	tr|M8BRM6|M8BRM6_AEGTA MLP-like protein 423 OS=Aegilops tauschii GN=F775_09188 PE=3 SV=1	-102.837	70	16.9	81	2	13	N	SignalP-noTM
163.01	tr|W5FFV3|W5FFV3_WHEAT Glucose-6-phosphate isomerase OS=Triticum aestivum PE=3 SV=1	-199.363	64	68.1	84	4	25	N	SignalP-noTM
163.02	tr|W5FY62|W5FY62_WHEAT Glucose-6-phosphate isomerase OS=Triticum aestivum PE=3 SV=1	-166.624	56	66.9	77	1	22	N	SignalP-noTM
164.01	tr|W5G5S1|W5G5S1_WHEAT Uncharacterized protein OS=Triticum aestivum PE=4 SV=1	-154.847	28	127.2	81	6	24	N	SignalP-noTM
164.02	tr|M8AQP4|M8AQP4_AEGTA Tripeptidyl-peptidase 2 OS=Aegilops tauschii GN=F775_05353 PE=4 SV=1	-124.321	20	142.2	68	2	20	N	SignalP-noTM
165.01	tr|W5DX10|W5DX10_WHEAT Uncharacterized protein OS=Triticum aestivum PE=4 SV=1	-133.485	51	52.6	82	6	24	N	SignalP-noTM
165.02	tr|H6UV52|H6UV52_WHEAT Allene oxide synthase (Fragment) OS=Triticum aestivum GN=AOS PE=2 SV=1	-114.341	42	46.8	76	2	20	N	SignalP-noTM
166.01	tr|W5CN49|W5CN49_WHEAT Phospholipase D OS=Triticum aestivum PE=3 SV=1	-218.503	52	91.8	74	2	31	N	SignalP-noTM
166.02	tr|N1QSW5|N1QSW5_AEGTA Phospholipase D OS=Aegilops tauschii GN=F775_09720 PE=3 SV=1	-204.016	50	91.8	72	2	31	N	SignalP-noTM
166.03	tr|F2CS74|F2CS74_HORVD Phospholipase D OS=Hordeum vulgare var. distichum PE=2 SV=1	-16.8755	5	91.6	10	2	3	N	SignalP-noTM
167.01	tr|A0A077RVF4|A0A077RVF4_WHEAT Chromosome 3B, genomic scaffold, cultivar Chinese Spring OS=Triticum aestivum GN=TRAES_3BF001900060CFD_c1 PE=4 SV=1	-69.8972	40	35.3	77	4	10	N	SignalP-TM
167.02	tr|M7ZY07|M7ZY07_TRIUA Uncharacterized protein OS=Triticum urartu GN=TRIUR3_12791 PE=4 SV=1	-44.2872	56	16.7	46	1	7	N	SignalP-noTM
168.01	tr|R7W4R7|R7W4R7_AEGTA Pyruvate dehydrogenase E1 component subunit alpha OS=Aegilops tauschii GN=F775_30864 PE=4 SV=1	-134.218	46	45.8	83	0	18	N	SignalP-noTM
169.01	tr|N1QZ20|N1QZ20_AEGTA Methylmalonate-semialdehyde dehydrogenase (Acylating), mitochondrial OS=Aegilops tauschii GN=F775_32712 PE=4 SV=1	-125.168	39	59.1	70	1	14	N	SignalP-noTM
169.02	tr|W5BF08|W5BF08_WHEAT Uncharacterized protein OS=Triticum aestivum PE=3 SV=1	-137.767	46	56.3	70	2	15	N	SignalP-noTM
169.03	tr|M0WVK2|M0WVK2_HORVD Uncharacterized protein OS=Hordeum vulgare var. distichum PE=3 SV=1	-117.938	41	57.2	64	2	14	N	SignalP-noTM
169.04	tr|M8AQV2|M8AQV2_TRIUA Methylmalonate-semialdehyde dehydrogenase [acylating], mitochondrial OS=Triticum urartu GN=TRIUR3_13929 PE=4 SV=1	-97.9318	36	51.5	55	1	12	N	SignalP-noTM
170.01	tr|W5G9W2|W5G9W2_WHEAT Uncharacterized protein OS=Triticum aestivum PE=4 SV=1	-139.575	64	44.6	78	2	20	N	SignalP-TM
170.02	tr|W5GUX2|W5GUX2_WHEAT Uncharacterized protein OS=Triticum aestivum PE=4 SV=1	-121.746	71	39.6	75	1	19	N	SignalP-noTM
171.01	tr|M8BNE0|M8BNE0_AEGTA Adipocyte plasma membrane-associated protein OS=Aegilops tauschii GN=F775_29853 PE=4 SV=1	-88.8404	38	48.4	68	2	10	Y	SignalP-noTM
171.02	tr|W5BPQ7|W5BPQ7_WHEAT Uncharacterized protein OS=Triticum aestivum PE=4 SV=1	-96.5346	50	38.9	63	4	11	N	SignalP-noTM
171.03	tr|W5C721|W5C721_WHEAT Uncharacterized protein (Fragment) OS=Triticum aestivum PE=4 SV=1	-64.9036	66	20.3	59	1	8	Y	SignalP-noTM
172.01	tr|W5CRJ0|W5CRJ0_WHEAT Chromosome 3B, genomic scaffold, cultivar Chinese Spring OS=Triticum aestivum GN=TRAES_3BF096900060CFD_c1 PE=3 SV=1	-76.0617	38	53.2	63	2	13	N	SignalP-noTM
172.02	tr|R7WA10|R7WA10_AEGTA Mitochondrial-processing peptidase subunit alpha OS=Aegilops tauschii GN=F775_05088 PE=3 SV=1	-77.801	27	75.3	60	2	13	N	SignalP-TM
172.03	tr|W5CKU6|W5CKU6_WHEAT Uncharacterized protein (Fragment) OS=Triticum aestivum PE=3 SV=1	-75.1517	42	53.9	59	2	14	N	SignalP-noTM
173.01	tr|M8APL9|M8APL9_TRIUA DEAD-box ATP-dependent RNA helicase 37 OS=Triticum urartu GN=TRIUR3_02846 PE=4 SV=1	-40.0909	13	68.1	63	4	7	Y	SignalP-noTM
173.02	tr|I1IKL5|I1IKL5_BRADI Uncharacterized protein OS=Brachypodium distachyon GN=BRADI4G14490 PE=4 SV=1	-39.0157	15	64.8	23	4	7	N	SignalP-noTM
174.01	tr|M7ZIY8|M7ZIY8_TRIUA Uncharacterized protein OS=Triticum urartu GN=TRIUR3_14987 PE=4 SV=1	-76.1978	51	26.9	61	2	13	N	SignalP-noTM
174.02	tr|Q6IY71|Q6IY71_WHEAT Mitochondrial ATP synthase OS=Triticum aestivum PE=2 SV=1	-63.2426	41	27	51	2	10	N	SignalP-noTM
174.03	tr|M8BDP0|M8BDP0_AEGTA Uncharacterized protein OS=Aegilops tauschii GN=F775_32453 PE=4 SV=1	-70.3764	47	27	46	2	12	N	SignalP-noTM
174.04	tr|I1HWV6|I1HWV6_BRADI Uncharacterized protein OS=Brachypodium distachyon GN=BRADI3G02890 PE=4 SV=1	-9.6728	12	27.2	9	1	3	N	SignalP-noTM
175.01	tr|W5A8B5|W5A8B5_WHEAT Uncharacterized protein OS=Triticum aestivum PE=3 SV=1	-104.87	22	93.6	76	1	14	N	SignalP-noTM
175.02	tr|W5AMP4|W5AMP4_WHEAT Uncharacterized protein OS=Triticum aestivum PE=3 SV=1	-97.4211	32	63.2	71	1	14	N	SignalP-noTM
176.01	tr|Q9AXS0|Q9AXS0_POASE Ribosomal protein L17-1 OS=Poa secunda PE=2 SV=1	-48.4288	38	19.5	72	3	8	N	SignalP-noTM
176.02	sp|P35267|RL172_HORVU 60S ribosomal protein L17-2 OS=Hordeum vulgare PE=2 SV=1	-32.9007	31	19.6	45	1	6	N	SignalP-noTM
177.01	tr|M7ZUD8|M7ZUD8_TRIUA Late embryogenesis abundant protein Lea14-A OS=Triticum urartu GN=TRIUR3_02200 PE=4 SV=1	-60.0285	24	38.2	75	1	7	N	SignalP-noTM
177.02	tr|W5FI90|W5FI90_WHEAT Uncharacterized protein OS=Triticum aestivum PE=4 SV=1	-51.497	26	36.4	66	1	7	N	SignalP-noTM
178.01	sp|Q8L5C6|XIP1_WHEAT Xylanase inhibitor protein 1 OS=Triticum aestivum GN=XIPI PE=1 SV=2	-92.2132	55	33.2	77	0	13	Y	SignalP-noTM
179.01	tr|M7Z243|M7Z243_TRIUA Uncharacterized protein OS=Triticum urartu GN=TRIUR3_05867 PE=4 SV=1	-43.6194	29	34.2	74	2	8	N	SignalP-noTM
179.02	tr|W5AQ78|W5AQ78_WHEAT Uncharacterized protein OS=Triticum aestivum PE=4 SV=1	-39.5082	28	34.1	62	1	7	N	SignalP-noTM
180.01	tr|W5BP49|W5BP49_WHEAT Xylose isomerase OS=Triticum aestivum PE=3 SV=1	-61.1587	25	53.5	75	0	10	Y	SignalP-noTM
181.01	tr|W5DPS9|W5DPS9_WHEAT Uncharacterized protein OS=Triticum aestivum PE=3 SV=1	-67.5281	24	60.5	75	0	10	N	SignalP-TM
182.01	tr|A7LM55|A7LM55_WHEAT Peptidyl-prolyl cis-trans isomerase OS=Triticum aestivum PE=2 SV=1	-45.5459	47	18.3	75	0	7	N	SignalP-noTM
183.01	tr|N1QQW8|N1QQW8_AEGTA Uncharacterized protein OS=Aegilops tauschii GN=F775_32137 PE=4 SV=1	-125.1	53	52.6	74	0	20	N	SignalP-noTM
184.01	tr|Q8VX48|Q8VX48_WHEAT Phosphoglucomutase (Fragment) OS=Triticum aestivum GN=PGM PE=2 SV=1	-123.859	49	62.7	72	5	20	N	SignalP-noTM
184.02	tr|W5DSC6|W5DSC6_WHEAT Uncharacterized protein OS=Triticum aestivum PE=3 SV=1	-96.1011	45	54.3	57	1	16	N	SignalP-noTM
185.01	tr|W5D322|W5D322_WHEAT Chromosome 3B, genomic scaffold, cultivar Chinese Spring OS=Triticum aestivum GN=TRAES_3BF013300030CFD_c1 PE=4 SV=1	-123.06	54	60.5	69	3	20	N	SignalP-noTM
185.02	tr|W5CDG5|W5CDG5_WHEAT Uncharacterized protein OS=Triticum aestivum PE=4 SV=1	-120.926	52	56.1	69	1	18	N	SignalP-noTM
186.01	tr|M0XEJ4|M0XEJ4_HORVD Uncharacterized protein OS=Hordeum vulgare var. distichum PE=4 SV=1	-134.581	35	95.5	50	17	18	N	SignalP-noTM
186.02	tr|M8C0D2|M8C0D2_AEGTA Importin subunit beta-1 OS=Aegilops tauschii GN=F775_27720 PE=4 SV=1	-94.1666	30	95.7	24	4	14	N	SignalP-noTM
186.03	tr|M0UJI1|M0UJI1_HORVD Uncharacterized protein OS=Hordeum vulgare var. distichum PE=4 SV=1	-74.466	21	95.6	20	1	11	N	SignalP-noTM
187.01	tr|M8CST2|M8CST2_AEGTA 2-oxoglutarate dehydrogenase E1 component, mitochondrial OS=Aegilops tauschii GN=F775_27605 PE=4 SV=1	-129.953	28	130.7	53	16	22	N	SignalP-noTM
187.02	tr|M7Z3I6|M7Z3I6_TRIUA 2-oxoglutarate dehydrogenase, mitochondrial OS=Triticum urartu GN=TRIUR3_12693 PE=4 SV=1	-74.6878	14	129.9	35	6	12	N	SignalP-noTM
188.01	tr|M8BQ51|M8BQ51_AEGTA Uncharacterized protein OS=Aegilops tauschii GN=F775_32009 PE=4 SV=1	-106.65	49	35.4	71	9	14	N	SignalP-noTM
188.02	tr|M7ZD73|M7ZD73_TRIUA Uncharacterized protein OS=Triticum urartu GN=TRIUR3_24487 PE=4 SV=1	-39.5355	32	22.5	14	1	6	N	SignalP-noTM
189.01	tr|M5EF78|M5EF78_WHEAT GT43_2B OS=Triticum aestivum GN=GT43_2B PE=2 SV=1	-57.5526	38	38.3	72	0	9	N	SignalP-TM
190.01	tr|M8AAB7|M8AAB7_TRIUA Glutamyl-tRNA(Gln) amidotransferase subunit A OS=Triticum urartu GN=TRIUR3_24524 PE=4 SV=1	-101.863	38	61.6	62	1	13	N	SignalP-noTM
190.02	tr|W4ZM03|W4ZM03_WHEAT Uncharacterized protein OS=Triticum aestivum PE=4 SV=1	-96.1097	39	60.2	57	1	14	N	SignalP-noTM
190.03	tr|W5A5X6|W5A5X6_WHEAT Uncharacterized protein OS=Triticum aestivum PE=4 SV=1	-88.9939	33	69.2	52	2	14	N	SignalP-TM
190.04	tr|W5AJ86|W5AJ86_WHEAT Uncharacterized protein OS=Triticum aestivum PE=4 SV=1	-57.6466	38	33.8	36	1	8	N	SignalP-TM
191.01	tr|M7Z617|M7Z617_TRIUA 26S proteasome non-ATPase regulatory subunit 1 OS=Triticum urartu GN=TRIUR3_17366 PE=4 SV=1	-91.1132	21	104.1	72	0	12	N	SignalP-noTM
192.01	tr|B3TZE7|B3TZE7_WHEAT Subtilisin protease (Fragment) OS=Triticum aestivum PE=2 SV=1	-166.266	48	59	63	5	22	N	SignalP-noTM
192.02	tr|U3LW54|U3LW54_WHEAT Senescence-associated subtilisin protease OS=Triticum aestivum GN=SSP1 PE=2 SV=1	-157.324	40	81.4	45	5	22	Y	SignalP-noTM
193.01	tr|W5EPW0|W5EPW0_WHEAT Uncharacterized protein OS=Triticum aestivum PE=4 SV=1	-186.048	39	97.7	66	10	24	N	SignalP-noTM
193.02	tr|W5DNS8|W5DNS8_WHEAT Uncharacterized protein OS=Triticum aestivum PE=4 SV=1	-101.192	45	53.1	50	3	16	N	SignalP-noTM
193.03	tr|W5F118|W5F118_WHEAT Uncharacterized protein OS=Triticum aestivum PE=4 SV=1	-19.2976	4	86.3	6	1	3	N	SignalP-noTM
194.01	tr|W5FQ55|W5FQ55_WHEAT UDP-glucose 6-dehydrogenase OS=Triticum aestivum PE=3 SV=1	-59.2745	32	52.5	71	0	10	N	SignalP-noTM
195.01	tr|M7ZYP1|M7ZYP1_TRIUA RuBisCO large subunit-binding protein subunit beta, chloroplastic OS=Triticum urartu GN=TRIUR3_29135 PE=3 SV=1	-112.213	25	82.5	64	11	16	N	SignalP-noTM
195.02	tr|I1HW10|I1HW10_BRADI Uncharacterized protein OS=Brachypodium distachyon GN=BRADI3G00480 PE=3 SV=1	-27.0249	9	63.5	15	1	6	N	SignalP-noTM
195.03	tr|R7WB05|R7WB05_AEGTA RuBisCO large subunit-binding protein subunit beta, chloroplastic OS=Aegilops tauschii GN=F775_15417 PE=3 SV=1	-26.0871	8	69.6	11	1	6	N	SignalP-noTM
195.04	tr|K3YR06|K3YR06_SETIT Uncharacterized protein OS=Setaria italica GN=Si016700m.g PE=3 SV=1	-26.7603	7	63.8	8	1	5	N	SignalP-noTM
196.01	tr|G3CCE7|G3CCE7_WHEAT Starch branching enzyme IIa OS=Triticum aestivum GN=sbeiia PE=4 SV=1	-99.6716	29	92.8	67	14	16	N	SignalP-noTM
196.02	tr|C3W8M3|C3W8M3_HORVD Starch branching enzyme (Fragment) OS=Hordeum vulgare var. distichum GN=SBE2b PE=2 SV=1	-28.9385	7	68.6	18	1	3	N	SignalP-noTM
197.01	tr|R7WDH9|R7WDH9_AEGTA Mitochondrial outer membrane porin OS=Aegilops tauschii GN=F775_27468 PE=4 SV=1	-89.1443	21	97.4	57	2	11	N	SignalP-noTM
197.02	tr|Q41590|Q41590_WHEAT Voltage dependent anion channel (VDAC) (Fragment) OS=Triticum aestivum GN=TAVDAC2 PE=2 SV=1	-68.5278	55	29.2	53	3	10	N	SignalP-noTM
197.03	tr|W5A0E2|W5A0E2_WHEAT Uncharacterized protein OS=Triticum aestivum PE=4 SV=1	-73.4334	62	30.5	40	4	11	N	SignalP-noTM
198.01	tr|M0X9E2|M0X9E2_HORVD Uncharacterized protein OS=Hordeum vulgare var. distichum PE=4 SV=1	-59.7709	50	29.3	69	0	12	N	SignalP-noTM
199.01	tr|M7YQ73|M7YQ73_TRIUA Fumarate hydratase 2, chloroplastic OS=Triticum urartu GN=TRIUR3_29680 PE=3 SV=1	-85.7721	37	53	69	0	15	N	SignalP-noTM
200.01	tr|M7Y6X6|M7Y6X6_TRIUA 40S ribosomal protein S19 OS=Triticum urartu GN=TRIUR3_20750 PE=4 SV=1	-56.0952	58	17	69	0	12	N	SignalP-noTM
201.01	sp|P11515|CBP3_WHEAT Serine carboxypeptidase 3 OS=Triticum aestivum GN=CBP3 PE=2 SV=1	-77.403	31	55.2	40	5	11	Y	SignalP-noTM
201.02	tr|W5ATF3|W5ATF3_WHEAT Carboxypeptidase OS=Triticum aestivum PE=3 SV=1	-48.5814	17	57.2	31	1	8	N	SignalP-noTM
201.03	tr|M8B4E8|M8B4E8_AEGTA Carboxypeptidase OS=Aegilops tauschii GN=F775_30736 PE=3 SV=1	-47.3675	19	58.5	30	1	8	Y	SignalP-noTM
201.04	tr|I1HWA5|I1HWA5_BRADI Carboxypeptidase OS=Brachypodium distachyon GN=BRADI3G01320 PE=3 SV=1	-48.4586	22	56.1	20	1	7	Y	SignalP-noTM
201.05	tr|K3ZSB9|K3ZSB9_SETIT Carboxypeptidase OS=Setaria italica GN=Si029499m.g PE=3 SV=1	-50.2998	23	56.9	18	1	10	Y	SignalP-noTM
202.01	tr|W5IA39|W5IA39_WHEAT Uncharacterized protein OS=Triticum aestivum PE=4 SV=1	-70.2594	37	36.5	61	3	9	N	SignalP-TM
202.02	tr|R7W9L7|R7W9L7_AEGTA Beta-fructofuranosidase, soluble isoenzyme I OS=Aegilops tauschii GN=F775_26374 PE=4 SV=1	-70.8188	21	70.4	50	5	11	N	SignalP-noTM
202.03	tr|F2CZE2|F2CZE2_HORVD Predicted protein (Fragment) OS=Hordeum vulgare var. distichum PE=2 SV=1	-16.3354	6	44.7	7	1	2	N	SignalP-noTM
203.01	tr|M7ZY71|M7ZY71_TRIUA 26S proteasome non-ATPase regulatory subunit 11 OS=Triticum urartu GN=TRIUR3_23410 PE=4 SV=1	-104.393	41	47.5	45	1	12	N	SignalP-noTM
203.02	tr|W5BBK0|W5BBK0_WHEAT Uncharacterized protein OS=Triticum aestivum PE=4 SV=1	-108.473	41	47.5	36	1	12	N	SignalP-noTM
203.03	tr|F2D4P4|F2D4P4_HORVD Predicted protein OS=Hordeum vulgare var. distichum PE=2 SV=1	-56.5742	25	47.3	31	2	8	N	SignalP-noTM
204.01	tr|M7ZIQ2|M7ZIQ2_TRIUA Putative glutathione S-transferase GSTF1 OS=Triticum urartu GN=TRIUR3_27494 PE=3 SV=1	-52.4361	41	24.9	69	0	8	N	SignalP-noTM
205.01	tr|M7YSZ1|M7YSZ1_TRIUA Transaldolase 1 OS=Triticum urartu GN=TRIUR3_12049 PE=3 SV=1	-122.635	58	41	67	1	16	N	SignalP-noTM
205.02	tr|A0A077RY78|A0A077RY78_WHEAT Chromosome 3B, genomic scaffold, cultivar Chinese Spring OS=Triticum aestivum GN=TRAES_3BF142600080CFD_c1 PE=4 SV=1	-122.627	51	46.2	66	1	16	N	SignalP-noTM
206.01	tr|M7ZFX1|M7ZFX1_TRIUA Mitochondrial outer membrane porin OS=Triticum urartu GN=TRIUR3_18958 PE=4 SV=1	-94.6948	26	64.5	67	1	11	N	SignalP-noTM
206.02	tr|W5FSU2|W5FSU2_WHEAT Uncharacterized protein OS=Triticum aestivum PE=4 SV=1	-92.4518	19	87.2	65	1	11	N	SignalP-noTM
207.01	tr|W5IBV2|W5IBV2_WHEAT Acetyltransferase component of pyruvate dehydrogenase complex OS=Triticum aestivum PE=3 SV=1	-65.4743	33	48.8	43	2	13	N	SignalP-noTM
207.02	tr|M7Z0L6|M7Z0L6_TRIUA Acetyltransferase component of pyruvate dehydrogenase complex OS=Triticum urartu GN=TRIUR3_03297 PE=3 SV=1	-60.3808	26	60.1	39	1	12	N	SignalP-noTM
207.03	tr|W5GDD9|W5GDD9_WHEAT Acetyltransferase component of pyruvate dehydrogenase complex OS=Triticum aestivum PE=3 SV=1	-65.1464	32	53.7	39	1	12	N	SignalP-noTM
207.04	tr|N1R3V3|N1R3V3_AEGTA Acetyltransferase component of pyruvate dehydrogenase complex OS=Aegilops tauschii GN=F775_30720 PE=3 SV=1	-63.9159	28	60.6	37	1	12	N	SignalP-noTM
208.01	tr|M7YQT8|M7YQT8_TRIUA Nuclease domain-containing protein 1 OS=Triticum urartu GN=TRIUR3_26718 PE=4 SV=1	-108.771	26	113.4	68	0	19	N	SignalP-noTM
209.01	tr|F2DY59|F2DY59_HORVD Predicted protein OS=Hordeum vulgare var. distichum PE=2 SV=1	-108.83	23	88.1	68	0	12	N	SignalP-noTM
210.01	tr|M8C6J5|M8C6J5_AEGTA Pheophorbide a oxygenase, chloroplastic OS=Aegilops tauschii GN=F775_12048 PE=4 SV=1	-73.3241	31	47.3	47	6	10	N	SignalP-noTM
210.02	tr|W5HUY7|W5HUY7_WHEAT Uncharacterized protein OS=Triticum aestivum PE=4 SV=1	-35.4678	34	21.8	23	3	5	N	SignalP-noTM
210.03	tr|K4A9B4|K4A9B4_SETIT Uncharacterized protein OS=Setaria italica GN=Si035470m.g PE=4 SV=1	-8.1549	4	53.6	7	1	2	N	SignalP-noTM
210.04	tr|F2CRN0|F2CRN0_HORVD Predicted protein OS=Hordeum vulgare var. distichum PE=2 SV=1	-17.5558	10	59.1	6	3	4	N	SignalP-noTM
211.01	tr|M7YBY6|M7YBY6_TRIUA Basic endochitinase C OS=Triticum urartu GN=TRIUR3_19310 PE=4 SV=1	-76.1722	55	28.1	41	6	9	Y	SignalP-noTM
211.02	tr|W5I0M2|W5I0M2_WHEAT Uncharacterized protein OS=Triticum aestivum PE=4 SV=1	-56.3157	61	20.6	40	4	7	Y	SignalP-noTM
211.03	tr|A0A023W594|A0A023W594_WHEAT Endochitinase OS=Triticum aestivum PE=4 SV=1	-23.4949	11	33.4	14	1	2	Y	SignalP-noTM
212.01	tr|M8BVA5|M8BVA5_AEGTA Eukaryotic translation initiation factor 3 subunit M OS=Aegilops tauschii GN=F775_32020 PE=3 SV=1	-108.301	45	45.8	50	1	13	N	SignalP-TM
212.02	tr|W5B4V1|W5B4V1_WHEAT Uncharacterized protein (Fragment) OS=Triticum aestivum PE=4 SV=1	-95.9377	60	37.7	46	2	13	Y	SignalP-noTM
212.03	tr|W5BJX9|W5BJX9_WHEAT Eukaryotic translation initiation factor 3 subunit M OS=Triticum aestivum PE=3 SV=1	-111.279	55	45.4	42	4	14	N	SignalP-noTM
212.04	tr|N1QXX3|N1QXX3_AEGTA Uncharacterized protein OS=Aegilops tauschii GN=F775_30193 PE=4 SV=1	-50.429	27	41.4	19	1	7	N	SignalP-noTM
213.01	tr|W5H3N4|W5H3N4_WHEAT Proteasome subunit alpha type OS=Triticum aestivum PE=3 SV=1	-98.0753	52	31.2	65	0	12	N	SignalP-noTM
214.01	tr|M8AUX2|M8AUX2_TRIUA Uncharacterized protein OS=Triticum urartu GN=TRIUR3_12951 PE=4 SV=1	-97.2035	63	27.6	53	3	14	N	SignalP-noTM
214.02	tr|W5B7W5|W5B7W5_WHEAT Uncharacterized protein OS=Triticum aestivum PE=4 SV=1	-86.5846	51	27.7	50	2	13	N	SignalP-noTM
214.03	tr|R7W9Y5|R7W9Y5_AEGTA Uncharacterized protein OS=Aegilops tauschii GN=F775_32410 PE=4 SV=1	-73.8753	49	27.7	28	3	10	N	SignalP-noTM
215.01	tr|W5DWS2|W5DWS2_WHEAT Uncharacterized protein OS=Triticum aestivum PE=4 SV=1	-49.9934	12	100.4	61	1	11	N	SignalP-TM
215.02	tr|W5EHK0|W5EHK0_WHEAT Uncharacterized protein OS=Triticum aestivum PE=4 SV=1	-53.0744	23	57.1	41	1	11	N	SignalP-TM
215.03	tr|M0YK22|M0YK22_HORVD Uncharacterized protein (Fragment) OS=Hordeum vulgare var. distichum PE=4 SV=1	-7.35655	7	64.3	3	1	2	N	SignalP-noTM
216.01	tr|M8ATN9|M8ATN9_TRIUA Coatomer subunit beta'-1 OS=Triticum urartu GN=TRIUR3_16961 PE=4 SV=1	-95.1708	29	102.8	46	4	18	N	SignalP-noTM
216.02	tr|W5GPZ4|W5GPZ4_WHEAT Uncharacterized protein OS=Triticum aestivum PE=4 SV=1	-56.6089	17	97.9	37	7	12	N	SignalP-noTM
216.03	tr|M0UIA1|M0UIA1_HORVD Uncharacterized protein OS=Hordeum vulgare var. distichum PE=4 SV=1	-60.2892	27	70.2	31	1	11	N	SignalP-noTM
217.01	tr|Q8RVZ8|Q8RVZ8_WHEAT Ferredoxin-NADP(H) oxidoreductase OS=Triticum aestivum GN=fnr PE=2 SV=1	-88.0565	56	40.1	43	11	16	N	SignalP-noTM
217.02	tr|N1R101|N1R101_AEGTA Ferredoxin--NADP reductase, leaf isozyme, chloroplastic OS=Aegilops tauschii GN=F775_28787 PE=4 SV=1	-83.5251	45	39.6	38	3	13	N	SignalP-noTM
217.03	tr|W5DSZ0|W5DSZ0_WHEAT Uncharacterized protein OS=Triticum aestivum PE=4 SV=1	-69.2525	59	28.7	35	2	11	N	SignalP-noTM
217.04	tr|W5I6Q3|W5I6Q3_WHEAT Uncharacterized protein (Fragment) OS=Triticum aestivum PE=4 SV=1	-6.56543	33	10.4	3	1	2	N	SignalP-noTM
218.01	tr|W5HVL4|W5HVL4_WHEAT Uncharacterized protein OS=Triticum aestivum PE=4 SV=1	-58.904	38	32.4	47	6	9	N	SignalP-noTM
218.02	tr|F2DV69|F2DV69_HORVD Predicted protein OS=Hordeum vulgare var. distichum PE=2 SV=1	-49.1275	25	32.4	35	2	5	N	SignalP-noTM
219.01	tr|A0A077RWL8|A0A077RWL8_WHEAT Chromosome 3B, genomic scaffold, cultivar Chinese Spring OS=Triticum aestivum GN=TRAES_3BF059300020CFD_c1 PE=4 SV=1	-51.8401	31	22	40	2	6	N	SignalP-noTM
219.02	tr|A2ZLM3|A2ZLM3_ORYSI Putative uncharacterized protein OS=Oryza sativa subsp. indica GN=OsI_38721 PE=3 SV=1	-57.5608	42	21.9	37	4	8	N	SignalP-noTM
219.03	tr|A0A077RZ13|A0A077RZ13_WHEAT Chromosome 3B, genomic scaffold, cultivar Chinese Spring OS=Triticum aestivum GN=TRAES_3BF077600090CFD_c1 PE=4 SV=1	-42.1742	40	21.8	31	4	5	N	SignalP-noTM
220.01	tr|W5A7V2|W5A7V2_WHEAT Uncharacterized protein OS=Triticum aestivum PE=4 SV=1	-35.0835	40	15	40	2	3	N	SignalP-noTM
220.02	tr|M7Z2D6|M7Z2D6_TRIUA Uncharacterized protein OS=Triticum urartu GN=TRIUR3_09068 PE=4 SV=1	-51.5694	65	11.1	33	4	5	N	SignalP-noTM
221.01	tr|M8CB07|M8CB07_AEGTA Photosystem II CP47 chlorophyll apoprotein OS=Aegilops tauschii GN=F775_04233 PE=4 SV=1	-88.7876	28	55	41	1	9	N	SignalP-TM
221.02	tr|A0A075BAM5|A0A075BAM5_9POAL Photosystem II CP47 chlorophyll apoprotein OS=Fargesia nitida GN=psbB PE=4 SV=1	-89.0571	27	56	40	3	10	N	SignalP-noTM
221.03	sp|A1E9K3|CYF_HORVU Apocytochrome f OS=Hordeum vulgare GN=petA PE=3 SV=1	-49.9006	34	35.3	18	9	10	N	SignalP-noTM
221.04	tr|W5FQS4|W5FQS4_WHEAT Uncharacterized protein (Fragment) OS=Triticum aestivum PE=4 SV=1	-18.5079	63	9.6	10	1	3	N	SignalP-TM
222.01	tr|A0A077RQ33|A0A077RQ33_WHEAT Chromosome 3B, genomic scaffold, cultivar Chinese Spring OS=Triticum aestivum GN=TRAES_3BF058200030CFD_c1 PE=4 SV=1	-37.9825	13	57.4	63	0	4	N	SignalP-TM
223.01	tr|W4ZLQ8|W4ZLQ8_WHEAT Uncharacterized protein OS=Triticum aestivum PE=4 SV=1	-73.8272	39	43.2	61	1	14	N	SignalP-noTM
223.02	tr|E0A9F0|E0A9F0_HORVU Methionine aminopeptiase OS=Hordeum vulgare PE=2 SV=1	-63.4914	39	43.3	51	1	14	N	SignalP-noTM
224.01	tr|C0SPH1|C0SPH1_WHEAT Flavanone 3-hydroxylase OS=Triticum aestivum GN=F3H-A1 PE=3 SV=1	-94.4854	46	41.7	51	3	13	N	SignalP-noTM
224.02	tr|B5G4T3|B5G4T3_WHEAT Flavanone 3-hydroxylase OS=Triticum aestivum GN=F3H-D1 PE=3 SV=1	-85.7646	41	41.9	49	2	12	N	SignalP-noTM
224.03	tr|C5Y9X8|C5Y9X8_SORBI Putative uncharacterized protein Sb06g031790 OS=Sorghum bicolor GN=Sb06g031790 PE=3 SV=1	-34.2132	16	40.8	19	1	5	N	SignalP-noTM
225.01	tr|F2DVU2|F2DVU2_HORVD 60S ribosomal protein L13 OS=Hordeum vulgare var. distichum PE=2 SV=1	-65.9845	44	24	58	2	10	N	SignalP-noTM
225.02	tr|M8CLP6|M8CLP6_AEGTA 60S ribosomal protein L13 OS=Aegilops tauschii GN=F775_30900 PE=3 SV=1	-59.0551	40	24	53	1	9	N	SignalP-noTM
226.01	tr|A3FKE5|A3FKE5_WHEAT Superoxide dismutase (Fragment) OS=Triticum aestivum GN=SOD PE=2 SV=1	-77.7574	87	19.2	55	4	11	N	SignalP-noTM
226.02	tr|M7ZZN3|M7ZZN3_TRIUA Superoxide dismutase OS=Triticum urartu GN=TRIUR3_09843 PE=4 SV=1	-68.4715	38	38.1	38	3	10	N	SignalP-noTM
227.01	tr|W5E5Y1|W5E5Y1_WHEAT Uncharacterized protein OS=Triticum aestivum PE=3 SV=1	-73.1635	21	113	57	12	15	N	SignalP-noTM
227.02	tr|F2D2A9|F2D2A9_HORVD Predicted protein OS=Hordeum vulgare var. distichum PE=2 SV=1	-23.1001	6	113.7	9	2	5	N	SignalP-noTM
228.01	tr|W5G2H0|W5G2H0_WHEAT Uncharacterized protein OS=Triticum aestivum PE=4 SV=1	-71.4517	47	27.2	57	2	8	N	SignalP-noTM
228.02	tr|C4PW04|C4PW04_WHEAT MPBQ methyltransferase (Fragment) OS=Triticum aestivum GN=mpbq mt PE=2 SV=1	-73.6403	41	31.4	53	2	8	N	SignalP-noTM
229.01	tr|C0SPI2|C0SPI2_WHEAT Polyphenol oxidase OS=Triticum aestivum GN=SSPPO-A1 PE=4 SV=1	-63.2738	34	59.8	29	2	10	N	SignalP-noTM
229.02	tr|G0XNC7|G0XNC7_WHEAT Polyphenol oxidase OS=Triticum aestivum GN=PPO-B2 PE=4 SV=1	-68.6248	28	61.8	29	1	9	N	SignalP-noTM
229.03	tr|A0T1D3|A0T1D3_WHEAT Polyphenol oxidase OS=Triticum aestivum GN=Ppo PE=4 SV=1	-86.2268	36	63.7	28	6	11	N	SignalP-noTM
229.04	tr|G0XNC9|G0XNC9_WHEAT Polyphenol oxidase OS=Triticum aestivum GN=PPO-D2 PE=4 SV=1	-66.6843	28	61.2	24	1	9	N	SignalP-noTM
229.05	tr|A0T1D6|A0T1D6_WHEAT Polyphenol oxidase OS=Triticum aestivum GN=Ppo PE=4 SV=1	-37.1877	19	63.8	13	2	7	N	SignalP-noTM
230.01	tr|F2DVJ4|F2DVJ4_HORVD Predicted protein OS=Hordeum vulgare var. distichum PE=2 SV=1	-81.7416	38	41.9	50	6	12	N	SignalP-noTM
230.02	tr|F2CZ32|F2CZ32_HORVD Predicted protein OS=Hordeum vulgare var. distichum PE=2 SV=1	-54.2925	25	42.2	35	3	9	N	SignalP-noTM
231.01	tr|G1FFN0|G1FFN0_9POAL Glutamine synthetase OS=Secale cereale x Triticum turgidum subsp. durum GN=GS1-4 PE=2 SV=1	-52.8247	28	38.6	30	5	6	N	SignalP-noTM
231.02	tr|C7DPL4|C7DPL4_WHEAT Glutamine synthetase OS=Triticum aestivum GN=GS2 PE=3 SV=1	-49.939	26	46.6	22	5	6	N	SignalP-noTM
231.03	tr|G1FFN2|G1FFN2_9POAL Glutamine synthetase OS=Secale cereale x Triticum turgidum subsp. durum GN=GS1-2 PE=2 SV=1	-46.4858	28	39.1	21	4	5	N	SignalP-noTM
232.01	tr|F2CS69|F2CS69_HORVD Predicted protein OS=Hordeum vulgare var. distichum PE=2 SV=1	-96.7445	33	60.5	55	2	12	N	SignalP-noTM
232.02	tr|M8BL22|M8BL22_AEGTA Pyrophosphate--fructose 6-phosphate 1-phosphotransferase subunit beta OS=Aegilops tauschii GN=F775_31548 PE=4 SV=1	-84.8158	32	60	54	2	12	N	SignalP-noTM
232.03	tr|M7YIQ8|M7YIQ8_TRIUA Pyrophosphate--fructose 6-phosphate 1-phosphotransferase subunit beta OS=Triticum urartu GN=TRIUR3_34921 PE=4 SV=1	-10.9914	22	16.1	4	1	2	N	SignalP-noTM
233.01	tr|M7YU16|M7YU16_TRIUA ATP synthase subunit d, mitochondrial OS=Triticum urartu GN=TRIUR3_34657 PE=4 SV=1	-62.9758	55	19.4	60	0	11	N	SignalP-noTM
234.01	tr|W5G6L7|W5G6L7_WHEAT Uncharacterized protein OS=Triticum aestivum PE=3 SV=1	-103.24	46	54.2	60	0	14	N	SignalP-noTM
235.01	tr|W5F285|W5F285_WHEAT Eukaryotic translation initiation factor 3 subunit B OS=Triticum aestivum PE=3 SV=1	-136.059	45	77	57	3	22	N	SignalP-noTM
235.02	tr|N1R470|N1R470_AEGTA Eukaryotic translation initiation factor 3 subunit B OS=Aegilops tauschii GN=F775_28220 PE=3 SV=1	-127.247	39	77.4	51	2	21	N	SignalP-noTM
236.01	tr|M0WY99|M0WY99_HORVD Uncharacterized protein OS=Hordeum vulgare var. distichum PE=4 SV=1	-73.2402	54	22.1	46	2	9	N	SignalP-noTM
236.02	tr|W5EHE1|W5EHE1_WHEAT Uncharacterized protein OS=Triticum aestivum PE=4 SV=1	-53.2527	54	22.2	39	1	8	N	SignalP-noTM
236.03	sp|Q8LJU5|RS7_ORYSJ 40S ribosomal protein S7 OS=Oryza sativa subsp. japonica GN=RPS7 PE=2 SV=2	-30.2317	30	22.2	27	3	4	N	SignalP-noTM
237.01	tr|A0A077RYX7|A0A077RYX7_WHEAT Chromosome 3B, genomic scaffold, cultivar Chinese Spring OS=Triticum aestivum GN=TRAES_3BF077200030CFD_c1 PE=4 SV=1	-84.1068	29	57.3	56	2	11	N	SignalP-noTM
237.02	tr|M8BBJ8|M8BBJ8_AEGTA Putative prolyl-tRNA synthetase OS=Aegilops tauschii GN=F775_31704 PE=3 SV=1	-84.8734	28	59.6	45	2	11	N	SignalP-noTM
238.01	tr|N1QW20|N1QW20_AEGTA Lysosomal beta glucosidase OS=Aegilops tauschii GN=F775_09336 PE=4 SV=1	-83.867	22	86.1	33	5	12	N	SignalP-noTM
238.02	tr|Q6PQF3|Q6PQF3_SECCE Cell wall beta-glucosidase OS=Secale cereale PE=2 SV=1	-79.9574	27	67.1	32	5	12	Y	SignalP-noTM
238.03	tr|M8CI56|M8CI56_AEGTA Periplasmic beta-glucosidase OS=Aegilops tauschii GN=F775_31799 PE=4 SV=1	-54.5096	24	57.3	18	1	9	Y	SignalP-noTM
238.04	tr|W5F8K3|W5F8K3_WHEAT Uncharacterized protein OS=Triticum aestivum PE=4 SV=1	-58.6515	20	66.7	18	1	8	N	SignalP-TM
238.05	tr|M7ZZE1|M7ZZE1_TRIUA Lysosomal beta glucosidase OS=Triticum urartu GN=TRIUR3_13787 PE=4 SV=1	-36.5263	11	71	17	1	6	Y	SignalP-noTM
238.06	tr|I1GNA0|I1GNA0_BRADI Uncharacterized protein OS=Brachypodium distachyon GN=BRADI1G08550 PE=4 SV=1	-15.2775	7	67.4	5	1	3	N	SignalP-TM
239.01	tr|W5H027|W5H027_WHEAT Uncharacterized protein (Fragment) OS=Triticum aestivum PE=4 SV=1	-89.0091	36	52.6	57	10	14	N	SignalP-noTM
239.02	tr|M7ZDS9|M7ZDS9_TRIUA Pheophorbide a oxygenase, chloroplastic OS=Triticum urartu GN=TRIUR3_10619 PE=4 SV=1	-21.8924	10	47.8	5	1	5	N	SignalP-noTM
240.01	tr|M8AHS8|M8AHS8_TRIUA 26S protease regulatory subunit 7 OS=Triticum urartu GN=TRIUR3_12417 PE=3 SV=1	-61.1402	37	47.5	54	3	11	N	SignalP-noTM
240.02	tr|M0YCI7|M0YCI7_HORVD Uncharacterized protein OS=Hordeum vulgare var. distichum PE=3 SV=1	-48.388	31	47.5	42	1	9	N	SignalP-noTM
241.01	tr|M0VS36|M0VS36_HORVD Eukaryotic translation initiation factor 3 subunit L OS=Hordeum vulgare var. distichum PE=3 SV=1	-108.711	41	60.8	54	8	17	N	SignalP-noTM
241.02	tr|C5XJP4|C5XJP4_SORBI Eukaryotic translation initiation factor 3 subunit L OS=Sorghum bicolor GN=Sb03g000920 PE=3 SV=1	-65.9758	22	60.8	25	1	10	N	SignalP-noTM
242.01	tr|W5EUP3|W5EUP3_WHEAT Uncharacterized protein (Fragment) OS=Triticum aestivum PE=4 SV=1	-56.4726	45	14.2	44	2	7	N	SignalP-noTM
242.02	tr|F2CV88|F2CV88_HORVD Predicted protein OS=Hordeum vulgare var. distichum PE=2 SV=1	-42.0854	42	15.6	42	1	6	N	SignalP-noTM
242.03	tr|M7YW95|M7YW95_TRIUA 40S ribosomal protein S26-3 OS=Triticum urartu GN=TRIUR3_24494 PE=4 SV=1	-33.179	44	15.4	42	2	7	N	SignalP-noTM
243.01	tr|R7WEA5|R7WEA5_AEGTA GTP-binding nuclear protein Ran-2 OS=Aegilops tauschii GN=F775_07040 PE=4 SV=1	-79.5715	61	25	56	0	14	N	SignalP-noTM
244.01	tr|A2XDW4|A2XDW4_ORYSI Putative uncharacterized protein OS=Oryza sativa subsp. indica GN=OsI_10508 PE=3 SV=1	-30.0167	15	52.1	42	2	8	N	SignalP-TM
244.02	tr|M0XXC4|M0XXC4_HORVD Uncharacterized protein OS=Hordeum vulgare var. distichum PE=3 SV=1	-29.0783	15	52.1	36	2	8	N	SignalP-TM
245.01	tr|W5B813|W5B813_WHEAT Uncharacterized protein OS=Triticum aestivum PE=3 SV=1	-65.2738	39	59.2	50	5	13	N	SignalP-TM
245.02	tr|N1QT03|N1QT03_AEGTA Cytochrome P450 86A2 OS=Aegilops tauschii GN=F775_26508 PE=3 SV=1	-46.1024	30	53.8	35	1	9	N	SignalP-TM
246.01	tr|H9XH65|H9XH65_TRIUA Globulin OS=Triticum urartu PE=4 SV=1	-38.4739	38	24.9	51	1	5	Y	SignalP-noTM
246.02	tr|Q0Q5D4|Q0Q5D4_WHEAT Globulin 1 OS=Triticum aestivum PE=4 SV=1	-40.8983	38	24.5	50	1	5	Y	SignalP-noTM
246.03	tr|Q0Q5D9|Q0Q5D9_WHEAT Globulin 1 OS=Triticum aestivum PE=4 SV=1	-30.514	39	24.5	50	2	5	Y	SignalP-noTM
247.01	tr|W5D021|W5D021_WHEAT Chromosome 3B, genomic scaffold, cultivar Chinese Spring OS=Triticum aestivum GN=TRAES_3BF026100070CFD_c1 PE=4 SV=1	-66.1057	42	38.9	55	0	11	N	SignalP-TM
248.01	tr|M8BZ92|M8BZ92_AEGTA Mitochondrial outer membrane protein porin of 34 kDa OS=Aegilops tauschii GN=F775_27350 PE=4 SV=1	-112.535	63	29.4	55	0	15	N	SignalP-noTM
249.01	tr|W4ZMJ4|W4ZMJ4_WHEAT Uncharacterized protein OS=Triticum aestivum PE=4 SV=1	-122.51	45	57.7	51	4	16	Y	SignalP-noTM
249.02	tr|W5ACN2|W5ACN2_WHEAT Uncharacterized protein OS=Triticum aestivum PE=4 SV=1	-93.4792	37	50	41	1	13	N	SignalP-noTM
250.01	tr|M8AK09|M8AK09_TRIUA E3 ubiquitin-protein ligase UBR4 OS=Triticum urartu GN=TRIUR3_21797 PE=4 SV=1	-80.0462	4	558.3	55	0	14	N	SignalP-noTM
251.01	tr|M0YW98|M0YW98_HORVD Uncharacterized protein OS=Hordeum vulgare var. distichum PE=3 SV=1	-78.2449	23	101.4	51	3	12	N	SignalP-noTM
251.02	tr|K3Y518|K3Y518_SETIT Uncharacterized protein OS=Setaria italica GN=Si009306m.g PE=3 SV=1	-63.2483	18	101.6	48	1	10	N	SignalP-noTM
252.01	tr|W5HJD5|W5HJD5_WHEAT Uncharacterized protein OS=Triticum aestivum PE=4 SV=1	-122.062	13	208.9	37	5	19	N	SignalP-noTM
252.02	tr|W5DQA1|W5DQA1_WHEAT Uncharacterized protein OS=Triticum aestivum PE=4 SV=1	-91.3973	11	208.8	28	2	16	N	SignalP-noTM
252.03	tr|Q7Y1B7|Q7Y1B7_HORVD Putative callose synthase OS=Hordeum vulgare var. distichum PE=2 SV=1	-70.2765	6	218	19	1	10	N	SignalP-noTM
252.04	tr|M7ZA49|M7ZA49_TRIUA Callose synthase 9 OS=Triticum urartu GN=TRIUR3_21749 PE=4 SV=1	-68.4014	7	221.9	19	1	10	N	SignalP-noTM
252.05	tr|K7PRK8|K7PRK8_MAIZE Callose synthase OS=Zea mays GN=Tie-dyed2 PE=2 SV=1	-21.2213	2	223.5	5	2	3	N	SignalP-noTM
253.01	tr|F2DTH4|F2DTH4_HORVD Predicted protein OS=Hordeum vulgare var. distichum PE=2 SV=1	-51.9127	44	26.2	41	4	8	N	SignalP-noTM
253.02	tr|F2E8P3|F2E8P3_HORVD Predicted protein OS=Hordeum vulgare var. distichum PE=2 SV=1	-54.7521	44	26.3	31	2	8	N	SignalP-noTM
253.03	tr|M7Z6U9|M7Z6U9_TRIUA Adenylate kinase B OS=Triticum urartu GN=TRIUR3_32829 PE=3 SV=1	-48.9603	24	51.1	30	2	8	N	SignalP-noTM
254.01	tr|M7YXC5|M7YXC5_TRIUA Basic leucine zipper and W2 domain-containing protein 2 OS=Triticum urartu GN=TRIUR3_28821 PE=4 SV=1	-66.074	33	48.7	54	0	10	N	SignalP-noTM
255.01	tr|W5EET1|W5EET1_WHEAT Uncharacterized protein (Fragment) OS=Triticum aestivum PE=4 SV=1	-102.14	18	115.9	44	7	16	N	SignalP-noTM
255.02	tr|I1I1C6|I1I1C6_BRADI Uncharacterized protein OS=Brachypodium distachyon GN=BRADI3G16260 PE=4 SV=1	-41.2833	15	66.8	15	5	7	Y	SignalP-noTM
255.03	tr|F2DHN0|F2DHN0_HORVD Predicted protein OS=Hordeum vulgare var. distichum PE=2 SV=1	-42.6581	32	35	9	1	8	N	SignalP-noTM
256.01	tr|F2CR61|F2CR61_HORVD Predicted protein OS=Hordeum vulgare var. distichum PE=2 SV=1	-44.867	42	20.6	53	0	7	N	SignalP-noTM
257.01	tr|W5BJ64|W5BJ64_WHEAT Uncharacterized protein OS=Triticum aestivum PE=3 SV=1	-90.3549	38	57.3	31	2	13	N	SignalP-noTM
257.02	tr|J3RHG6|J3RHG6_WHEAT Beta-glucosidase 4 (Fragment) OS=Triticum aestivum GN=GLU4 PE=2 SV=1	-76.9914	34	56.4	30	1	12	Y	SignalP-noTM
257.03	tr|M7ZCR4|M7ZCR4_TRIUA Beta-glucosidase 26 OS=Triticum urartu GN=TRIUR3_10939 PE=3 SV=1	-66.6719	27	58.9	27	2	11	Y	SignalP-noTM
257.04	tr|M7ZFW8|M7ZFW8_TRIUA Beta-glucosidase 8 OS=Triticum urartu GN=TRIUR3_02349 PE=3 SV=1	-61.809	32	61.7	17	2	12	Y	SignalP-noTM
257.05	tr|I3NM31|I3NM31_WHEAT Glyco_hydro_1 domain-containing protein OS=Triticum aestivum GN=4N5.5 PE=3 SV=1	-47.3981	30	64.8	13	1	11	Y	SignalP-noTM
258.01	tr|M8ARH8|M8ARH8_TRIUA Alpha-mannosidase OS=Triticum urartu GN=TRIUR3_26340 PE=3 SV=1	-104.129	20	138.9	43	5	16	N	SignalP-noTM
258.02	tr|W5FHF7|W5FHF7_WHEAT Alpha-mannosidase OS=Triticum aestivum PE=3 SV=1	-95.2186	27	101.5	38	3	15	N	SignalP-noTM
258.03	tr|B8BKT7|B8BKT7_ORYSI Alpha-mannosidase OS=Oryza sativa subsp. indica GN=OsI_36309 PE=3 SV=1	-45.6644	10	114.1	23	1	8	Y	SignalP-noTM
259.01	tr|A9YFM2|A9YFM2_WHEAT Neutral ceramidase OS=Triticum aestivum PE=2 SV=1	-96.3395	23	86.3	52	0	13	Y	SignalP-noTM
260.01	tr|M7YWZ4|M7YWZ4_TRIUA Aspartate aminotransferase OS=Triticum urartu GN=TRIUR3_17749 PE=3 SV=1	-84.3808	41	51.8	51	8	13	N	SignalP-noTM
260.02	tr|B8AEH4|B8AEH4_ORYSI Aspartate aminotransferase OS=Oryza sativa subsp. indica GN=OsI_09291 PE=3 SV=1	-34.4779	20	50.2	21	1	6	N	SignalP-noTM
261.01	tr|F2DCT3|F2DCT3_HORVD Predicted protein OS=Hordeum vulgare var. distichum PE=2 SV=1	-77.5521	34	67	52	0	13	N	SignalP-noTM
262.01	tr|F2DNL6|F2DNL6_HORVD Predicted protein OS=Hordeum vulgare var. distichum PE=2 SV=1	-32.1459	14	60	36	1	8	N	SignalP-noTM
262.02	tr|M8B4W6|M8B4W6_TRIUA Uncharacterized protein OS=Triticum urartu GN=TRIUR3_26606 PE=4 SV=1	-20.9835	13	29	27	1	3	N	SignalP-noTM
262.03	tr|M8BEH9|M8BEH9_AEGTA Uncharacterized protein OS=Aegilops tauschii GN=F775_09205 PE=4 SV=1	-22.6639	9	72.5	24	1	7	N	SignalP-noTM
263.01	tr|F2E390|F2E390_HORVD Ribosomal protein OS=Hordeum vulgare var. distichum PE=2 SV=1	-68.1594	32	24.5	40	3	8	N	SignalP-noTM
263.02	tr|W5EAP3|W5EAP3_WHEAT Ribosomal protein OS=Triticum aestivum PE=3 SV=1	-54.7454	32	24.2	36	2	8	N	SignalP-noTM
263.03	tr|I1HTL2|I1HTL2_BRADI Ribosomal protein OS=Brachypodium distachyon GN=BRADI2G55600 PE=3 SV=1	-33.7275	21	26	24	2	5	N	SignalP-noTM
264.01	tr|M8ALB7|M8ALB7_TRIUA Putative syntaxin-24 OS=Triticum urartu GN=TRIUR3_20562 PE=4 SV=1	-31.2557	20	31.5	39	2	4	N	SignalP-noTM
264.02	tr|A0A077S5S5|A0A077S5S5_WHEAT Chromosome 3B, genomic scaffold, cultivar Chinese Spring OS=Triticum aestivum GN=TRAES_3BF019300130CFD_c1 PE=4 SV=1	-47.7494	30	26.3	38	3	5	N	SignalP-TM
265.01	tr|W5GDC6|W5GDC6_WHEAT Uncharacterized protein OS=Triticum aestivum PE=4 SV=1	-40.9763	14	66.8	30	1	9	N	SignalP-noTM
265.02	tr|F2D4G2|F2D4G2_HORVD Predicted protein OS=Hordeum vulgare var. distichum PE=2 SV=1	-39.033	14	67.2	30	1	9	N	SignalP-noTM
265.03	tr|M8D4Z2|M8D4Z2_AEGTA Plastidic ATP/ADP-transporter OS=Aegilops tauschii GN=F775_08841 PE=4 SV=1	-30.0904	12	66.8	26	5	8	N	SignalP-noTM
266.01	tr|M8AWZ5|M8AWZ5_AEGTA 40S ribosomal protein S13-1 OS=Aegilops tauschii GN=F775_32715 PE=3 SV=1	-60.9129	38	21.3	50	0	10	N	SignalP-noTM
267.01	tr|M7ZZ79|M7ZZ79_TRIUA Glucose-6-phosphate 1-dehydrogenase OS=Triticum urartu GN=TRIUR3_33289 PE=3 SV=1	-65.8038	30	57.7	50	0	12	N	SignalP-noTM
268.01	tr|W4ZUF2|W4ZUF2_WHEAT Uncharacterized protein OS=Triticum aestivum PE=3 SV=1	-75.9863	37	35.4	49	1	10	N	SignalP-noTM
268.02	tr|F2CWQ6|F2CWQ6_HORVD Predicted protein OS=Hordeum vulgare var. distichum PE=2 SV=1	-69.5675	37	35.3	37	1	10	N	SignalP-noTM
269.01	sp|Q42850|PORB_HORVU Protochlorophyllide reductase B, chloroplastic OS=Hordeum vulgare GN=PORB PE=2 SV=1	-54.9593	26	42	31	1	7	N	SignalP-noTM
269.02	tr|M7ZUC3|M7ZUC3_TRIUA Protochlorophyllide reductase B, chloroplastic OS=Triticum urartu GN=TRIUR3_31429 PE=4 SV=1	-52.9278	20	50.6	21	1	6	N	SignalP-noTM
269.03	tr|R7W4T6|R7W4T6_AEGTA Protochlorophyllide reductase A, chloroplastic OS=Aegilops tauschii GN=F775_32238 PE=4 SV=1	-21.5091	14	36	11	1	4	N	SignalP-noTM
269.04	sp|Q41578|PORA_WHEAT Protochlorophyllide reductase A, chloroplastic OS=Triticum aestivum GN=PORA PE=3 SV=1	-19.5332	12	41	11	1	4	N	SignalP-noTM
270.01	tr|D2TE73|D2TE73_WHEAT Tri a Bd 27K (Fragment) OS=Triticum aestivum GN=bd27k PE=2 SV=1	-39.0853	48	22.6	25	3	8	Y	SignalP-noTM
270.02	tr|M7Z222|M7Z222_TRIUA Uncharacterized protein OS=Triticum urartu GN=TRIUR3_28410 PE=4 SV=1	-51.3575	35	27.7	25	1	9	N	SignalP-noTM
270.03	tr|W5EFT2|W5EFT2_WHEAT Uncharacterized protein OS=Triticum aestivum PE=4 SV=1	-62.3066	59	25.1	20	4	9	Y	SignalP-noTM
270.04	tr|M7ZJB3|M7ZJB3_TRIUA Uncharacterized protein OS=Triticum urartu GN=TRIUR3_04864 PE=4 SV=1	-33.8142	21	28.6	8	1	4	Y	SignalP-noTM
270.05	tr|M8CBN8|M8CBN8_AEGTA Uncharacterized protein OS=Aegilops tauschii GN=F775_29715 PE=4 SV=1	-21.246	21	28.2	7	1	4	Y	SignalP-noTM
271.01	tr|W5ED28|W5ED28_WHEAT Uncharacterized protein OS=Triticum aestivum PE=4 SV=1	-66.5445	24	51.3	47	1	9	N	SignalP-TM
271.02	tr|W5DM26|W5DM26_WHEAT Uncharacterized protein OS=Triticum aestivum PE=4 SV=1	-58.8616	24	51.5	33	1	9	N	SignalP-TM
272.01	tr|B2CGM6|B2CGM6_WHEAT Triticin OS=Triticum aestivum PE=4 SV=1	-90.4297	28	64.8	40	4	11	Y	SignalP-noTM
272.02	tr|M7ZK46|M7ZK46_TRIUA 12S seed storage globulin 1 OS=Triticum urartu GN=TRIUR3_30124 PE=4 SV=1	-97.3064	29	63.7	26	4	11	Y	SignalP-noTM
273.01	tr|W5E0U1|W5E0U1_WHEAT Uncharacterized protein OS=Triticum aestivum PE=4 SV=1	-81.9377	39	49.6	32	6	12	N	SignalP-noTM
273.02	tr|W5E2F6|W5E2F6_WHEAT Uncharacterized protein OS=Triticum aestivum PE=4 SV=1	-35.8301	51	22.1	21	3	7	N	SignalP-noTM
273.03	tr|F2EDM7|F2EDM7_HORVD Predicted protein OS=Hordeum vulgare var. distichum PE=2 SV=1	-47.2373	25	49.9	19	1	8	N	SignalP-noTM
274.01	tr|F2D353|F2D353_HORVD Predicted protein OS=Hordeum vulgare var. distichum PE=2 SV=1	-25.2007	10	58.8	40	3	6	N	SignalP-noTM
274.02	tr|A2YWC2|A2YWC2_ORYSI Putative uncharacterized protein OS=Oryza sativa subsp. indica GN=OsI_29635 PE=4 SV=1	-18.5732	15	36	28	1	4	N	SignalP-noTM
274.03	tr|M7ZLM7|M7ZLM7_TRIUA 2-oxoglutarate/malate translocator, chloroplastic OS=Triticum urartu GN=TRIUR3_32114 PE=4 SV=1	-7.31876	16	13.9	6	1	2	N	SignalP-TM
275.01	tr|F2D807|F2D807_HORVD Predicted protein OS=Hordeum vulgare var. distichum PE=2 SV=1	-84.4591	23	63.8	48	0	10	N	SignalP-noTM
276.01	tr|F2DXG7|F2DXG7_HORVD Predicted protein OS=Hordeum vulgare var. distichum PE=2 SV=1	-45.6244	33	25.4	47	0	9	N	SignalP-noTM
277.01	tr|M8CU33|M8CU33_AEGTA Protease 2 OS=Aegilops tauschii GN=F775_29576 PE=4 SV=1	-143.666	46	74	41	7	21	N	SignalP-noTM
277.02	tr|F2CU67|F2CU67_HORVD Predicted protein OS=Hordeum vulgare var. distichum PE=2 SV=1	-101.718	30	79.9	28	3	15	N	SignalP-noTM
277.03	tr|I1GV21|I1GV21_BRADI Uncharacterized protein OS=Brachypodium distachyon GN=BRADI1G29400 PE=4 SV=1	-32.9663	16	80.5	14	1	8	N	SignalP-noTM
278.01	tr|W5FU57|W5FU57_WHEAT Alpha-1,4 glucan phosphorylase OS=Triticum aestivum PE=3 SV=1	-110.73	32	94.1	43	2	18	N	SignalP-noTM
278.02	tr|B2LXU4|B2LXU4_WHEAT Alpha-1,4 glucan phosphorylase OS=Triticum aestivum GN=Pho1 PE=2 SV=1	-104.362	25	108.1	41	1	17	N	SignalP-noTM
278.03	tr|D8L9G6|D8L9G6_WHEAT Alpha-1,4 glucan phosphorylase OS=Triticum aestivum GN=TAA_ctg0079b.00040.1 PE=3 SV=1	-16.9467	5	93.6	5	2	3	N	SignalP-noTM
279.01	tr|M8CXR2|M8CXR2_AEGTA Putative glycosyltransferase AGO61 OS=Aegilops tauschii GN=F775_31539 PE=4 SV=1	-54.5159	23	55.6	45	5	9	N	SignalP-TM
279.02	tr|F2DLT2|F2DLT2_HORVD Predicted protein OS=Hordeum vulgare var. distichum PE=2 SV=1	-29.8749	11	54.9	25	1	5	N	SignalP-TM
280.01	tr|W5CNM6|W5CNM6_WHEAT Uncharacterized protein OS=Triticum aestivum PE=3 SV=1	-125.889	37	75.1	44	3	19	N	SignalP-noTM
280.02	tr|W5CPG2|W5CPG2_WHEAT Chromosome 3B, genomic scaffold, cultivar Chinese Spring OS=Triticum aestivum GN=TRAES_3BF096800110CFD_c1 PE=3 SV=1	-118.14	27	89.9	42	2	18	N	SignalP-noTM
281.01	tr|M7YGQ6|M7YGQ6_TRIUA Putative 26S proteasome non-ATPase regulatory subunit 3 OS=Triticum urartu GN=TRIUR3_14058 PE=4 SV=1	-95.0865	23	72.3	40	5	12	N	SignalP-noTM
281.02	tr|F2EIB4|F2EIB4_HORVD Predicted protein OS=Hordeum vulgare var. distichum PE=2 SV=1	-74.9203	24	55.3	31	3	10	N	SignalP-noTM
282.01	tr|F2D6A6|F2D6A6_HORVD Predicted protein OS=Hordeum vulgare var. distichum PE=2 SV=1	-82.2069	37	51.2	46	0	13	N	SignalP-noTM
283.01	tr|R7WFW5|R7WFW5_AEGTA Oligopeptidase A OS=Aegilops tauschii GN=F775_32306 PE=3 SV=1	-125.753	33	83.1	46	0	17	N	SignalP-noTM
284.01	tr|F2D8A6|F2D8A6_HORVD Predicted protein OS=Hordeum vulgare var. distichum PE=2 SV=1	-44.0953	25	39.6	46	0	7	N	SignalP-noTM
285.01	tr|M8AL83|M8AL83_TRIUA 40S ribosomal protein S11 OS=Triticum urartu GN=TRIUR3_03367 PE=3 SV=1	-49.7972	46	17.3	45	0	8	N	SignalP-noTM
286.01	tr|W5DXM2|W5DXM2_WHEAT Uncharacterized protein OS=Triticum aestivum PE=3 SV=1	-79.3153	30	64.7	31	9	11	N	SignalP-noTM
286.02	tr|M0YRF3|M0YRF3_HORVD Uncharacterized protein (Fragment) OS=Hordeum vulgare var. distichum PE=3 SV=1	-43.3116	16	56.7	12	2	6	N	SignalP-noTM
286.03	tr|M8AQ28|M8AQ28_AEGTA Pyruvate decarboxylase isozyme 1 OS=Aegilops tauschii GN=F775_05850 PE=3 SV=1	-27.6878	16	40.5	8	2	5	N	SignalP-TM
286.04	tr|J3KWM5|J3KWM5_ORYBR Uncharacterized protein OS=Oryza brachyantha GN=OB01G13810 PE=3 SV=1	-13.0156	6	56.5	6	1	3	N	SignalP-noTM
287.01	tr|G5EII3|G5EII3_WHEAT Tonoplast intrinsic protein 3	1 OS=Triticum aestivum GN=TIP3	1 PE=2 SV=1	-46.251	30	27.4	45	N	SignalP-TM
288.01	tr|F8WTR0|F8WTR0_AEGTA Delta-aminolevulinic acid dehydratase OS=Aegilops tauschii GN=ALAD1 PE=2 SV=1	-114.289	49	46.1	43	3	16	N	SignalP-noTM
288.02	tr|F8WTQ6|F8WTQ6_WHEAT Delta-aminolevulinic acid dehydratase OS=Triticum aestivum GN=TaALAD1b PE=2 SV=1	-95.2958	44	46.1	41	1	14	N	SignalP-noTM
288.03	tr|I1HX14|I1HX14_BRADI Delta-aminolevulinic acid dehydratase OS=Brachypodium distachyon GN=BRADI3G03360 PE=3 SV=1	-49.3236	22	45.8	22	1	6	N	SignalP-noTM
289.01	tr|M7ZSN2|M7ZSN2_TRIUA Primary amine oxidase OS=Triticum urartu GN=TRIUR3_09438 PE=3 SV=1	-88.4742	28	82.1	45	0	13	N	SignalP-noTM
290.01	tr|B6TM00|B6TM00_MAIZE 60 ribosomal protein L14 OS=Zea mays PE=2 SV=1	-27.5399	39	16.8	23	2	7	N	SignalP-noTM
290.02	tr|M8BAW1|M8BAW1_AEGTA 60S ribosomal protein L27 OS=Aegilops tauschii GN=F775_27312 PE=3 SV=1	-35.5028	39	15.4	20	3	6	N	SignalP-noTM
290.03	tr|K3YWM5|K3YWM5_SETIT Uncharacterized protein OS=Setaria italica GN=Si018671m.g PE=4 SV=1	-23.4114	47	15.3	17	2	6	N	SignalP-noTM
290.04	tr|A2X3I0|A2X3I0_ORYSI 60S ribosomal protein L27 OS=Oryza sativa subsp. indica GN=OsI_06769 PE=3 SV=1	-25.5405	39	15.5	13	2	5	N	SignalP-noTM
291.01	tr|W4ZTW1|W4ZTW1_WHEAT Alpha-galactosidase OS=Triticum aestivum PE=3 SV=1	-84.2285	43	41.2	42	3	12	Y	SignalP-noTM
291.02	tr|W5F620|W5F620_WHEAT Alpha-galactosidase OS=Triticum aestivum PE=3 SV=1	-62.0988	33	43.9	28	2	11	N	SignalP-noTM
292.01	tr|W5BEQ1|W5BEQ1_WHEAT Uncharacterized protein (Fragment) OS=Triticum aestivum PE=4 SV=1	-37.1653	34	28.9	40	2	7	N	SignalP-noTM
292.02	tr|Q50HV4|Q50HV4_WHEAT Glycosyltransferase OS=Triticum aestivum GN=pglcat7 PE=2 SV=1	-32.4069	25	46.1	29	2	7	N	SignalP-TM
293.01	tr|W4ZS35|W4ZS35_WHEAT Uncharacterized protein OS=Triticum aestivum PE=3 SV=1	-75.8017	37	68.4	44	0	17	N	SignalP-noTM
294.01	tr|W5B5H7|W5B5H7_WHEAT Uncharacterized protein (Fragment) OS=Triticum aestivum PE=4 SV=1	-39.9909	35	33.1	44	0	5	N	SignalP-TM
295.01	tr|M7Y6L6|M7Y6L6_TRIUA Histidyl-tRNA synthetase OS=Triticum urartu GN=TRIUR3_05856 PE=3 SV=1	-67.6506	21	75.4	44	0	12	N	SignalP-noTM
296.01	sp|P46285|S17P_WHEAT Sedoheptulose-1,7-bisphosphatase, chloroplastic OS=Triticum aestivum PE=2 SV=1	-95.4748	30	41.9	44	0	13	N	SignalP-noTM
297.01	tr|F2DU45|F2DU45_HORVD Predicted protein OS=Hordeum vulgare var. distichum PE=2 SV=1	-47.8788	30	35.4	44	0	6	N	SignalP-TM
298.01	tr|M0W589|M0W589_HORVD Uncharacterized protein OS=Hordeum vulgare var. distichum PE=3 SV=1	-59.9184	43	30.9	44	0	7	N	SignalP-TM
299.01	tr|M8AGJ9|M8AGJ9_TRIUA 40S ribosomal protein S18 OS=Triticum urartu GN=TRIUR3_02047 PE=3 SV=1	-54.7624	47	17.6	43	0	9	N	SignalP-noTM
300.01	sp|P55238-2|GLGS_HORVU Isoform 2 of Glucose-1-phosphate adenylyltransferase small subunit, chloroplastic/amyloplastic OS=Hordeum vulgare	-53.023	23	51.9	43	0	7	N	SignalP-noTM
301.01	tr|W5ES52|W5ES52_WHEAT Aldehyde dehydrogenase OS=Triticum aestivum PE=3 SV=1	-60.4225	18	52	38	1	9	N	SignalP-noTM
301.02	tr|W5DSI9|W5DSI9_WHEAT Aldehyde dehydrogenase OS=Triticum aestivum PE=3 SV=1	-59.7625	18	52	37	1	9	N	SignalP-noTM
301.03	tr|W5EDS9|W5EDS9_WHEAT Uncharacterized protein (Fragment) OS=Triticum aestivum PE=4 SV=1	-54.4437	22	40.8	28	2	8	N	SignalP-noTM
301.04	tr|B4FUA7|B4FUA7_MAIZE Aldehyde dehydrogenase OS=Zea mays GN=ZEAMMB73_893012 PE=2 SV=1	-10.9333	4	52	3	1	2	N	SignalP-TM
302.01	tr|R7WF47|R7WF47_AEGTA Alanine--tRNA ligase OS=Aegilops tauschii GN=F775_26040 PE=3 SV=1	-59.3194	14	110.6	42	6	12	N	SignalP-noTM
302.02	tr|F2DSR3|F2DSR3_HORVD Alanine--tRNA ligase OS=Hordeum vulgare var. distichum PE=2 SV=1	-33.4324	7	109.7	27	1	7	N	SignalP-noTM
303.01	sp|Q35322|NDUS3_ORYSJ NADH dehydrogenase [ubiquinone] iron-sulfur protein 3 OS=Oryza sativa subsp. japonica GN=NAD9 PE=2 SV=2	-48.5538	66	22.9	43	0	11	N	SignalP-noTM
304.01	tr|F2D3C1|F2D3C1_HORVD Vacuolar protein sorting-associated protein 35 OS=Hordeum vulgare var. distichum PE=2 SV=1	-80.4165	24	89.7	37	6	13	N	SignalP-noTM
304.02	tr|A2XN04|A2XN04_ORYSI Vacuolar protein sorting-associated protein 35 OS=Oryza sativa subsp. indica GN=OsI_13933 PE=3 SV=1	-42.3994	14	89.7	18	1	8	N	SignalP-noTM
305.01	tr|W5AVV3|W5AVV3_WHEAT Uncharacterized protein OS=Triticum aestivum PE=4 SV=1	-93.9005	66	33.8	42	12	15	N	SignalP-noTM
305.02	tr|J3LX85|J3LX85_ORYBR Uncharacterized protein OS=Oryza brachyantha GN=OB04G17600 PE=4 SV=1	-14.727	16	35.1	10	1	4	N	SignalP-noTM
306.01	tr|M8APZ5|M8APZ5_TRIUA 40S ribosomal protein S14 OS=Triticum urartu GN=TRIUR3_17868 PE=3 SV=1	-50.0333	34	19	33	3	8	N	SignalP-noTM
306.02	sp|P19950|RS141_MAIZE 40S ribosomal protein S14 OS=Zea mays PE=3 SV=1	-28.2128	26	16.2	27	1	6	N	SignalP-noTM
307.01	tr|F2D0U5|F2D0U5_HORVD Predicted protein OS=Hordeum vulgare var. distichum PE=2 SV=1	-55.6229	34	28.5	40	8	9	N	SignalP-noTM
307.02	tr|B4FVT7|B4FVT7_MAIZE Uncharacterized protein OS=Zea mays PE=2 SV=1	-13.0343	14	22.9	4	1	2	N	SignalP-noTM
308.01	tr|F2CW75|F2CW75_HORVD Predicted protein OS=Hordeum vulgare var. distichum PE=2 SV=1	-53.7743	41	33.1	42	0	7	N	SignalP-TM
309.01	tr|W5DZ76|W5DZ76_WHEAT Proteasome subunit alpha type OS=Triticum aestivum PE=3 SV=1	-63.2189	44	32.1	40	1	10	N	SignalP-noTM
309.02	tr|M8C293|M8C293_AEGTA Proteasome subunit alpha type OS=Aegilops tauschii GN=F775_31476 PE=3 SV=1	-55.8828	52	27.3	38	1	10	N	SignalP-noTM
310.01	tr|M8C7D4|M8C7D4_AEGTA Adenosine kinase 2 OS=Aegilops tauschii GN=F775_30330 PE=4 SV=1	-107.442	56	37.1	41	3	14	N	SignalP-noTM
310.02	tr|M0XLC4|M0XLC4_HORVD Uncharacterized protein OS=Hordeum vulgare var. distichum PE=4 SV=1	-99.5992	48	37.1	35	1	12	N	SignalP-noTM
311.01	tr|M0VT90|M0VT90_HORVD Uncharacterized protein OS=Hordeum vulgare var. distichum PE=4 SV=1	-66.1776	7	176.4	42	0	9	N	SignalP-noTM
312.01	tr|W5CPU5|W5CPU5_WHEAT Uncharacterized protein OS=Triticum aestivum PE=4 SV=1	-45.1923	66	20.6	37	1	8	Y	SignalP-noTM
312.02	tr|M7Y8M9|M7Y8M9_TRIUA Translocon-associated protein subunit beta OS=Triticum urartu GN=TRIUR3_08321 PE=4 SV=1	-45.7579	66	20.6	36	1	8	Y	SignalP-noTM
313.01	tr|W5F6Z0|W5F6Z0_WHEAT Uncharacterized protein OS=Triticum aestivum PE=4 SV=1	-87.3993	32	58	40	9	13	N	SignalP-noTM
313.02	tr|B8BCI1|B8BCI1_ORYSI Putative uncharacterized protein OS=Oryza sativa subsp. indica GN=OsI_31573 PE=3 SV=1	-31.3432	10	68	18	1	5	N	SignalP-noTM
314.01	tr|M0XH03|M0XH03_HORVD Uncharacterized protein OS=Hordeum vulgare var. distichum PE=4 SV=1	-31.9327	18	35.5	39	2	6	N	SignalP-noTM
314.02	tr|R7VZC2|R7VZC2_AEGTA Trans-2,3-enoyl-CoA reductase OS=Aegilops tauschii GN=F775_31011 PE=4 SV=1	-27.805	16	34	33	1	5	N	SignalP-noTM
315.01	tr|W5APJ8|W5APJ8_WHEAT Uncharacterized protein OS=Triticum aestivum PE=4 SV=1	-79.6705	37	46.7	40	0	11	N	SignalP-noTM
316.01	tr|A2WPN6|A2WPN6_ORYSI Putative uncharacterized protein OS=Oryza sativa subsp. indica GN=OsI_01816 PE=3 SV=1	-45.827	45	17	40	0	9	N	SignalP-noTM
317.01	tr|M7ZZI0|M7ZZI0_TRIUA 40S ribosomal protein S8 OS=Triticum urartu GN=TRIUR3_26281 PE=3 SV=1	-61.277	32	30.6	40	0	8	N	SignalP-noTM
318.01	tr|W5GL37|W5GL37_WHEAT Uncharacterized protein OS=Triticum aestivum PE=4 SV=1	-79.6504	29	79.9	38	3	14	Y	SignalP-noTM
318.02	tr|M7ZR94|M7ZR94_TRIUA Putative glycerophosphoryl diester phosphodiesterase 1 OS=Triticum urartu GN=TRIUR3_35438 PE=4 SV=1	-68.6178	26	80.9	33	1	12	Y	SignalP-noTM
318.03	tr|B8AVI2|B8AVI2_ORYSI Putative uncharacterized protein OS=Oryza sativa subsp. indica GN=OsI_16271 PE=4 SV=1	-11.0177	2	81	4	1	2	Y	SignalP-noTM
319.01	tr|N1QPC6|N1QPC6_AEGTA Fatty acyl-CoA synthetase B OS=Aegilops tauschii GN=F775_30440 PE=4 SV=1	-63.8528	29	74.9	38	2	12	N	SignalP-noTM
319.02	tr|M8ADR7|M8ADR7_TRIUA Long chain acyl-CoA synthetase 1 OS=Triticum urartu GN=TRIUR3_15612 PE=4 SV=1	-65.4456	29	72.3	38	2	12	N	SignalP-noTM
320.01	tr|W5BNZ6|W5BNZ6_WHEAT Uncharacterized protein OS=Triticum aestivum PE=3 SV=1	-55.5709	50	15.9	38	1	7	N	SignalP-noTM
320.02	tr|M0UGX0|M0UGX0_HORVD Uncharacterized protein OS=Hordeum vulgare var. distichum PE=3 SV=1	-54.5381	50	15.9	36	1	7	N	SignalP-noTM
321.01	tr|M8CU50|M8CU50_AEGTA Uncharacterized protein OS=Aegilops tauschii GN=F775_27291 PE=4 SV=1	-40.5004	38	31.8	38	4	6	Y	SignalP-noTM
321.02	tr|W8PU78|W8PU78_BRADI Farinin protein OS=Brachypodium distachyon GN=FAR PE=4 SV=1	-18.9018	16	32	20	1	3	Y	SignalP-noTM
322.01	tr|F2CQC7|F2CQC7_HORVD Predicted protein OS=Hordeum vulgare var. distichum PE=2 SV=1	-39.1738	48	16.8	32	4	7	N	SignalP-noTM
322.02	tr|F2E556|F2E556_HORVD Predicted protein OS=Hordeum vulgare var. distichum PE=2 SV=1	-29.0049	52	16.7	17	4	7	N	SignalP-noTM
323.01	tr|M8AYG2|M8AYG2_AEGTA NADH-cytochrome b5 reductase 1 OS=Aegilops tauschii GN=F775_27647 PE=4 SV=1	-43.5582	47	29.6	21	7	8	N	SignalP-TM
323.02	tr|M7YU08|M7YU08_TRIUA NADH-cytochrome b5 reductase 1 OS=Triticum urartu GN=TRIUR3_11643 PE=4 SV=1	-51.0423	47	30.9	19	6	7	N	SignalP-TM
324.01	tr|W5CCH5|W5CCH5_WHEAT Uncharacterized protein OS=Triticum aestivum PE=4 SV=1	-30.853	57	16.2	25	6	7	N	SignalP-noTM
324.02	tr|A0A077S457|A0A077S457_WHEAT Chromosome 3B, genomic scaffold, cultivar Chinese Spring OS=Triticum aestivum GN=TRAES_3BF054400120CFD_c1 PE=4 SV=1	-30.5777	40	12.7	19	1	5	N	SignalP-noTM
324.03	tr|W5DSB4|W5DSB4_WHEAT Uncharacterized protein OS=Triticum aestivum PE=4 SV=1	-33.441	31	16.5	18	1	5	N	SignalP-noTM
325.01	tr|W5FWU9|W5FWU9_WHEAT Uncharacterized protein OS=Triticum aestivum PE=4 SV=1	-64.847	53	25.7	37	2	8	N	SignalP-noTM
325.02	tr|W5F815|W5F815_WHEAT Uncharacterized protein OS=Triticum aestivum PE=4 SV=1	-62.3589	48	24.9	33	1	7	N	SignalP-noTM
326.01	tr|M8BT65|M8BT65_AEGTA 60S ribosomal protein L18a OS=Aegilops tauschii GN=F775_31595 PE=3 SV=1	-45.8312	52	21.2	34	3	10	N	SignalP-noTM
326.02	tr|I1HGD6|I1HGD6_BRADI 60S ribosomal protein L18a OS=Brachypodium distachyon GN=BRADI2G16430 PE=3 SV=1	-41.4196	40	21.2	29	1	8	N	SignalP-noTM
327.01	tr|R7W056|R7W056_AEGTA Uncharacterized protein OS=Aegilops tauschii GN=F775_52330 PE=3 SV=1	-43.5004	48	19.6	31	2	10	N	SignalP-noTM
327.02	tr|M8AW09|M8AW09_TRIUA 40S ribosomal protein S17-4 OS=Triticum urartu GN=TRIUR3_33714 PE=3 SV=1	-45.082	57	16.4	31	2	10	N	SignalP-noTM
327.03	tr|W5A5L6|W5A5L6_WHEAT Uncharacterized protein OS=Triticum aestivum PE=3 SV=1	-43.2493	52	16.4	28	1	9	N	SignalP-noTM
328.01	tr|W5I2W1|W5I2W1_WHEAT Uncharacterized protein OS=Triticum aestivum PE=4 SV=1	-61.5654	44	43.4	31	3	11	N	SignalP-noTM
328.02	tr|W5H6W3|W5H6W3_WHEAT Uncharacterized protein OS=Triticum aestivum PE=4 SV=1	-63.3331	45	33.6	26	2	11	N	SignalP-noTM
328.03	tr|N1QSS0|N1QSS0_AEGTA Lysosomal Pro-X carboxypeptidase OS=Aegilops tauschii GN=F775_01363 PE=4 SV=1	-34.2832	14	59.6	18	1	6	N	SignalP-noTM
328.04	tr|R7W623|R7W623_AEGTA Lysosomal Pro-X carboxypeptidase OS=Aegilops tauschii GN=F775_18246 PE=4 SV=1	-18.889	9	57.9	4	1	4	N	SignalP-noTM
329.01	tr|M8ASR6|M8ASR6_TRIUA Nicalin-1 OS=Triticum urartu GN=TRIUR3_16402 PE=4 SV=1	-40.7204	18	64.4	25	3	7	Y	SignalP-noTM
329.02	tr|F2D6L7|F2D6L7_HORVD Nicalin OS=Hordeum vulgare var. distichum PE=2 SV=1	-33.3033	14	60.5	24	1	5	Y	SignalP-noTM
329.03	tr|J3MPJ4|J3MPJ4_ORYBR Nicalin OS=Oryza brachyantha GN=OB08G10230 PE=3 SV=1	-18.8887	4	60.4	17	1	2	N	SignalP-noTM
330.01	tr|F2E7R3|F2E7R3_HORVD Predicted protein OS=Hordeum vulgare var. distichum PE=2 SV=1	-90.9756	21	107.9	37	2	12	N	SignalP-noTM
330.02	tr|W5CM94|W5CM94_WHEAT Uncharacterized protein OS=Triticum aestivum PE=4 SV=1	-72.9991	25	81.6	33	1	11	N	SignalP-noTM
331.01	tr|W5FN32|W5FN32_WHEAT Uncharacterized protein OS=Triticum aestivum PE=4 SV=1	-57.8229	47	23.5	31	3	9	Y	SignalP-noTM
331.02	tr|Q8S4P7|Q8S4P7_WHEAT Thaumatin-like protein OS=Triticum aestivum PE=2 SV=1	-45.3385	49	23.5	29	2	8	Y	SignalP-noTM
331.03	tr|W5FP48|W5FP48_WHEAT Uncharacterized protein OS=Triticum aestivum PE=4 SV=1	-22.7509	24	24.7	20	1	5	Y	SignalP-noTM
332.01	tr|W5C417|W5C417_WHEAT Uncharacterized protein OS=Triticum aestivum PE=3 SV=1	-76.0286	33	55.2	36	9	13	N	SignalP-noTM
332.02	tr|K7U2E4|K7U2E4_MAIZE Uncharacterized protein OS=Zea mays GN=ZEAMMB73_908656 PE=3 SV=1	-29.8637	9	82.8	11	1	5	N	SignalP-TM
333.01	tr|F2DYJ0|F2DYJ0_HORVD Proteasome subunit alpha type OS=Hordeum vulgare var. distichum PE=2 SV=1	-54.994	32	27.1	37	0	8	N	SignalP-noTM
334.01	tr|W5CKI0|W5CKI0_WHEAT Uncharacterized protein OS=Triticum aestivum PE=4 SV=1	-79.4913	57	29.6	37	0	13	N	SignalP-noTM
335.01	tr|C0J025|C0J025_WHEAT Peptidyl-prolyl cis-trans isomerase OS=Triticum aestivum PE=3 SV=1	-51.6807	55	22.8	37	0	9	Y	SignalP-noTM
336.01	tr|R7W2Y2|R7W2Y2_AEGTA Putative glycosyltransferase AGO61 OS=Aegilops tauschii GN=F775_06494 PE=4 SV=1	-24.7788	15	61.1	27	2	5	N	SignalP-TM
336.02	tr|G0LY29|G0LY29_WHEAT Putative glycosyl transferase OS=Triticum aestivum GN=GT61_2 PE=2 SV=1	-25.5447	15	65	26	1	5	N	SignalP-TM
336.03	tr|W4ZM92|W4ZM92_WHEAT Uncharacterized protein OS=Triticum aestivum PE=4 SV=1	-23.7932	13	65.3	25	1	5	N	SignalP-noTM
337.01	tr|N1R173|N1R173_AEGTA Alpha-1,4-glucan-protein synthase (UDP-forming) OS=Aegilops tauschii GN=F775_29639 PE=4 SV=1	-62.4917	43	38.8	33	2	11	N	SignalP-noTM
337.02	tr|W5BFA5|W5BFA5_WHEAT Uncharacterized protein OS=Triticum aestivum PE=4 SV=1	-61.3213	43	38.8	31	2	11	N	SignalP-noTM
338.01	tr|N1QZM0|N1QZM0_AEGTA 60S ribosomal protein L35a-3 OS=Aegilops tauschii GN=F775_32751 PE=4 SV=1	-23.8384	46	12.6	23	4	5	N	SignalP-noTM
338.02	tr|M7ZIA1|M7ZIA1_TRIUA 60S ribosomal protein L35a-1 OS=Triticum urartu GN=TRIUR3_11416 PE=4 SV=1	-22.5182	25	20.5	12	1	4	N	SignalP-noTM
338.03	tr|I1IL86|I1IL86_BRADI Uncharacterized protein OS=Brachypodium distachyon GN=BRADI4G16690 PE=4 SV=1	-11.7108	42	12.7	10	1	4	N	SignalP-noTM
338.04	tr|I1IFL2|I1IFL2_BRADI Uncharacterized protein OS=Brachypodium distachyon GN=BRADI3G60180 PE=4 SV=1	-8.52988	23	12.6	3	1	3	N	SignalP-noTM
339.01	tr|M0XRX1|M0XRX1_HORVD Uncharacterized protein OS=Hordeum vulgare var. distichum PE=4 SV=1	-65.873	19	82.9	30	4	12	N	SignalP-noTM
339.02	tr|M7ZGC8|M7ZGC8_TRIUA Putative beta-D-xylosidase 7 OS=Triticum urartu GN=TRIUR3_35124 PE=4 SV=1	-63.0183	26	55.3	27	3	11	Y	SignalP-noTM
340.01	tr|M8CFD2|M8CFD2_AEGTA Long-chain-fatty-acid--CoA ligase 4 OS=Aegilops tauschii GN=F775_18019 PE=4 SV=1	-48.7703	20	78.2	32	8	9	N	SignalP-noTM
340.02	tr|M7Z4Z8|M7Z4Z8_TRIUA Long chain acyl-CoA synthetase 9, chloroplastic OS=Triticum urartu GN=TRIUR3_08516 PE=4 SV=1	-7.46572	2	121.3	6	1	2	N	SignalP-noTM
341.01	tr|Q41587|Q41587_WHEAT Delta-24-sterol methyltransferase OS=Triticum aestivum GN=TA-MT PE=4 SV=2	-61.5736	32	41.5	36	0	8	N	SignalP-TM
342.01	tr|M8AYR9|M8AYR9_AEGTA Dolichyl-diphosphooligosaccharide--protein glycosyltransferase subunit 1 OS=Aegilops tauschii GN=F775_28152 PE=3 SV=1	-68.4278	25	70.4	36	0	13	Y	SignalP-noTM
343.01	tr|W5H401|W5H401_WHEAT Uncharacterized protein OS=Triticum aestivum PE=4 SV=1	-67.5608	38	39.4	30	7	9	N	SignalP-noTM
343.02	tr|F2CZT3|F2CZT3_HORVD Predicted protein OS=Hordeum vulgare var. distichum PE=2 SV=1	-34.9515	20	39.5	13	3	5	N	SignalP-noTM
344.01	tr|M8BCQ7|M8BCQ7_AEGTA Nodal modulator 3 OS=Aegilops tauschii GN=F775_04395 PE=4 SV=1	-52.132	10	127.9	23	2	7	N	SignalP-noTM
344.02	tr|W5CKD8|W5CKD8_WHEAT Uncharacterized protein OS=Triticum aestivum PE=4 SV=1	-42.779	20	58.4	16	1	6	N	SignalP-noTM
344.03	tr|G8CM42|G8CM42_9POAL Putative uncharacterized protein (Fragment) OS=Elymus libanoticus PE=2 SV=1	-40.3561	22	34	14	1	4	N	SignalP-noTM
344.04	tr|G8CM61|G8CM61_AEGSP Putative uncharacterized protein (Fragment) OS=Aegilops speltoides subsp. speltoides PE=2 SV=1	-37.9142	22	33.7	9	1	4	N	SignalP-noTM
345.01	tr|W5DRH6|W5DRH6_WHEAT Cellulose synthase OS=Triticum aestivum PE=3 SV=1	-23.5431	5	123.2	19	3	5	N	SignalP-noTM
345.02	tr|W5A9G0|W5A9G0_WHEAT Cellulose synthase OS=Triticum aestivum PE=3 SV=1	-30.1071	9	77	13	3	4	N	SignalP-noTM
345.03	tr|M8BYI4|M8BYI4_AEGTA Uncharacterized protein OS=Aegilops tauschii GN=F775_52659 PE=4 SV=1	-24.7349	9	94.3	8	5	6	N	SignalP-noTM
345.04	tr|W5B1Z5|W5B1Z5_WHEAT Cellulose synthase OS=Triticum aestivum PE=3 SV=1	-16.0398	4	120.5	5	3	4	N	SignalP-noTM
345.05	sp|A2YU42|CSLD2_ORYSI Cellulose synthase-like protein D2 OS=Oryza sativa subsp. indica GN=CSLD2 PE=3 SV=1	-22.9682	5	130	4	2	4	N	SignalP-TM
346.01	tr|D8L9A9|D8L9A9_WHEAT Putative PDI-like protein OS=Triticum aestivum GN=pdil8-1 PE=2 SV=1	-44.3334	17	54.3	35	4	7	N	SignalP-TM
346.02	tr|B6TQ02|B6TQ02_MAIZE PDIL5-4-Zea mays protein disulfide isomerase OS=Zea mays PE=2 SV=1	-21.6762	9	54.5	28	1	4	N	SignalP-TM
347.01	tr|C9EF64|C9EF64_WHEAT Dehydroascorbate reductase OS=Triticum aestivum GN=DHAR PE=2 SV=1	-90.4178	72	23.3	33	2	13	N	SignalP-noTM
347.02	tr|M7ZKX9|M7ZKX9_TRIUA Glutathione S-transferase DHAR2 OS=Triticum urartu GN=TRIUR3_18522 PE=4 SV=1	-94.5396	41	44.7	32	2	13	N	SignalP-noTM
348.01	tr|W5HZS1|W5HZS1_WHEAT Uncharacterized protein OS=Triticum aestivum PE=4 SV=1	-79.0214	33	60.8	35	6	12	Y	SignalP-noTM
348.02	tr|M8A8V1|M8A8V1_TRIUA Uncharacterized protein OS=Triticum urartu GN=TRIUR3_12434 PE=4 SV=1	-46.4844	15	76.9	25	1	7	N	SignalP-noTM
349.01	tr|R7W1N4|R7W1N4_AEGTA Uncharacterized protein OS=Aegilops tauschii GN=F775_11064 PE=4 SV=1	-72.4135	14	131.2	36	0	12	N	SignalP-noTM
350.01	tr|M0X0L3|M0X0L3_HORVD Proteasome subunit beta type OS=Hordeum vulgare var. distichum PE=3 SV=1	-76.1823	63	24.2	35	0	12	N	SignalP-noTM
351.01	tr|A6XMY5|A6XMY5_TRIMO Serine hydroxymethyltransferase OS=Triticum monococcum PE=2 SV=1	-56.8653	23	56	35	0	10	N	SignalP-noTM
352.01	tr|M0YMM0|M0YMM0_HORVD Uncharacterized protein OS=Hordeum vulgare var. distichum PE=4 SV=1	-113.093	17	162.1	34	2	18	N	SignalP-noTM
352.02	tr|W5B1K1|W5B1K1_WHEAT Uncharacterized protein OS=Triticum aestivum PE=4 SV=1	-113.385	16	164.6	33	1	17	N	SignalP-noTM
353.01	tr|F2D4K0|F2D4K0_HORVD Predicted protein OS=Hordeum vulgare var. distichum PE=2 SV=1	-65.2215	30	55.3	35	0	12	N	SignalP-noTM
354.01	tr|W5HT23|W5HT23_WHEAT Uncharacterized protein (Fragment) OS=Triticum aestivum PE=3 SV=1	-51.162	10	95.1	30	1	6	N	SignalP-noTM
354.02	tr|N1R4E2|N1R4E2_AEGTA Dynamin-2B OS=Aegilops tauschii GN=F775_07109 PE=3 SV=1	-46.919	9	104.1	25	1	6	N	SignalP-noTM
354.03	tr|M7ZM35|M7ZM35_TRIUA Dynamin-2B OS=Triticum urartu GN=TRIUR3_25739 PE=4 SV=1	-41.0496	7	97.7	23	2	5	N	SignalP-noTM
355.01	tr|M7YSP7|M7YSP7_TRIUA Acetolactate synthase small subunit OS=Triticum urartu GN=TRIUR3_25722 PE=4 SV=1	-55.6388	25	42.3	31	1	7	N	SignalP-noTM
355.02	tr|W5GK95|W5GK95_WHEAT Uncharacterized protein OS=Triticum aestivum PE=4 SV=1	-43.0031	27	34.6	28	1	6	N	SignalP-noTM
355.03	tr|R7WCF1|R7WCF1_AEGTA Acetolactate synthase small subunit OS=Aegilops tauschii GN=F775_28733 PE=4 SV=1	-15.4162	7	51	3	2	3	N	SignalP-noTM
356.01	tr|F2DAN8|F2DAN8_HORVD Predicted protein OS=Hordeum vulgare var. distichum PE=2 SV=1	-34.8914	39	29.2	35	0	6	N	SignalP-noTM
357.01	tr|M7YCG2|M7YCG2_TRIUA Importin subunit alpha OS=Triticum urartu GN=TRIUR3_09621 PE=3 SV=1	-50.7179	23	57.2	24	6	7	N	SignalP-noTM
357.02	tr|W5AA91|W5AA91_WHEAT Importin subunit alpha OS=Triticum aestivum PE=3 SV=1	-35.2537	17	58.5	15	4	5	N	SignalP-noTM
358.01	tr|M8B2Q2|M8B2Q2_AEGTA Uncharacterized protein OS=Aegilops tauschii GN=F775_29107 PE=4 SV=1	-38.2428	15	55.1	33	7	8	Y	SignalP-noTM
358.02	tr|J3MUG6|J3MUG6_ORYBR Uncharacterized protein OS=Oryza brachyantha GN=OB08G27470 PE=4 SV=1	-5.00436	4	50.4	2	1	2	N	SignalP-noTM
359.01	tr|W5HXD1|W5HXD1_WHEAT Uncharacterized protein (Fragment) OS=Triticum aestivum PE=4 SV=1	-63.0177	18	75.9	34	0	10	N	SignalP-TM
360.01	tr|F2CSC5|F2CSC5_HORVD Ribosomal protein L19 OS=Hordeum vulgare var. distichum PE=2 SV=1	-29.7833	18	24.1	34	0	5	N	SignalP-noTM
361.01	tr|W5A152|W5A152_WHEAT Uncharacterized protein OS=Triticum aestivum PE=3 SV=1	-112.427	37	56	30	2	14	N	SignalP-noTM
361.02	tr|M8BG11|M8BG11_AEGTA Chaperonin CPN60-2, mitochondrial OS=Aegilops tauschii GN=F775_28355 PE=3 SV=1	-85.8661	28	61	24	2	12	N	SignalP-noTM
361.03	tr|M0Y628|M0Y628_HORVD Uncharacterized protein OS=Hordeum vulgare var. distichum PE=3 SV=1	-79.1498	24	61	20	1	10	N	SignalP-noTM
362.01	tr|M7ZND8|M7ZND8_TRIUA Tocopherol O-methyltransferase, chloroplastic OS=Triticum urartu GN=TRIUR3_32581 PE=4 SV=1	-58.9941	48	30.1	32	3	8	N	SignalP-noTM
362.02	tr|Q45FE9|Q45FE9_WHEAT Gamma tocopherol methyltransferase OS=Triticum aestivum PE=2 SV=1	-44.8293	27	39.4	23	1	6	N	SignalP-noTM
363.01	tr|F2CSX0|F2CSX0_HORVD Mitochondrial Rho GTPase OS=Hordeum vulgare var. distichum PE=2 SV=1	-62.1382	25	66.6	32	3	11	N	SignalP-noTM
363.02	tr|M8AQ69|M8AQ69_TRIUA Mitochondrial Rho GTPase OS=Triticum urartu GN=TRIUR3_01938 PE=3 SV=1	-50.735	19	70.3	22	1	9	N	SignalP-noTM
364.01	tr|W5FT70|W5FT70_WHEAT Uncharacterized protein OS=Triticum aestivum PE=3 SV=1	-51.3219	23	46.8	34	0	9	N	SignalP-noTM
365.01	tr|B8AFT1|B8AFT1_ORYSI Proteasome subunit alpha type OS=Oryza sativa subsp. indica GN=OsI_08192 PE=3 SV=1	-71.5297	55	25.7	34	0	10	N	SignalP-noTM
366.01	tr|M8BZF8|M8BZF8_AEGTA ATP synthase subunit O, mitochondrial OS=Aegilops tauschii GN=F775_30510 PE=3 SV=1	-62.509	43	25.5	28	3	9	N	SignalP-noTM
366.02	tr|W5GLU0|W5GLU0_WHEAT Uncharacterized protein OS=Triticum aestivum PE=3 SV=1	-56.6272	43	25.5	25	1	8	N	SignalP-noTM
366.03	tr|W5G7P2|W5G7P2_WHEAT Uncharacterized protein OS=Triticum aestivum PE=3 SV=1	-59.0992	43	25.5	23	1	8	N	SignalP-noTM
367.01	tr|F2CYA5|F2CYA5_HORVD Predicted protein OS=Hordeum vulgare var. distichum PE=2 SV=1	-55.538	12	122.1	32	5	9	N	SignalP-noTM
367.02	tr|Q259F9|Q259F9_ORYSA H0124B04.17 protein OS=Oryza sativa GN=H0124B04.17 PE=4 SV=1	-32.3007	2	271.6	23	1	5	N	SignalP-noTM
367.03	tr|K3Z3A2|K3Z3A2_SETIT Uncharacterized protein OS=Setaria italica GN=Si021020m.g PE=4 SV=1	-26.9419	5	124.3	22	1	4	N	SignalP-noTM
368.01	tr|B6U217|B6U217_MAIZE LrgB-like family protein OS=Zea mays PE=2 SV=1	-38.5454	11	56.7	26	1	4	N	SignalP-noTM
368.02	tr|B8A8X4|B8A8X4_ORYSI Putative uncharacterized protein OS=Oryza sativa subsp. indica GN=OsI_02153 PE=4 SV=1	-38.0573	11	53.2	21	1	4	N	SignalP-noTM
369.01	sp|P38385|SC61G_ORYSJ Protein transport protein Sec61 subunit gamma OS=Oryza sativa subsp. japonica GN=Os02g0178400 PE=3 SV=1	-17.0799	22	7.6	34	0	2	N	SignalP-TM
370.01	tr|F2CV89|F2CV89_HORVD Predicted protein OS=Hordeum vulgare var. distichum PE=2 SV=1	-20.6854	8	42.7	34	0	3	N	SignalP-noTM
371.01	tr|M7ZYT1|M7ZYT1_TRIUA Methylenetetrahydrofolate reductase OS=Triticum urartu GN=TRIUR3_34128 PE=3 SV=1	-81.2407	39	65.3	34	0	14	N	SignalP-noTM
372.01	tr|W5FI97|W5FI97_WHEAT Uncharacterized protein OS=Triticum aestivum PE=4 SV=1	-32.9164	10	78.4	32	2	5	Y	SignalP-noTM
372.02	tr|M7ZXS2|M7ZXS2_TRIUA Subtilisin-like protease OS=Triticum urartu GN=TRIUR3_17664 PE=4 SV=1	-29.8891	14	63	31	1	4	N	SignalP-noTM
373.01	tr|W5EBY0|W5EBY0_WHEAT Uncharacterized protein (Fragment) OS=Triticum aestivum PE=4 SV=1	-68.5423	28	58.1	27	4	11	N	SignalP-noTM
373.02	tr|M7ZNT7|M7ZNT7_TRIUA Monodehydroascorbate reductase OS=Triticum urartu GN=TRIUR3_15753 PE=4 SV=1	-50.4319	26	47.6	25	2	9	N	SignalP-noTM
373.03	tr|Q652L6|Q652L6_ORYSJ Os09g0567300 protein OS=Oryza sativa subsp. japonica GN=OJ1155_H10.27 PE=4 SV=1	-17.2861	10	46.6	12	2	4	N	SignalP-noTM
374.01	tr|I1I8Z9|I1I8Z9_BRADI Uncharacterized protein OS=Brachypodium distachyon GN=BRADI3G41480 PE=4 SV=1	-52.2568	30	39.6	28	3	8	N	SignalP-noTM
374.02	tr|F2DDZ5|F2DDZ5_HORVD Predicted protein OS=Hordeum vulgare var. distichum PE=2 SV=1	-42.3245	29	40.2	22	2	7	N	SignalP-noTM
375.01	tr|W5EM06|W5EM06_WHEAT Uncharacterized protein OS=Triticum aestivum PE=3 SV=1	-102.991	39	49.9	32	5	13	N	SignalP-noTM
375.02	tr|W5E446|W5E446_WHEAT Uncharacterized protein OS=Triticum aestivum PE=4 SV=1	-56.9996	40	29	18	1	9	N	SignalP-noTM
376.01	tr|M0UPZ9|M0UPZ9_HORVD Pyruvate dehydrogenase E1 component subunit alpha OS=Hordeum vulgare var. distichum PE=4 SV=1	-51.0827	29	40.6	28	6	7	N	SignalP-noTM
376.02	tr|F2DKD7|F2DKD7_HORVD Pyruvate dehydrogenase E1 component subunit alpha OS=Hordeum vulgare var. distichum PE=2 SV=1	-26.3129	16	43.2	9	3	4	N	SignalP-noTM
377.01	tr|Q6UQ06|Q6UQ06_TRIMO Cytosolic glutathione reductase OS=Triticum monococcum GN=grc1 PE=2 SV=1	-97.8988	46	52.9	33	0	12	N	SignalP-noTM
378.01	tr|M8AZD7|M8AZD7_AEGTA Eukaryotic translation initiation factor 3 subunit E OS=Aegilops tauschii GN=F775_27177 PE=3 SV=1	-98.1386	35	63.6	33	0	12	N	SignalP-noTM
379.01	tr|B6TFK5|B6TFK5_MAIZE Elongation factor Tu OS=Zea mays PE=2 SV=1	-29.6904	10	50.6	33	0	3	N	SignalP-noTM
380.01	tr|M7ZBW7|M7ZBW7_TRIUA Reticulon-like protein OS=Triticum urartu GN=TRIUR3_18695 PE=4 SV=1	-29.5568	17	36.5	32	0	5	N	SignalP-noTM
381.01	tr|M8C4T0|M8C4T0_AEGTA Putative glycosyltransferase AGO61 OS=Aegilops tauschii GN=F775_27939 PE=4 SV=1	-43.2878	26	51.7	31	1	10	N	SignalP-noTM
381.02	tr|Q5QPY3|Q5QPY3_WHEAT Glycosyltransferase (Fragment) OS=Triticum aestivum GN=a4 PE=2 SV=1	-40.1251	28	48.5	31	1	10	N	SignalP-noTM
382.01	tr|F2E7G1|F2E7G1_HORVD Predicted protein OS=Hordeum vulgare var. distichum PE=2 SV=1	-49.5935	22	49.6	31	2	7	N	SignalP-noTM
382.02	tr|I1PAF8|I1PAF8_ORYGL Uncharacterized protein OS=Oryza glaberrima PE=3 SV=1	-39.2846	17	49.7	23	1	6	N	SignalP-noTM
383.01	tr|T1MG47|T1MG47_TRIUA Uncharacterized protein OS=Triticum urartu PE=4 SV=1	-43.2482	38	29.5	32	0	8	N	SignalP-noTM
384.01	tr|W5DVJ7|W5DVJ7_WHEAT Acyl-coenzyme A oxidase OS=Triticum aestivum PE=3 SV=1	-100.906	30	73.8	32	0	14	N	SignalP-noTM
385.01	tr|Q06IA1|Q06IA1_WHEAT Fasciclin-like protein FLA5 OS=Triticum aestivum PE=2 SV=1	-82.6084	26	44.2	31	2	12	N	SignalP-noTM
385.02	tr|M7ZNZ2|M7ZNZ2_TRIUA Uncharacterized protein OS=Triticum urartu GN=TRIUR3_19371 PE=4 SV=1	-77.8872	36	33.2	29	1	11	Y	SignalP-noTM
386.01	tr|B2CHJ4|B2CHJ4_HORVU Calcium-dependent protein kinase OS=Hordeum vulgare PE=2 SV=1	-38.6948	14	58.5	31	2	5	N	SignalP-noTM
386.02	tr|C5YWJ5|C5YWJ5_SORBI Putative uncharacterized protein Sb09g029950 OS=Sorghum bicolor GN=Sb09g029950 PE=4 SV=1	-25.9286	14	61	18	1	4	N	SignalP-noTM
387.01	tr|N1QWT3|N1QWT3_AEGTA Peptide transporter PTR2 OS=Aegilops tauschii GN=F775_27418 PE=4 SV=1	-28.4813	9	63.2	29	1	4	N	SignalP-TM
387.02	tr|W5DM44|W5DM44_WHEAT Uncharacterized protein OS=Triticum aestivum PE=4 SV=1	-28.1345	15	45.8	28	1	4	N	SignalP-noTM
388.01	tr|Q06IA3|Q06IA3_WHEAT Fasciclin-like protein FLA3 OS=Triticum aestivum PE=2 SV=1	-66.4139	28	43.8	31	0	8	Y	SignalP-TM
389.01	tr|M8CEL6|M8CEL6_AEGTA Uncharacterized protein OS=Aegilops tauschii GN=F775_31297 PE=4 SV=1	-63.6703	15	126	29	4	13	Y	SignalP-noTM
389.02	tr|M7Z7N1|M7Z7N1_TRIUA Uncharacterized protein OS=Triticum urartu GN=TRIUR3_31633 PE=4 SV=1	-44.1553	15	97.7	24	1	10	Y	SignalP-noTM
390.01	sp|Q10464|PUIB_WHEAT Puroindoline-B OS=Triticum aestivum GN=PINB PE=1 SV=1	-17.6146	32	16.7	31	0	5	Y	SignalP-noTM
391.01	tr|M7ZJS5|M7ZJS5_TRIUA Putative glutathione S-transferase GSTU1 OS=Triticum urartu GN=TRIUR3_17205 PE=4 SV=1	-70.4768	71	24.9	22	7	12	N	SignalP-noTM
391.02	tr|Q8RW03|Q8RW03_WHEAT Glutathione transferase OS=Triticum aestivum GN=gstu1B PE=2 SV=1	-60.6486	62	24.9	19	5	10	N	SignalP-noTM
392.01	tr|A0A077RSQ1|A0A077RSQ1_WHEAT Chromosome 3B, genomic scaffold, cultivar Chinese Spring OS=Triticum aestivum GN=TRAES_3BF067800120CFD_c1 PE=4 SV=1	-47.7034	17	79	26	7	8	N	SignalP-noTM
392.02	tr|I1HP88|I1HP88_BRADI Uncharacterized protein OS=Brachypodium distachyon GN=BRADI2G43020 PE=3 SV=1	-15.5464	4	82.2	8	1	2	N	SignalP-noTM
393.01	tr|A0A077RYE2|A0A077RYE2_WHEAT Chromosome 3B, genomic scaffold, cultivar Chinese Spring OS=Triticum aestivum GN=TRAES_3BF049800100CFD_c1 PE=4 SV=1	-50.9011	16	51.1	31	0	6	N	SignalP-noTM
394.01	tr|A2WKH0|A2WKH0_ORYSI Putative uncharacterized protein OS=Oryza sativa subsp. indica GN=OsI_00322 PE=3 SV=1	-33.4508	34	17.4	30	0	6	N	SignalP-noTM
395.01	tr|M7YXD5|M7YXD5_TRIUA 40S ribosomal protein S24 OS=Triticum urartu GN=TRIUR3_02936 PE=3 SV=1	-28.8163	23	19	26	1	5	N	SignalP-noTM
395.02	tr|K3XZJ7|K3XZJ7_SETIT 40S ribosomal protein S24 OS=Setaria italica GN=Si007358m.g PE=3 SV=1	-29.063	22	19.7	18	1	5	N	SignalP-noTM
396.01	tr|M8CXX4|M8CXX4_AEGTA Aminopeptidase N OS=Aegilops tauschii GN=F775_28161 PE=4 SV=1	-95.4603	25	108.8	25	4	16	N	SignalP-noTM
396.02	tr|M7YQA5|M7YQA5_TRIUA Aminopeptidase N OS=Triticum urartu GN=TRIUR3_21764 PE=4 SV=1	-83.4332	25	99.6	23	1	14	N	SignalP-noTM
396.03	tr|W5F8T1|W5F8T1_WHEAT Uncharacterized protein OS=Triticum aestivum PE=4 SV=1	-52.6123	29	54.5	16	1	8	N	SignalP-noTM
397.01	tr|W5B7R1|W5B7R1_WHEAT Uncharacterized protein OS=Triticum aestivum PE=4 SV=1	-44.9455	32	20	21	4	5	Y	SignalP-noTM
397.02	tr|M8CKP5|M8CKP5_AEGTA UPF0136 membrane protein OS=Aegilops tauschii GN=F775_19116 PE=4 SV=1	-29.9437	32	19.9	15	2	3	N	SignalP-noTM
398.01	tr|M7ZSL4|M7ZSL4_TRIUA Reticulon-like protein OS=Triticum urartu GN=TRIUR3_11041 PE=4 SV=1	-23.7137	18	27.6	29	0	4	N	SignalP-noTM
399.01	tr|T1MV14|T1MV14_TRIUA Uncharacterized protein (Fragment) OS=Triticum urartu PE=4 SV=1	-25.0028	11	51.3	29	0	4	N	SignalP-noTM
400.01	tr|W5C8D1|W5C8D1_WHEAT Uncharacterized protein OS=Triticum aestivum PE=3 SV=1	-62.4291	49	23.2	25	2	7	N	SignalP-noTM
400.02	tr|W5BLG9|W5BLG9_WHEAT Uncharacterized protein OS=Triticum aestivum PE=3 SV=1	-54.554	43	23.5	25	2	7	N	SignalP-noTM
401.01	tr|F2DLD7|F2DLD7_HORVD Predicted protein OS=Hordeum vulgare var. distichum PE=2 SV=1	-37.7584	21	31.7	29	0	4	N	SignalP-noTM
402.01	tr|M8A462|M8A462_TRIUA Uncharacterized protein OS=Triticum urartu GN=TRIUR3_21269 PE=4 SV=1	-57.0396	46	37.8	29	0	11	N	SignalP-noTM
403.01	tr|Q35784|Q35784_SORBI Sorghum bicolor URF209 OS=Sorghum bicolor PE=2 SV=1	-12.7918	11	23.6	25	1	2	N	SignalP-noTM
403.02	tr|M4YNR3|M4YNR3_LOLPR ATP synthase subunits 4 OS=Lolium perenne GN=atp4 PE=4 SV=1	-8.95664	20	21.8	11	1	2	N	SignalP-TM
403.03	sp|P68537|MI25_TRITI ATP synthase protein MI25 OS=Triticum timopheevii PE=3 SV=1	-7.19552	14	21.6	9	1	2	N	SignalP-noTM
404.01	tr|W5G4R7|W5G4R7_WHEAT Uncharacterized protein OS=Triticum aestivum PE=4 SV=1	-35.9221	17	72.3	26	2	9	Y	SignalP-noTM
404.02	tr|M7ZA82|M7ZA82_TRIUA Pyrophosphate--fructose 6-phosphate 1-phosphotransferase subunit alpha OS=Triticum urartu GN=TRIUR3_26486 PE=4 SV=1	-34.9882	11	85.7	25	1	8	N	SignalP-noTM
404.03	tr|W5FLX0|W5FLX0_WHEAT Uncharacterized protein OS=Triticum aestivum PE=4 SV=1	-16.9569	10	61.3	11	1	5	N	SignalP-noTM
405.01	tr|D8L9A7|D8L9A7_WHEAT Putative PDI-like protein OS=Triticum aestivum GN=pdil7-1 PE=2 SV=1	-34.3761	22	46.5	29	0	7	Y	SignalP-noTM
406.01	tr|A0A077RX76|A0A077RX76_WHEAT Chromosome 3B, genomic scaffold, cultivar Chinese Spring OS=Triticum aestivum GN=TRAES_3BF096800100CFD_c1 PE=4 SV=1	-52.2779	32	46.3	27	2	10	N	SignalP-noTM
406.02	tr|A6Q0N9|A6Q0N9_WHEAT Putative acyl transferase 4 OS=Triticum aestivum GN=acT4 PE=2 SV=1	-48.0936	30	46.3	25	1	9	N	SignalP-noTM
407.01	tr|B2BA41|B2BA41_WHEAT Vacuolar proton-ATPase C subunit OS=Triticum aestivum PE=2 SV=1	-51.0426	38	42.7	29	0	9	N	SignalP-noTM
408.01	tr|F2CRT9|F2CRT9_HORVD Predicted protein OS=Hordeum vulgare var. distichum PE=2 SV=1	-22.7706	3	122.5	29	0	3	N	SignalP-noTM
409.01	tr|M0YES9|M0YES9_HORVD Uncharacterized protein OS=Hordeum vulgare var. distichum PE=4 SV=1	-65.4933	33	44.8	27	3	8	N	SignalP-noTM
409.02	tr|K4AAU7|K4AAU7_SETIT Uncharacterized protein OS=Setaria italica GN=Si036004m.g PE=4 SV=1	-45.8071	25	45	10	1	6	N	SignalP-noTM
410.01	tr|W5ELP8|W5ELP8_WHEAT Uncharacterized protein OS=Triticum aestivum PE=3 SV=1	-33.3824	23	28.6	20	2	7	Y	SignalP-noTM
410.02	tr|N1QUU0|N1QUU0_AEGTA Uncharacterized protein OS=Aegilops tauschii GN=F775_20260 PE=3 SV=1	-34.9085	15	30.7	16	1	6	Y	SignalP-noTM
410.03	tr|W5E2X9|W5E2X9_WHEAT Uncharacterized protein OS=Triticum aestivum PE=4 SV=1	-15.9851	20	12.5	11	1	2	Y	SignalP-noTM
411.01	tr|M7ZZH2|M7ZZH2_TRIUA Putative signal peptidase complex subunit 2 OS=Triticum urartu GN=TRIUR3_25589 PE=4 SV=1	-27.4877	22	23.7	26	4	5	N	SignalP-TM
411.02	tr|W5BGL6|W5BGL6_WHEAT Uncharacterized protein OS=Triticum aestivum PE=4 SV=1	-14.2487	22	13.2	7	1	2	N	SignalP-TM
412.01	tr|M0UP16|M0UP16_HORVD Proteasome subunit beta type OS=Hordeum vulgare var. distichum PE=3 SV=1	-59.3852	39	29.1	28	0	7	N	SignalP-noTM
413.01	tr|F2DML4|F2DML4_HORVD Predicted protein OS=Hordeum vulgare var. distichum PE=2 SV=1	-48.809	28	54.4	25	2	8	N	SignalP-noTM
413.02	tr|Q6Y2U8|Q6Y2U8_9POAL Betaine aldehyde dehydrogenase OS=Hordeum brevisubulatum GN=BADH PE=2 SV=1	-39.6743	28	54.4	23	2	8	N	SignalP-noTM
414.01	tr|F2DTI3|F2DTI3_HORVD Predicted protein OS=Hordeum vulgare var. distichum PE=2 SV=1	-35.3515	13	68.5	28	0	5	N	SignalP-TM
415.01	tr|M7Z5I7|M7Z5I7_TRIUA Mitochondrial uncoupling protein 3 OS=Triticum urartu GN=TRIUR3_19305 PE=3 SV=1	-72.1786	50	32.2	28	0	13	N	SignalP-noTM
416.01	tr|F2DEK7|F2DEK7_HORVD Predicted protein OS=Hordeum vulgare var. distichum PE=2 SV=1	-53.775	59	23	27	1	11	N	SignalP-noTM
416.02	tr|F2D5W7|F2D5W7_HORVD Predicted protein OS=Hordeum vulgare var. distichum PE=2 SV=1	-48.8367	54	22.8	27	1	11	N	SignalP-noTM
417.01	tr|R7W3W0|R7W3W0_AEGTA Cytochrome b-c1 complex subunit 7 OS=Aegilops tauschii GN=F775_06102 PE=3 SV=1	-41.6418	51	14.6	27	5	7	N	SignalP-noTM
417.02	tr|M7ZI83|M7ZI83_TRIUA Cytochrome b-c1 complex subunit 7 OS=Triticum urartu GN=TRIUR3_35380 PE=4 SV=1	-15.7065	18	17.4	8	1	3	N	SignalP-noTM
418.01	tr|N1QR26|N1QR26_AEGTA Isoleucyl-tRNA synthetase, cytoplasmic OS=Aegilops tauschii GN=F775_16392 PE=4 SV=1	-45.5603	10	130.6	28	0	9	N	SignalP-noTM
419.01	tr|M7YRR2|M7YRR2_TRIUA Actin-depolymerizing factor 4 OS=Triticum urartu GN=TRIUR3_13876 PE=4 SV=1	-27.5727	33	21.4	28	0	6	N	SignalP-noTM
420.01	tr|W5B122|W5B122_WHEAT Uncharacterized protein OS=Triticum aestivum PE=4 SV=1	-59.732	33	59.6	26	1	12	N	SignalP-noTM
420.02	tr|R7WAF9|R7WAF9_AEGTA Glutamyl-tRNA(Gln) amidotransferase subunit A OS=Aegilops tauschii GN=F775_26088 PE=4 SV=1	-57.5101	31	61.2	25	1	11	N	SignalP-noTM
420.03	tr|R7WES0|R7WES0_AEGTA Glutamyl-tRNA(Gln) amidotransferase subunit A OS=Aegilops tauschii GN=F775_26087 PE=4 SV=1	-20.5251	13	62.6	8	1	4	N	SignalP-noTM
421.01	tr|M7ZTU7|M7ZTU7_TRIUA DnaJ homolog subfamily C member 13 OS=Triticum urartu GN=TRIUR3_05287 PE=4 SV=1	-56.6925	6	273.4	28	0	11	N	SignalP-noTM
422.01	tr|Q4TZW1|Q4TZW1_AEGTA Proteasome subunit beta type OS=Aegilops tauschii PE=2 SV=1	-50.4691	43	26.1	22	2	8	N	SignalP-noTM
422.02	tr|M7YR90|M7YR90_TRIUA Proteasome subunit beta type OS=Triticum urartu GN=TRIUR3_34680 PE=3 SV=1	-45.0619	43	26	16	2	8	N	SignalP-noTM
423.01	tr|F2CYV4|F2CYV4_HORVD Predicted protein OS=Hordeum vulgare var. distichum PE=2 SV=1	-20.6215	11	46	22	1	4	N	SignalP-noTM
423.02	tr|R7W1K7|R7W1K7_AEGTA Uncharacterized protein OS=Aegilops tauschii GN=F775_30458 PE=4 SV=1	-23.1681	15	35.5	10	2	5	N	SignalP-noTM
424.01	tr|M8D5J5|M8D5J5_AEGTA V-type proton ATPase subunit a OS=Aegilops tauschii GN=F775_30299 PE=3 SV=1	-58.9295	16	85.9	26	9	10	N	SignalP-noTM
424.02	tr|M0YSJ9|M0YSJ9_HORVD V-type proton ATPase subunit a OS=Hordeum vulgare var. distichum PE=3 SV=1	-6.43581	2	92.8	4	1	2	N	SignalP-noTM
425.01	tr|F2CVC0|F2CVC0_HORVD Predicted protein OS=Hordeum vulgare var. distichum PE=2 SV=1	-54.1786	22	71	27	0	11	N	SignalP-noTM
426.01	tr|F2CVN1|F2CVN1_HORVD Predicted protein OS=Hordeum vulgare var. distichum PE=2 SV=1	-86.5392	49	34.7	27	0	10	N	SignalP-noTM
427.01	tr|F2DL85|F2DL85_HORVD Ribosomal protein L15 OS=Hordeum vulgare var. distichum PE=2 SV=1	-35.482	24	24.3	27	0	6	N	SignalP-noTM
428.01	tr|F2DTB2|F2DTB2_HORVD Triosephosphate isomerase OS=Hordeum vulgare var. distichum PE=2 SV=1	-104.542	49	32.2	24	5	13	N	SignalP-noTM
428.02	sp|P46225|TPIC_SECCE Triosephosphate isomerase, chloroplastic OS=Secale cereale PE=1 SV=1	-84.6595	41	31.5	21	1	9	N	SignalP-noTM
429.01	tr|B5TK34|B5TK34_TRITD Sucrose:fructan 6-fructosyltransferase OS=Triticum turgidum subsp. durum GN=6-SFT PE=4 SV=1	-58.4888	25	68.3	25	2	12	N	SignalP-TM
429.02	tr|B5TK31|B5TK31_TRIUA Sucrose:fructan 6-fructosyltransferase OS=Triticum urartu GN=6-SFT PE=4 SV=1	-54.303	22	68.4	18	1	11	N	SignalP-TM
430.01	tr|W5GR99|W5GR99_WHEAT Uncharacterized protein OS=Triticum aestivum PE=4 SV=1	-37.0812	22	50.3	21	2	6	N	SignalP-TM
430.02	tr|M8AMP8|M8AMP8_AEGTA Peroxisomal fatty acid beta-oxidation multifunctional protein OS=Aegilops tauschii GN=F775_32069 PE=3 SV=1	-34.7642	16	71.1	17	4	8	N	SignalP-noTM
431.01	tr|F2E441|F2E441_HORVD Predicted protein OS=Hordeum vulgare var. distichum PE=2 SV=1	-23.1955	13	62.8	27	0	4	N	SignalP-noTM
432.01	tr|J3M9F0|J3M9F0_ORYBR Uncharacterized protein OS=Oryza brachyantha GN=OB05G32240 PE=4 SV=1	-39.6035	12	54.4	22	1	5	N	SignalP-noTM
432.02	tr|N1R3N8|N1R3N8_AEGTA Threonine synthase 1, chloroplastic OS=Aegilops tauschii GN=F775_27863 PE=4 SV=1	-39.9209	19	36.7	21	1	5	N	SignalP-noTM
432.03	tr|F2CXN7|F2CXN7_HORVD Predicted protein OS=Hordeum vulgare var. distichum PE=2 SV=1	-32.5678	10	58.1	18	1	4	N	SignalP-noTM
433.01	tr|R7W9T4|R7W9T4_AEGTA Cullin-1 OS=Aegilops tauschii GN=F775_32609 PE=3 SV=1	-45.1051	13	87.9	26	0	8	N	SignalP-noTM
434.01	sp|P50888|RL24_HORVU 60S ribosomal protein L24 OS=Hordeum vulgare GN=RPL24 PE=2 SV=1	-23.5382	21	18.3	26	0	5	N	SignalP-noTM
435.01	tr|R7WF68|R7WF68_AEGTA Uncharacterized protein OS=Aegilops tauschii GN=F775_30940 PE=4 SV=1	-41.6819	29	42.9	26	0	10	N	SignalP-noTM
436.01	tr|A0A077S2R7|A0A077S2R7_WHEAT Chromosome 3B, genomic scaffold, cultivar Chinese Spring OS=Triticum aestivum GN=TRAES_3BF092100100CFD_c1 PE=4 SV=1	-49.6964	15	110.9	26	0	10	Y	SignalP-noTM
437.01	tr|W5E045|W5E045_WHEAT Uncharacterized protein OS=Triticum aestivum PE=4 SV=1	-34.6993	17	55.7	25	1	5	N	SignalP-noTM
437.02	tr|W5EL01|W5EL01_WHEAT Uncharacterized protein OS=Triticum aestivum PE=4 SV=1	-29.6745	17	49.7	20	1	5	N	SignalP-noTM
438.01	tr|W5ARE8|W5ARE8_WHEAT Uncharacterized protein OS=Triticum aestivum PE=4 SV=1	-102.477	27	82	22	2	13	Y	SignalP-noTM
438.02	tr|F2D5E4|F2D5E4_HORVD Predicted protein OS=Hordeum vulgare var. distichum PE=2 SV=1	-81.6184	24	81.6	20	1	11	Y	SignalP-noTM
438.03	tr|B8AV76|B8AV76_ORYSI Putative uncharacterized protein OS=Oryza sativa subsp. indica GN=OsI_17615 PE=4 SV=1	-56.4368	12	80.8	13	1	6	Y	SignalP-noTM
439.01	tr|M0WNY5|M0WNY5_HORVD Proteasome subunit beta type OS=Hordeum vulgare var. distichum PE=3 SV=1	-58.7509	49	27	26	0	8	N	SignalP-noTM
440.01	tr|M0UIN4|M0UIN4_HORVD Uncharacterized protein OS=Hordeum vulgare var. distichum PE=3 SV=1	-38.4878	16	44.1	21	4	5	N	SignalP-noTM
440.02	tr|M7Z8B9|M7Z8B9_TRIUA Aspartyl aminopeptidase OS=Triticum urartu GN=TRIUR3_03872 PE=4 SV=1	-13.9082	10	68.4	10	3	4	N	SignalP-noTM
441.01	tr|F2D0X3|F2D0X3_HORVD Predicted protein (Fragment) OS=Hordeum vulgare var. distichum PE=2 SV=1	-16.4566	4	98.3	26	0	3	Y	SignalP-noTM
442.01	tr|W5HIK6|W5HIK6_WHEAT Uncharacterized protein OS=Triticum aestivum PE=4 SV=1	-25.4914	22	25.7	19	1	3	N	SignalP-noTM
442.02	tr|M0Z6X1|M0Z6X1_HORVD Uncharacterized protein OS=Hordeum vulgare var. distichum PE=4 SV=1	-26.0873	22	25.8	12	1	3	N	SignalP-noTM
442.03	tr|B4FCB9|B4FCB9_MAIZE Uncharacterized protein OS=Zea mays PE=2 SV=1	-7.76246	13	26	3	1	2	N	SignalP-noTM
443.01	tr|I1IXM9|I1IXM9_BRADI Uncharacterized protein OS=Brachypodium distachyon GN=BRADI5G09817 PE=3 SV=1	-12.9586	5	52.4	26	0	2	N	SignalP-noTM
444.01	tr|A0A059Q0V0|A0A059Q0V0_9POAL Pto kinase interactor OS=Saccharum hybrid cultivar R570 GN=SHCRBa_023_A24_F_30 PE=3 SV=1	-15.1427	7	40	26	0	2	N	SignalP-noTM
445.01	tr|M8B3G8|M8B3G8_AEGTA 60S ribosomal protein L22-2 OS=Aegilops tauschii GN=F775_27526 PE=4 SV=1	-28.5296	39	14.3	20	1	6	N	SignalP-noTM
445.02	tr|W5BNJ7|W5BNJ7_WHEAT Uncharacterized protein OS=Triticum aestivum PE=4 SV=1	-27.9116	38	14.4	19	1	6	N	SignalP-noTM
445.03	tr|F2EC14|F2EC14_HORVD Predicted protein OS=Hordeum vulgare var. distichum PE=2 SV=1	-28.6265	29	14.4	13	1	5	N	SignalP-noTM
446.01	tr|M0Z5I0|M0Z5I0_HORVD Uncharacterized protein OS=Hordeum vulgare var. distichum PE=4 SV=1	-30.5125	44	15.5	16	3	5	N	SignalP-noTM
446.02	tr|A2Z2T1|A2Z2T1_ORYSI Putative uncharacterized protein OS=Oryza sativa subsp. indica GN=OsI_31926 PE=4 SV=1	-21.3847	41	15.6	13	2	4	N	SignalP-noTM
447.01	tr|W5BP23|W5BP23_WHEAT Uncharacterized protein OS=Triticum aestivum PE=4 SV=1	-55.6597	8	189.3	22	1	11	N	SignalP-noTM
447.02	tr|M8AL80|M8AL80_TRIUA Brefeldin A-inhibited guanine nucleotide-exchange protein 2 OS=Triticum urartu GN=TRIUR3_29750 PE=4 SV=1	-51.7432	9	172.2	20	1	11	N	SignalP-noTM
447.03	tr|M8C0S5|M8C0S5_AEGTA Brefeldin A-inhibited guanine nucleotide-exchange protein 2 OS=Aegilops tauschii GN=F775_09186 PE=4 SV=1	-39.0706	17	81.6	15	1	9	N	SignalP-noTM
448.01	tr|W5D5D8|W5D5D8_WHEAT Chromosome 3B, genomic scaffold, cultivar Chinese Spring OS=Triticum aestivum GN=TRAES_3BF117700030CFD_c1 PE=4 SV=1	-41.4987	17	50.2	25	0	5	Y	SignalP-noTM
449.01	tr|M7Z5C6|M7Z5C6_TRIUA Glutamate dehydrogenase OS=Triticum urartu GN=TRIUR3_18928 PE=3 SV=1	-87.7769	47	44.4	25	0	11	N	SignalP-noTM
450.01	tr|F2CYC6|F2CYC6_HORVD Predicted protein OS=Hordeum vulgare var. distichum PE=2 SV=1	-43.2034	36	30	21	2	7	N	SignalP-noTM
450.02	tr|W5A0L2|W5A0L2_WHEAT Uncharacterized protein OS=Triticum aestivum PE=4 SV=1	-34.6383	40	19.6	19	1	6	N	SignalP-noTM
451.01	tr|M7ZPI3|M7ZPI3_TRIUA Mitochondrial-processing peptidase subunit alpha OS=Triticum urartu GN=TRIUR3_04229 PE=3 SV=1	-48.9042	28	41.6	23	5	7	N	SignalP-noTM
451.02	tr|W5A6U8|W5A6U8_WHEAT Uncharacterized protein OS=Triticum aestivum PE=4 SV=1	-14.1044	29	18.6	7	1	3	N	SignalP-noTM
452.01	tr|W5GGQ5|W5GGQ5_WHEAT ATP synthase subunit beta OS=Triticum aestivum PE=3 SV=1	-60.6856	35	44	25	0	9	N	SignalP-noTM
453.01	tr|D8L9Q5|D8L9Q5_WHEAT Fructose-bisphosphate aldolase OS=Triticum aestivum GN=fba PE=3 SV=1	-77.3254	40	41.2	25	0	9	N	SignalP-noTM
454.01	tr|M8CV09|M8CV09_AEGTA Uncharacterized protein OS=Aegilops tauschii GN=F775_18366 PE=4 SV=1	-27.4375	8	105.5	12	1	5	N	SignalP-noTM
454.02	tr|M7YL66|M7YL66_TRIUA 26S proteasome non-ATPase regulatory subunit 13 OS=Triticum urartu GN=TRIUR3_32494 PE=4 SV=1	-26.2638	5	93.9	11	3	4	N	SignalP-TM
454.03	tr|M7YMV3|M7YMV3_TRIUA 26S proteasome non-ATPase regulatory subunit 13 OS=Triticum urartu GN=TRIUR3_15239 PE=4 SV=1	-29.1889	22	43.4	10	1	5	N	SignalP-noTM
455.01	tr|W5BBP4|W5BBP4_WHEAT Uncharacterized protein OS=Triticum aestivum PE=4 SV=1	-33.6817	22	41.3	25	0	7	Y	SignalP-noTM
456.01	tr|R7WAG1|R7WAG1_AEGTA Uncharacterized protein OS=Aegilops tauschii GN=F775_24488 PE=4 SV=1	-41.1127	24	45.3	24	3	6	N	SignalP-noTM
456.02	tr|I1GUB3|I1GUB3_BRADI Uncharacterized protein OS=Brachypodium distachyon GN=BRADI1G27230 PE=4 SV=1	-22.8984	20	29.2	9	1	4	N	SignalP-noTM
457.01	sp|P26302|KPPR_WHEAT Phosphoribulokinase, chloroplastic OS=Triticum aestivum PE=2 SV=1	-75.9869	32	45	25	0	9	N	SignalP-noTM
458.01	tr|F2CT57|F2CT57_HORVD Predicted protein OS=Hordeum vulgare var. distichum PE=2 SV=1	-29.8434	22	26.2	24	0	6	N	SignalP-noTM
459.01	tr|W5FBW2|W5FBW2_WHEAT Uncharacterized protein OS=Triticum aestivum PE=4 SV=1	-49.036	26	47.8	24	0	8	N	SignalP-TM
460.01	tr|B4FAR8|B4FAR8_MAIZE Proteasome subunit alpha type OS=Zea mays PE=2 SV=1	-41.7257	37	27	24	0	4	N	SignalP-noTM
461.01	tr|M8AYS0|M8AYS0_AEGTA Uncharacterized protein OS=Aegilops tauschii GN=F775_28412 PE=4 SV=1	-65.8097	44	39.3	24	0	9	N	SignalP-noTM
462.01	tr|A0MAU7|A0MAU7_WHEAT Coated vesicle membrane protein-like OS=Triticum aestivum PE=2 SV=1	-17.1856	31	24.6	18	3	4	N	SignalP-noTM
462.02	tr|M7YT43|M7YT43_TRIUA Transmembrane emp24 domain-containing protein 7 OS=Triticum urartu GN=TRIUR3_00765 PE=3 SV=1	-19.6444	19	27.6	7	2	3	Y	SignalP-noTM
463.01	tr|M8BD63|M8BD63_AEGTA Auxin-induced protein OS=Aegilops tauschii GN=F775_31262 PE=4 SV=1	-65.6686	31	41.9	24	0	8	N	SignalP-noTM
464.01	sp|P08117|AMY3_WHEAT Alpha-amylase AMY3 OS=Triticum aestivum GN=AMY1.1 PE=2 SV=1	-56.4579	20	45.3	24	0	7	Y	SignalP-noTM
465.01	tr|F2CRC1|F2CRC1_HORVD Predicted protein OS=Hordeum vulgare var. distichum PE=2 SV=1	-33.2735	35	26.6	21	4	6	N	SignalP-noTM
465.02	tr|Q6SYB3|Q6SYB3_ORYSJ Chlorophyll a/b binding protein presusor OS=Oryza sativa subsp. japonica PE=2 SV=2	-16.4208	16	26.8	13	1	3	N	SignalP-noTM
466.01	tr|M8D7H8|M8D7H8_AEGTA Uncharacterized protein OS=Aegilops tauschii GN=F775_29856 PE=4 SV=1	-73.169	25	75.8	24	0	10	N	SignalP-noTM
467.01	tr|M8AHT1|M8AHT1_TRIUA Glutamate--cysteine ligase B, chloroplastic OS=Triticum urartu GN=TRIUR3_26030 PE=4 SV=1	-58.8216	29	48.8	23	1	8	N	SignalP-noTM
467.02	tr|M0Z9Y8|M0Z9Y8_HORVD Uncharacterized protein OS=Hordeum vulgare var. distichum PE=4 SV=1	-61.606	25	56	20	1	8	N	SignalP-noTM
468.01	tr|I1GMQ0|I1GMQ0_BRADI Uncharacterized protein OS=Brachypodium distachyon GN=BRADI1G06890 PE=4 SV=1	-26.1022	24	24.8	24	0	4	N	SignalP-TM
469.01	tr|F2DLC2|F2DLC2_HORVD Proteasome subunit alpha type OS=Hordeum vulgare var. distichum PE=2 SV=1	-53.3338	47	25.8	20	3	8	N	SignalP-noTM
469.02	tr|M8B827|M8B827_AEGTA Proteasome subunit alpha type OS=Aegilops tauschii GN=F775_28609 PE=3 SV=1	-38.6928	35	25.9	12	1	6	N	SignalP-noTM
470.01	tr|M7ZFI2|M7ZFI2_TRIUA Acylamino-acid-releasing enzyme OS=Triticum urartu GN=TRIUR3_09017 PE=4 SV=1	-35.1226	8	90.4	22	4	5	N	SignalP-noTM
470.02	tr|K4A5W0|K4A5W0_SETIT Uncharacterized protein OS=Setaria italica GN=Si034264m.g PE=4 SV=1	-4.5394	4	91.1	2	1	2	N	SignalP-noTM
471.01	tr|M7ZTR9|M7ZTR9_TRIUA Triose phosphate/phosphate translocator TPT, chloroplastic OS=Triticum urartu GN=TRIUR3_13628 PE=4 SV=1	-21.6733	11	37.9	23	0	4	N	SignalP-TM
472.01	tr|M8AVV9|M8AVV9_TRIUA Acyl-CoA synthetase family member 3, mitochondrial OS=Triticum urartu GN=TRIUR3_04582 PE=4 SV=1	-50.3664	31	55.2	23	0	12	N	SignalP-noTM
473.01	tr|F4YWL9|F4YWL9_WHEAT 60S ribosomal protein L21 OS=Triticum aestivum GN=RPL21 PE=1 SV=1	-26.8669	47	18.6	22	1	8	N	SignalP-noTM
473.02	tr|M7ZBT5|M7ZBT5_TRIUA 60S ribosomal protein L21-2 OS=Triticum urartu GN=TRIUR3_10659 PE=4 SV=1	-25.8439	47	18.6	21	1	8	N	SignalP-noTM
474.01	tr|F2DF10|F2DF10_HORVD Predicted protein (Fragment) OS=Hordeum vulgare var. distichum PE=2 SV=1	-44.5365	13	67.4	20	2	6	N	SignalP-noTM
474.02	tr|M8A4G4|M8A4G4_TRIUA Eukaryotic translation initiation factor 3 subunit D OS=Triticum urartu GN=TRIUR3_17968 PE=3 SV=1	-40.1037	9	104.3	12	2	6	N	SignalP-noTM
475.01	sp|P36213|PSAD_HORVU Photosystem I reaction center subunit II, chloroplastic OS=Hordeum vulgare GN=psaD PE=1 SV=1	-44.651	39	21.8	23	0	8	N	SignalP-noTM
476.01	tr|C9E2R2|C9E2R2_WHEAT Aquaporin OS=Triticum aestivum PE=2 SV=1	-27.5095	17	30.8	18	3	4	N	SignalP-TM
476.02	tr|K7S5S8|K7S5S8_LOLPR Putative PIP-type aquaporin OS=Lolium perenne GN=APQ PE=2 SV=1	-12.4515	16	30.6	7	1	3	N	SignalP-TM
476.03	tr|A0A023T7Y7|A0A023T7Y7_LEYCH Aquaporin OS=Leymus chinensis GN=PIP PE=2 SV=1	-8.71345	12	30.8	4	2	3	N	SignalP-TM
477.01	tr|W5AQM4|W5AQM4_WHEAT Uncharacterized protein OS=Triticum aestivum PE=4 SV=1	-43.5865	38	29.1	23	0	7	N	SignalP-noTM
478.01	tr|Q06I98|Q06I98_WHEAT Fasciclin-like protein FLA8 OS=Triticum aestivum PE=2 SV=1	-30.3261	24	36.3	19	4	5	Y	SignalP-noTM
478.02	tr|Q06I99|Q06I99_WHEAT Fasciclin-like protein FLA7 OS=Triticum aestivum PE=2 SV=1	-8.17718	11	36.2	6	1	2	Y	SignalP-noTM
478.03	tr|Q06IA0|Q06IA0_WHEAT Fasciclin-like protein FLA6 OS=Triticum aestivum PE=2 SV=1	-7.75696	6	38.7	4	1	2	Y	SignalP-noTM
479.01	tr|W5CLX2|W5CLX2_WHEAT Uncharacterized protein (Fragment) OS=Triticum aestivum PE=3 SV=1	-76.4018	17	120	23	0	13	N	SignalP-noTM
480.01	tr|W5GCZ2|W5GCZ2_WHEAT Uncharacterized protein (Fragment) OS=Triticum aestivum PE=4 SV=1	-51.9676	10	101.5	22	2	7	N	SignalP-TM
480.02	tr|W5GQS0|W5GQS0_WHEAT Uncharacterized protein (Fragment) OS=Triticum aestivum PE=4 SV=1	-36.6288	10	83.6	21	1	6	N	SignalP-noTM
481.01	tr|N1QWA3|N1QWA3_AEGTA Uncharacterized protein OS=Aegilops tauschii GN=F775_31879 PE=4 SV=1	-40.9126	17	44	18	2	6	N	SignalP-noTM
481.02	tr|F2CRI6|F2CRI6_HORVD Predicted protein OS=Hordeum vulgare var. distichum PE=2 SV=1	-61.9847	23	44.7	14	3	7	N	SignalP-noTM
482.01	tr|M8AE13|M8AE13_TRIUA Peroxidase 12 OS=Triticum urartu GN=TRIUR3_10327 PE=3 SV=1	-33.6481	23	42	23	0	6	Y	SignalP-noTM
483.01	tr|M8A4Y3|M8A4Y3_TRIUA Importin-5 OS=Triticum urartu GN=TRIUR3_30495 PE=4 SV=1	-48.6954	12	123.6	22	1	7	N	SignalP-noTM
483.02	tr|F2DL45|F2DL45_HORVD Predicted protein OS=Hordeum vulgare var. distichum PE=2 SV=1	-41.2804	10	122.7	17	1	7	N	SignalP-noTM
484.01	tr|F2D2X4|F2D2X4_HORVD Predicted protein (Fragment) OS=Hordeum vulgare var. distichum PE=2 SV=1	-36.3816	24	47.7	19	3	8	N	SignalP-noTM
484.02	tr|M7YM20|M7YM20_TRIUA Adipocyte plasma membrane-associated protein OS=Triticum urartu GN=TRIUR3_05190 PE=4 SV=1	-36.185	32	30.8	19	1	6	N	SignalP-TM
485.01	tr|M7Y9V2|M7Y9V2_TRIUA Dihydrolipoyllysine-residue acetyltransferase component 1 of pyruvate dehydrogenase complex, mitochondrial OS=Triticum urartu GN=TRIUR3_27772 PE=3 SV=1	-25.9753	15	48	23	0	6	N	SignalP-noTM
486.01	tr|T1M4L5|T1M4L5_TRIUA Uncharacterized protein (Fragment) OS=Triticum urartu PE=3 SV=1	-42.2912	13	64.2	11	2	4	Y	SignalP-noTM
486.02	tr|W5D3J8|W5D3J8_WHEAT Uncharacterized protein OS=Triticum aestivum PE=3 SV=1	-29.3697	19	37.5	8	2	4	Y	SignalP-noTM
486.03	tr|M8BJJ8|M8BJJ8_AEGTA Glucan endo-1,3-beta-glucosidase GIV OS=Aegilops tauschii GN=F775_08272 PE=3 SV=1	-14.2076	10	37.7	7	1	2	N	SignalP-noTM
487.01	tr|F2D4W7|F2D4W7_HORVD Predicted protein OS=Hordeum vulgare var. distichum PE=2 SV=1	-18.4271	3	79.1	23	0	2	N	SignalP-TM
488.01	tr|M8BET8|M8BET8_AEGTA 40S ribosomal protein S12 OS=Aegilops tauschii GN=F775_31038 PE=3 SV=1	-31.6119	60	15.2	21	2	5	N	SignalP-noTM
488.02	tr|M0VTY9|M0VTY9_HORVD 40S ribosomal protein S12 OS=Hordeum vulgare var. distichum PE=3 SV=1	-27.9714	36	15.3	19	1	4	N	SignalP-noTM
489.01	tr|A0A077S8L5|A0A077S8L5_WHEAT Chromosome 3B, genomic scaffold, cultivar Chinese Spring OS=Triticum aestivum GN=TRAES_3BF080500070CFD_c1 PE=4 SV=1	-20.8826	15	56.1	20	6	7	N	SignalP-noTM
489.02	tr|M7YAH8|M7YAH8_TRIUA Uncharacterized protein OS=Triticum urartu GN=TRIUR3_33900 PE=4 SV=1	-14.1107	36	7.7	6	2	3	N	SignalP-TM
490.01	sp|A1E9J0|PSAB_HORVU Photosystem I P700 chlorophyll a apoprotein A2 OS=Hordeum vulgare GN=psaB PE=3 SV=1	-28.6574	8	82.5	22	0	5	N	SignalP-TM
491.01	tr|A1X6K7|A1X6K7_TRIMO Glucose-6-phosphate/phosphate translocator (Fragment) OS=Triticum monococcum GN=gpt PE=4 SV=1	-22.4614	21	21.7	19	1	4	N	SignalP-noTM
491.02	tr|A1X6V5|A1X6V5_AEGTA Glucose-6-phosphate/phosphate translocator (Fragment) OS=Aegilops tauschii GN=gpt PE=4 SV=1	-21.3822	21	21.8	18	1	4	N	SignalP-noTM
491.03	tr|A1X6L2|A1X6L2_TRIDC Glucose-6-phosphate/phosphate translocator (Fragment) OS=Triticum dicoccoides GN=gpt PE=4 SV=1	-24.7454	21	21.8	17	1	4	N	SignalP-noTM
492.01	sp|P09195|F16P1_WHEAT Fructose-1,6-bisphosphatase, chloroplastic OS=Triticum aestivum GN=FBP PE=2 SV=1	-89.6311	34	44.1	22	0	10	N	SignalP-noTM
493.01	tr|R7VZK4|R7VZK4_AEGTA 60S ribosomal protein L12 OS=Aegilops tauschii GN=F775_09101 PE=3 SV=1	-33.9167	40	17.5	20	1	5	N	SignalP-noTM
493.02	tr|F2DEP3|F2DEP3_HORVD Predicted protein OS=Hordeum vulgare var. distichum PE=2 SV=1	-33.4753	40	17.7	16	1	5	N	SignalP-noTM
494.01	tr|M8CIY1|M8CIY1_AEGTA ABC transporter G family member 7 OS=Aegilops tauschii GN=F775_26614 PE=3 SV=1	-32.2594	19	58.2	22	0	7	N	SignalP-noTM
495.01	tr|W5DRV0|W5DRV0_WHEAT Uncharacterized protein OS=Triticum aestivum PE=4 SV=1	-49.4388	25	66.2	18	1	10	Y	SignalP-noTM
495.02	tr|F2EFW8|F2EFW8_HORVD Predicted protein OS=Hordeum vulgare var. distichum PE=2 SV=1	-40.3638	22	66.1	15	1	8	Y	SignalP-noTM
495.03	tr|J3MAJ0|J3MAJ0_ORYBR Uncharacterized protein OS=Oryza brachyantha GN=OB06G10340 PE=4 SV=1	-26.7539	11	65.4	10	1	4	N	SignalP-noTM
495.04	tr|W5I6Q2|W5I6Q2_WHEAT Uncharacterized protein (Fragment) OS=Triticum aestivum PE=4 SV=1	-29.89	16	62.9	9	1	6	Y	SignalP-noTM
496.01	tr|W5B5J9|W5B5J9_WHEAT Uncharacterized protein (Fragment) OS=Triticum aestivum PE=3 SV=1	-43.8616	34	43.3	22	0	9	N	SignalP-noTM
497.01	tr|F2D4I8|F2D4I8_HORVD Eukaryotic translation initiation factor 3 subunit F OS=Hordeum vulgare var. distichum PE=2 SV=1	-32.788	20	31.8	22	0	5	N	SignalP-noTM
498.01	tr|F2E7Q2|F2E7Q2_HORVD Pyrroline-5-carboxylate reductase OS=Hordeum vulgare var. distichum PE=2 SV=1	-49.375	39	28.4	20	4	6	N	SignalP-noTM
498.02	tr|K3XKR4|K3XKR4_SETIT Pyrroline-5-carboxylate reductase OS=Setaria italica GN=Si002357m.g PE=3 SV=1	-20.3966	21	29.2	7	1	3	N	SignalP-noTM
499.01	tr|W5GEL1|W5GEL1_WHEAT Proteasome subunit beta type OS=Triticum aestivum PE=3 SV=1	-55.4826	42	22.7	18	4	7	N	SignalP-noTM
499.02	tr|F2CVZ3|F2CVZ3_HORVD Proteasome subunit beta type OS=Hordeum vulgare var. distichum PE=2 SV=1	-45.3386	42	22.7	13	3	6	N	SignalP-noTM
500.01	tr|F2CRK2|F2CRK2_HORVD Predicted protein OS=Hordeum vulgare var. distichum PE=2 SV=1	-20.4133	8	54.1	22	0	3	Y	SignalP-noTM
501.01	tr|M0W2V6|M0W2V6_HORVD Uncharacterized protein OS=Hordeum vulgare var. distichum PE=4 SV=1	-37.4558	4	228.2	22	0	6	N	SignalP-noTM
502.01	tr|A2WN87|A2WN87_ORYSI Putative uncharacterized protein OS=Oryza sativa subsp. indica GN=OsI_01313 PE=4 SV=1	-28.7512	24	34.2	21	1	4	N	SignalP-noTM
502.02	tr|M7Z728|M7Z728_TRIUA 26S proteasome non-ATPase regulatory subunit 14 OS=Triticum urartu GN=TRIUR3_20217 PE=4 SV=1	-21.5471	25	32.2	6	1	4	N	SignalP-noTM
503.01	tr|F2CRR8|F2CRR8_HORVD Predicted protein (Fragment) OS=Hordeum vulgare var. distichum PE=2 SV=1	-47.4133	23	40.2	21	0	7	N	SignalP-noTM
504.01	tr|N1QP93|N1QP93_AEGTA Uncharacterized protein OS=Aegilops tauschii GN=F775_19197 PE=4 SV=1	-25.6825	12	53.5	17	3	5	N	SignalP-noTM
504.02	tr|M7YZR1|M7YZR1_TRIUA Uncharacterized protein OS=Triticum urartu GN=TRIUR3_00939 PE=4 SV=1	-19.7044	14	41.8	15	3	5	Y	SignalP-noTM
505.01	sp|P53414|CHS1_SECCE Chalcone synthase 1 OS=Secale cereale GN=CHS1 PE=3 SV=1	-23.3696	21	42.9	21	0	5	N	SignalP-noTM
506.01	tr|F2D839|F2D839_HORVD Predicted protein OS=Hordeum vulgare var. distichum PE=2 SV=1	-29.2471	9	102.8	17	1	7	N	SignalP-noTM
506.02	tr|W5DVW4|W5DVW4_WHEAT Uncharacterized protein (Fragment) OS=Triticum aestivum PE=3 SV=1	-32.278	13	89.9	17	2	8	Y	SignalP-noTM
507.01	tr|W5FZD9|W5FZD9_WHEAT Uncharacterized protein OS=Triticum aestivum PE=4 SV=1	-27.7975	21	31.4	8	1	4	N	SignalP-noTM
507.02	tr|W5F6Z1|W5F6Z1_WHEAT Uncharacterized protein (Fragment) OS=Triticum aestivum PE=4 SV=1	-29.4625	33	24.6	6	2	4	N	SignalP-noTM
507.03	tr|M7YRR7|M7YRR7_TRIUA Putative sarcosine oxidase OS=Triticum urartu GN=TRIUR3_08397 PE=4 SV=1	-9.91534	8	40.1	5	1	3	N	SignalP-noTM
507.04	tr|W5F9U4|W5F9U4_WHEAT Uncharacterized protein OS=Triticum aestivum PE=4 SV=1	-18.3293	22	28	5	3	4	N	SignalP-noTM
507.05	tr|M7ZBF8|M7ZBF8_TRIUA Putative sarcosine oxidase OS=Triticum urartu GN=TRIUR3_08396 PE=4 SV=1	-5.61404	21	10.2	4	1	2	N	SignalP-noTM
507.06	tr|M0Z518|M0Z518_HORVD Uncharacterized protein OS=Hordeum vulgare var. distichum PE=4 SV=1	-15.7248	13	42.9	3	1	3	N	SignalP-noTM
508.01	tr|A0A077S0B4|A0A077S0B4_WHEAT Chromosome 3B, genomic scaffold, cultivar Chinese Spring OS=Triticum aestivum GN=TRAES_3BF044300010CFD_c1 PE=4 SV=1	-54.9755	31	28.3	21	0	6	N	SignalP-noTM
509.01	sp|P01085|IAA1_WHEAT Alpha-amylase inhibitor 0.19 OS=Triticum aestivum PE=1 SV=1	-38.8714	56	13.3	20	2	5	N	SignalP-noTM
509.02	tr|C3VWV4|C3VWV4_9POAL Dimeric alpha-amylase inhibitor OS=Eremopyrum bonaepartis GN=AAI PE=4 SV=1	-23.3504	38	15.1	16	1	4	N	SignalP-noTM
510.01	tr|F2DED6|F2DED6_HORVD Predicted protein OS=Hordeum vulgare var. distichum PE=2 SV=1	-52.7125	25	51.8	21	0	9	N	SignalP-noTM
511.01	tr|W5BFD2|W5BFD2_WHEAT Uncharacterized protein OS=Triticum aestivum PE=4 SV=1	-51.6142	47	27.5	16	1	8	N	SignalP-noTM
511.02	tr|M8CMZ5|M8CMZ5_AEGTA Uncharacterized protein OS=Aegilops tauschii GN=F775_11236 PE=4 SV=1	-42.0524	27	27.2	13	1	6	N	SignalP-noTM
511.03	tr|M8BZW5|M8BZW5_AEGTA Uncharacterized protein OS=Aegilops tauschii GN=F775_19008 PE=4 SV=1	-44.5721	42	27.5	12	3	7	N	SignalP-noTM
512.01	tr|B6SJ13|B6SJ13_MAIZE 40S ribosomal protein S15a OS=Zea mays PE=2 SV=1	-28.5426	51	14.7	21	0	6	N	SignalP-noTM
513.01	tr|M7Z141|M7Z141_TRIUA Lysine--tRNA ligase OS=Triticum urartu GN=TRIUR3_15184 PE=3 SV=1	-24.5224	4	132.3	21	0	4	N	SignalP-noTM
514.01	tr|M7ZLM4|M7ZLM4_TRIUA Uncharacterized protein OS=Triticum urartu GN=TRIUR3_02763 PE=4 SV=1	-23.6541	12	37.8	21	0	3	N	SignalP-noTM
515.01	sp|Q7XQ88|STT3B_ORYSJ Dolichyl-diphosphooligosaccharide--protein glycosyltransferase subunit STT3B OS=Oryza sativa subsp. japonica GN=STT3B PE=2 SV=2	-24.9929	8	80.6	21	0	5	N	SignalP-TM
516.01	tr|W5E7D4|W5E7D4_WHEAT Beta-galactosidase OS=Triticum aestivum PE=3 SV=1	-42.2976	20	72.2	15	7	8	Y	SignalP-noTM
516.02	tr|R7W8U3|R7W8U3_AEGTA Beta-galactosidase OS=Aegilops tauschii GN=F775_30109 PE=3 SV=1	-41.8105	17	75	12	5	6	N	SignalP-noTM
517.01	tr|F2CV33|F2CV33_HORVD Predicted protein OS=Hordeum vulgare var. distichum PE=2 SV=1	-44.2083	58	14.9	21	0	7	N	SignalP-noTM
518.01	tr|W5A9R0|W5A9R0_WHEAT Glucose-6-phosphate isomerase OS=Triticum aestivum PE=3 SV=1	-61.2823	24	62.3	21	0	11	N	SignalP-noTM
519.01	tr|N1QYQ2|N1QYQ2_AEGTA Putative RuBisCO large subunit-binding protein subunit alpha, chloroplastic OS=Aegilops tauschii GN=F775_26610 PE=3 SV=1	-97.1546	32	60.6	21	0	13	N	SignalP-noTM
520.01	tr|M8ASX9|M8ASX9_TRIUA Proteasome subunit alpha type OS=Triticum urartu GN=TRIUR3_19160 PE=3 SV=1	-57.3557	44	27.2	21	0	9	N	SignalP-noTM
521.01	tr|F2D8R8|F2D8R8_HORVD Predicted protein OS=Hordeum vulgare var. distichum PE=2 SV=1	-17.8963	20	23.9	15	1	5	N	SignalP-noTM
521.02	tr|W5AVN7|W5AVN7_WHEAT Uncharacterized protein OS=Triticum aestivum PE=3 SV=1	-16.638	20	23.5	14	1	5	N	SignalP-noTM
522.01	tr|M8BK19|M8BK19_AEGTA Glucan endo-1,3-beta-glucosidase GIV OS=Aegilops tauschii GN=F775_17570 PE=3 SV=1	-88.483	49	35.9	19	4	9	Y	SignalP-noTM
522.02	tr|W5CQ89|W5CQ89_WHEAT Uncharacterized protein (Fragment) OS=Triticum aestivum PE=3 SV=1	-62.6179	30	36	13	1	6	Y	SignalP-noTM
523.01	tr|B2BA44|B2BA44_WHEAT Vacuolar proton ATPase subunit H OS=Triticum aestivum PE=2 SV=1	-62.6544	29	51.3	20	8	10	N	SignalP-noTM
523.02	tr|I1GTM4|I1GTM4_BRADI Uncharacterized protein OS=Brachypodium distachyon GN=BRADI1G25220 PE=4 SV=1	-16.77	38	12.8	6	1	3	N	SignalP-noTM
524.01	tr|M7ZFE7|M7ZFE7_TRIUA Alpha-L-fucosidase 2 OS=Triticum urartu GN=TRIUR3_04324 PE=4 SV=1	-35.2992	12	88.8	18	2	6	N	SignalP-noTM
524.02	tr|W5HBY0|W5HBY0_WHEAT Uncharacterized protein OS=Triticum aestivum PE=4 SV=1	-42.5056	19	68.9	17	2	6	N	SignalP-noTM
525.01	tr|W5DRR0|W5DRR0_WHEAT Uncharacterized protein OS=Triticum aestivum PE=4 SV=1	-29.0583	14	46.1	16	4	5	Y	SignalP-noTM
525.02	tr|W5ERG7|W5ERG7_WHEAT Uncharacterized protein OS=Triticum aestivum PE=4 SV=1	-22.7581	13	38.1	14	3	4	N	SignalP-noTM
526.01	tr|Q75RZ2|Q75RZ2_WHEAT Putative caffeoyl CoA O-methyltransferase (Fragment) OS=Triticum aestivum GN=CCoAMT PE=2 SV=1	-57.5092	35	29	16	2	7	N	SignalP-noTM
526.02	tr|M7ZE51|M7ZE51_TRIUA Caffeoyl-CoA O-methyltransferase 2 OS=Triticum urartu GN=TRIUR3_22513 PE=4 SV=1	-44.3413	15	55.9	15	1	7	N	SignalP-TM
526.03	tr|W5HT30|W5HT30_WHEAT Uncharacterized protein (Fragment) OS=Triticum aestivum PE=4 SV=1	-11.8052	22	17.5	4	1	2	N	SignalP-noTM
527.01	tr|M7Z7V2|M7Z7V2_TRIUA Uncharacterized protein OS=Triticum urartu GN=TRIUR3_15226 PE=4 SV=1	-25.1219	21	47.8	21	0	6	N	SignalP-noTM
528.01	tr|M8BQH4|M8BQH4_AEGTA 3'-N-debenzoyl-2'-deoxytaxol N-benzoyltransferase OS=Aegilops tauschii GN=F775_20809 PE=4 SV=1	-15.5957	14	38.9	20	0	3	N	SignalP-noTM
529.01	tr|W5B873|W5B873_WHEAT Uncharacterized protein OS=Triticum aestivum PE=4 SV=1	-38.3508	25	46.6	14	2	7	N	SignalP-noTM
529.02	tr|M7YUM7|M7YUM7_TRIUA Intracellular protease 1 OS=Triticum urartu GN=TRIUR3_20039 PE=4 SV=1	-36.2291	26	45	13	2	7	N	SignalP-noTM
530.01	tr|M8C3F3|M8C3F3_AEGTA Serine carboxypeptidase-like 50 OS=Aegilops tauschii GN=F775_18509 PE=4 SV=1	-48.723	36	32.9	20	0	7	N	SignalP-noTM
531.01	tr|W5F8K9|W5F8K9_WHEAT Uncharacterized protein OS=Triticum aestivum PE=4 SV=1	-34.2703	18	55.3	18	1	8	N	SignalP-noTM
531.02	tr|M7YXE4|M7YXE4_TRIUA Uncharacterized protein OS=Triticum urartu GN=TRIUR3_11081 PE=4 SV=1	-32.9071	21	45.2	17	1	8	N	SignalP-noTM
532.01	tr|A6PZH5|A6PZH5_WHEAT Putative glycosyltransferase family 47 OS=Triticum aestivum GN=gt47a PE=2 SV=1	-35.0173	19	46.9	15	4	6	Y	SignalP-noTM
532.02	tr|E0ZPV1|E0ZPV1_WHEAT Chromosome 3B, genomic scaffold, cultivar Chinese Spring OS=Triticum aestivum GN=GT47-13 PE=2 SV=1	-32.8104	18	46.8	7	3	5	Y	SignalP-noTM
533.01	tr|F2D043|F2D043_HORVD Predicted protein OS=Hordeum vulgare var. distichum PE=2 SV=1	-56.6252	33	29.8	20	0	7	N	SignalP-noTM
534.01	tr|R7W2E3|R7W2E3_AEGTA Beta-galactosidase OS=Aegilops tauschii GN=F775_10189 PE=3 SV=1	-82.364	24	80.4	20	0	11	Y	SignalP-noTM
535.01	tr|A0A077RWB9|A0A077RWB9_WHEAT Chromosome 3B, genomic scaffold, cultivar Chinese Spring OS=Triticum aestivum GN=TRAES_3BF041800030CFD_c1 PE=4 SV=1	-26.6	41	18	20	0	6	Y	SignalP-noTM
536.01	tr|M8CK65|M8CK65_AEGTA Acyl-CoA dehydrogenase family member 10 OS=Aegilops tauschii GN=F775_08119 PE=3 SV=1	-50.4883	19	83.5	19	3	11	N	SignalP-noTM
536.02	tr|M7YFC4|M7YFC4_TRIUA Acyl-CoA dehydrogenase family member 10 OS=Triticum urartu GN=TRIUR3_02387 PE=3 SV=1	-45.342	15	81.9	13	1	9	N	SignalP-noTM
537.01	sp|A2WKP3|H2B3_ORYSI Histone H2B.3 OS=Oryza sativa subsp. indica GN=H2B.3 PE=3 SV=1	-17.6662	27	16.5	19	1	4	N	SignalP-noTM
537.02	sp|A2YWI3|H2B2_ORYSI Histone H2B.2 OS=Oryza sativa subsp. indica GN=H2B.2 PE=3 SV=1	-17.0837	28	16.2	18	1	4	N	SignalP-noTM
538.01	tr|R7W3U2|R7W3U2_AEGTA WW domain-containing oxidoreductase OS=Aegilops tauschii GN=F775_18672 PE=3 SV=1	-27.0164	20	35.9	18	2	6	N	SignalP-noTM
538.02	tr|W5E9A3|W5E9A3_WHEAT Uncharacterized protein OS=Triticum aestivum PE=3 SV=1	-27.4472	23	33.7	16	1	5	N	SignalP-noTM
539.01	tr|M7ZL05|M7ZL05_TRIUA Annexin OS=Triticum urartu GN=TRIUR3_32496 PE=3 SV=1	-29.9636	16	38.1	20	0	5	N	SignalP-noTM
540.01	tr|M7Z785|M7Z785_TRIUA Alpha-L-fucosidase 2 OS=Triticum urartu GN=TRIUR3_07658 PE=4 SV=1	-55.9722	19	94.1	19	1	9	N	SignalP-noTM
540.02	tr|W5DWR1|W5DWR1_WHEAT Uncharacterized protein OS=Triticum aestivum PE=4 SV=1	-54.0565	19	93.5	17	1	9	N	SignalP-noTM
541.01	tr|A0A077S148|A0A077S148_WHEAT Chromosome 3B, genomic scaffold, cultivar Chinese Spring OS=Triticum aestivum GN=TRAES_3BF042100040CFD_c1 PE=4 SV=1	-32.113	23	44.4	20	0	6	N	SignalP-noTM
542.01	tr|F2CPX3|F2CPX3_HORVD Predicted protein OS=Hordeum vulgare var. distichum PE=2 SV=1	-32.9136	14	42.4	18	1	4	N	SignalP-TM
542.02	tr|Q7X9L2|Q7X9L2_WHEAT 1-acy1-glycerol-3-phosphate acyltransferase (Fragment) OS=Triticum aestivum PE=2 SV=1	-32.095	23	25.7	16	1	4	N	SignalP-noTM
543.01	tr|M8CC10|M8CC10_AEGTA Developmentally-regulated GTP-binding protein 1 OS=Aegilops tauschii GN=F775_06927 PE=4 SV=1	-18.9204	11	42.1	20	0	3	N	SignalP-noTM
544.01	tr|F2E8J3|F2E8J3_HORVD Predicted protein OS=Hordeum vulgare var. distichum PE=2 SV=1	-16.4117	18	28.1	19	0	3	N	SignalP-TM
545.01	tr|W5BHQ3|W5BHQ3_WHEAT Uncharacterized protein OS=Triticum aestivum PE=4 SV=1	-34.8284	23	46.4	17	3	8	N	SignalP-noTM
545.02	tr|W5AUJ3|W5AUJ3_WHEAT Uncharacterized protein OS=Triticum aestivum PE=4 SV=1	-31.4536	19	45.8	13	1	6	N	SignalP-noTM
546.01	tr|R7VZ03|R7VZ03_AEGTA Putative polygalacturonase OS=Aegilops tauschii GN=F775_32114 PE=3 SV=1	-44.1078	28	42.6	17	3	8	N	SignalP-noTM
546.02	tr|F2D4S0|F2D4S0_HORVD Predicted protein OS=Hordeum vulgare var. distichum PE=2 SV=1	-26.5039	16	51.5	16	1	6	Y	SignalP-noTM
547.01	tr|F2DPP0|F2DPP0_HORVD Proteasome subunit beta type OS=Hordeum vulgare var. distichum PE=2 SV=1	-38.009	20	29.7	19	0	5	N	SignalP-noTM
548.01	tr|M8BPD3|M8BPD3_AEGTA Uncharacterized protein OS=Aegilops tauschii GN=F775_31621 PE=4 SV=1	-83.1138	55	29.1	19	0	10	N	SignalP-noTM
549.01	tr|W5DXC6|W5DXC6_WHEAT Uncharacterized protein OS=Triticum aestivum PE=3 SV=1	-39.9799	17	59.2	17	3	7	N	SignalP-noTM
549.02	tr|W5EHV3|W5EHV3_WHEAT Uncharacterized protein OS=Triticum aestivum PE=3 SV=1	-36.376	18	39.3	14	1	5	N	SignalP-noTM
550.01	tr|I1HVG2|I1HVG2_BRADI Uncharacterized protein OS=Brachypodium distachyon GN=BRADI2G61560 PE=4 SV=1	-27.4079	36	20	15	2	5	N	SignalP-noTM
550.02	tr|F2CQ57|F2CQ57_HORVD Predicted protein OS=Hordeum vulgare var. distichum PE=2 SV=1	-25.5482	38	20.4	11	2	5	N	SignalP-noTM
551.01	tr|M7Z2Z9|M7Z2Z9_TRIUA Delta(24)-sterol reductase OS=Triticum urartu GN=TRIUR3_04574 PE=4 SV=1	-28.5446	16	56.1	19	0	6	N	SignalP-TM
552.01	tr|N1R358|N1R358_AEGTA Transmembrane 9 superfamily member 3 OS=Aegilops tauschii GN=F775_27639 PE=4 SV=1	-36.1418	17	65	13	2	6	Y	SignalP-noTM
552.02	tr|M8ADU1|M8ADU1_TRIUA Transmembrane 9 superfamily member 3 OS=Triticum urartu GN=TRIUR3_24518 PE=4 SV=1	-28.0135	15	65	11	1	5	Y	SignalP-noTM
552.03	tr|B6SY54|B6SY54_MAIZE Transmembrane 9 superfamily protein member 3 OS=Zea mays PE=2 SV=1	-23.1982	9	66.9	11	1	4	Y	SignalP-noTM
553.01	tr|A0A077S002|A0A077S002_WHEAT Chromosome 3B, genomic scaffold, cultivar Chinese Spring OS=Triticum aestivum GN=TRAES_3BF184200020CFD_c1 PE=4 SV=1	-34.7615	19	80.9	19	0	10	N	SignalP-noTM
554.01	sp|P93596|CP51_WHEAT Obtusifoliol 14-alpha demethylase (Fragment) OS=Triticum aestivum GN=CYP51 PE=2 SV=1	-30.822	11	51.5	18	3	4	N	SignalP-noTM
554.02	tr|C0P9T6|C0P9T6_MAIZE Uncharacterized protein OS=Zea mays PE=2 SV=1	-9.65561	5	55.5	5	1	2	N	SignalP-TM
555.01	tr|M8C3S5|M8C3S5_AEGTA Malate dehydrogenase OS=Aegilops tauschii GN=F775_27565 PE=3 SV=1	-51.0847	27	41.9	17	3	6	N	SignalP-noTM
555.02	tr|B8B9L3|B8B9L3_ORYSI Putative uncharacterized protein OS=Oryza sativa subsp. indica GN=OsI_30287 PE=3 SV=1	-34.4542	17	46.9	11	1	4	N	SignalP-noTM
556.01	tr|W5H499|W5H499_WHEAT Uncharacterized protein OS=Triticum aestivum PE=3 SV=1	-38.1202	19	45.5	18	1	6	Y	SignalP-noTM
556.02	tr|W5GDB8|W5GDB8_WHEAT Uncharacterized protein OS=Triticum aestivum PE=3 SV=1	-28.1038	13	57.5	12	1	6	Y	SignalP-noTM
557.01	tr|F2CPM1|F2CPM1_HORVD Predicted protein OS=Hordeum vulgare var. distichum PE=2 SV=1	-20.8863	9	53.1	19	0	3	Y	SignalP-noTM
558.01	tr|W5BLN8|W5BLN8_WHEAT Uncharacterized protein OS=Triticum aestivum PE=4 SV=1	-10.3506	8	35.5	17	2	3	N	SignalP-noTM
558.02	tr|M8C102|M8C102_AEGTA Uncharacterized protein OS=Aegilops tauschii GN=F775_29560 PE=4 SV=1	-9.17849	9	28.7	13	1	2	N	SignalP-TM
559.01	tr|F2CQ75|F2CQ75_HORVD Predicted protein OS=Hordeum vulgare var. distichum PE=2 SV=1	-9.67778	11	23.2	18	0	2	N	SignalP-noTM
560.01	tr|A0A077RWG8|A0A077RWG8_WHEAT Chromosome 3B, genomic scaffold, cultivar Chinese Spring OS=Triticum aestivum GN=TRAES_3BF019300180CFD_c1 PE=4 SV=1	-32.7806	26	34.3	16	2	6	N	SignalP-noTM
560.02	tr|M8B9H5|M8B9H5_AEGTA Uricase OS=Aegilops tauschii GN=F775_07309 PE=3 SV=1	-33.7533	26	34.3	15	2	6	N	SignalP-noTM
561.01	tr|M7ZK00|M7ZK00_TRIUA Alpha-mannosidase OS=Triticum urartu GN=TRIUR3_16376 PE=3 SV=1	-37.1208	9	121.9	14	4	8	N	SignalP-TM
561.02	tr|I1GZC6|I1GZC6_BRADI Alpha-mannosidase OS=Brachypodium distachyon GN=BRADI1G44550 PE=3 SV=1	-23.6863	5	133.8	11	1	5	N	SignalP-TM
562.01	sp|P38076|CYSK_WHEAT Cysteine synthase OS=Triticum aestivum GN=CYS1 PE=2 SV=1	-38.5057	31	34	16	1	9	N	SignalP-noTM
562.02	tr|M8ABK5|M8ABK5_TRIUA Cysteine synthase OS=Triticum urartu GN=TRIUR3_20222 PE=3 SV=1	-40.7175	33	35.5	16	1	9	N	SignalP-noTM
563.01	tr|M7Z6W6|M7Z6W6_TRIUA Glutamate-1-semialdehyde 2,1-aminomutase, chloroplastic OS=Triticum urartu GN=TRIUR3_21733 PE=3 SV=1	-61.1296	22	49.5	17	5	7	N	SignalP-noTM
563.02	tr|K3Z5K2|K3Z5K2_SETIT Uncharacterized protein OS=Setaria italica GN=Si021820m.g PE=3 SV=1	-18.7825	8	53.5	8	1	3	N	SignalP-noTM
564.01	tr|F2EB29|F2EB29_HORVD Predicted protein OS=Hordeum vulgare var. distichum PE=2 SV=1	-15.7484	14	40.2	17	3	4	N	SignalP-noTM
564.02	sp|B8AUI3|GLO3_ORYSI Peroxisomal (S)-2-hydroxy-acid oxidase GLO3 OS=Oryza sativa subsp. indica GN=GLO3 PE=3 SV=1	-9.21467	5	40.4	10	1	2	N	SignalP-noTM
565.01	tr|W5A1L1|W5A1L1_WHEAT Uncharacterized protein OS=Triticum aestivum PE=3 SV=1	-41.2059	29	60.9	17	1	11	N	SignalP-noTM
565.02	tr|Q8W0Q1|Q8W0Q1_WHEAT Putative aldehyde dehydrogenase WIS1 OS=Triticum aestivum GN=wis1 PE=2 SV=1	-45.9187	29	60.9	17	1	11	N	SignalP-noTM
566.01	sp|A1EA38|CYB6_AGRST Cytochrome b6 OS=Agrostis stolonifera GN=petB PE=3 SV=1	-16.8058	15	24.1	18	0	2	N	SignalP-TM
567.01	tr|B4FUB9|B4FUB9_MAIZE Uncharacterized protein OS=Zea mays PE=2 SV=1	-18.3188	31	16.6	16	1	2	N	SignalP-TM
567.02	sp|P23957|VATL_AVESA V-type proton ATPase 16 kDa proteolipid subunit OS=Avena sativa GN=VATP-P1 PE=2 SV=1	-12.2218	31	16.5	14	1	2	N	SignalP-TM
568.01	tr|W5DWT9|W5DWT9_WHEAT Uncharacterized protein OS=Triticum aestivum PE=4 SV=1	-41.2018	43	36.9	18	0	9	N	SignalP-noTM
569.01	tr|M8AM72|M8AM72_TRIUA Long chain acyl-CoA synthetase 8 OS=Triticum urartu GN=TRIUR3_10529 PE=4 SV=1	-37.1673	17	52.5	18	0	5	N	SignalP-TM
570.01	tr|W5G0P0|W5G0P0_WHEAT Uncharacterized protein OS=Triticum aestivum PE=4 SV=1	-36.9385	21	34.5	15	1	4	N	SignalP-noTM
570.02	tr|W5F760|W5F760_WHEAT Uncharacterized protein OS=Triticum aestivum PE=4 SV=1	-36.8163	28	28.3	15	1	4	N	SignalP-noTM
571.01	tr|F2DZ70|F2DZ70_HORVD Aminomethyltransferase OS=Hordeum vulgare var. distichum PE=2 SV=1	-27.4207	14	44.2	18	0	4	Y	SignalP-noTM
572.01	tr|M8CE06|M8CE06_AEGTA Seryl-tRNA synthetase OS=Aegilops tauschii GN=F775_27335 PE=3 SV=1	-19.2853	11	51.6	17	2	3	N	SignalP-noTM
572.02	tr|M0WVS8|M0WVS8_HORVD Uncharacterized protein OS=Hordeum vulgare var. distichum PE=3 SV=1	-16.5058	9	52.5	5	1	2	N	SignalP-noTM
573.01	tr|W4ZNN7|W4ZNN7_WHEAT Uncharacterized protein OS=Triticum aestivum PE=4 SV=1	-23.9278	6	86.8	16	1	4	N	SignalP-TM
573.02	tr|W5A1T9|W5A1T9_WHEAT Uncharacterized protein OS=Triticum aestivum PE=4 SV=1	-23.2347	7	75.6	14	1	4	N	SignalP-TM
574.01	tr|Q06I91|Q06I91_WHEAT Fasciclin-like protein FLA15 OS=Triticum aestivum PE=2 SV=1	-23.8508	17	29.3	17	0	3	Y	SignalP-noTM
575.01	tr|F2EDY6|F2EDY6_HORVD Predicted protein OS=Hordeum vulgare var. distichum PE=2 SV=1	-20.3925	8	38.8	17	0	2	N	SignalP-TM
576.01	tr|W5AW62|W5AW62_WHEAT Oleosin OS=Triticum aestivum PE=3 SV=1	-15.2132	8	15.8	17	0	2	N	SignalP-TM
577.01	tr|F2DBW7|F2DBW7_HORVD Predicted protein OS=Hordeum vulgare var. distichum PE=2 SV=1	-32.2935	38	12.1	12	3	5	N	SignalP-noTM
577.02	tr|W5CME5|W5CME5_WHEAT Chromosome 3B, genomic scaffold, cultivar Chinese Spring OS=Triticum aestivum GN=TRAES_3BF031500010CFD_c1 PE=3 SV=1	-21.0087	27	12.4	11	1	3	N	SignalP-noTM
578.01	tr|F2CRA9|F2CRA9_HORVD Predicted protein OS=Hordeum vulgare var. distichum PE=2 SV=1	-19.1695	11	50.9	17	0	3	Y	SignalP-noTM
579.01	tr|F2E611|F2E611_HORVD Predicted protein OS=Hordeum vulgare var. distichum PE=2 SV=1	-47.3655	17	68	17	0	8	N	SignalP-noTM
580.01	tr|F2EAU2|F2EAU2_HORVD Predicted protein OS=Hordeum vulgare var. distichum PE=2 SV=1	-25.8455	37	22.8	14	2	6	N	SignalP-noTM
580.02	tr|A2X6K4|A2X6K4_ORYSI Putative uncharacterized protein OS=Oryza sativa subsp. indica GN=OsI_07846 PE=3 SV=1	-26.8448	37	22.9	13	2	6	N	SignalP-noTM
581.01	tr|R7WAZ3|R7WAZ3_AEGTA ATP synthase subunit delta', mitochondrial OS=Aegilops tauschii GN=F775_30273 PE=3 SV=1	-15.4645	33	23.6	15	2	4	N	SignalP-noTM
581.02	tr|M8A3M2|M8A3M2_TRIUA ATP synthase subunit delta', mitochondrial OS=Triticum urartu GN=TRIUR3_27013 PE=3 SV=1	-11.6142	14	29.4	14	1	3	N	SignalP-noTM
582.01	tr|M8A3W6|M8A3W6_TRIUA Gamma-glutamyltranspeptidase 1 OS=Triticum urartu GN=TRIUR3_33888 PE=4 SV=1	-37.6657	12	86.2	16	1	6	Y	SignalP-noTM
582.02	tr|W5B9Z4|W5B9Z4_WHEAT Uncharacterized protein (Fragment) OS=Triticum aestivum PE=4 SV=1	-36.8418	16	62.2	15	1	6	N	SignalP-noTM
583.01	tr|R7WFA9|R7WFA9_AEGTA Auxin-induced protein 5NG4 OS=Aegilops tauschii GN=F775_27803 PE=4 SV=1	-20.7959	9	41.7	14	1	2	N	SignalP-TM
583.02	tr|M7Y6G7|M7Y6G7_TRIUA Auxin-induced protein 5NG4 OS=Triticum urartu GN=TRIUR3_22236 PE=4 SV=1	-10.2277	7	43.2	7	1	2	N	SignalP-TM
584.01	tr|A0A077RSY3|A0A077RSY3_WHEAT Chromosome 3B, genomic scaffold, cultivar Chinese Spring OS=Triticum aestivum GN=TRAES_3BF065100030CFD_c1 PE=4 SV=1	-50.6058	32	26.2	14	3	5	N	SignalP-noTM
584.02	tr|F2DRX3|F2DRX3_HORVD Predicted protein OS=Hordeum vulgare var. distichum PE=2 SV=1	-32.2939	24	26.2	13	2	4	N	SignalP-noTM
585.01	tr|M8C2A0|M8C2A0_AEGTA Ferrochelatase OS=Aegilops tauschii GN=F775_08540 PE=3 SV=1	-32.1092	30	49.9	17	0	7	N	SignalP-noTM
586.01	tr|F2DZR9|F2DZR9_HORVD Predicted protein OS=Hordeum vulgare var. distichum PE=2 SV=1	-31.6794	11	67.7	17	0	5	N	SignalP-TM
587.01	tr|N1QWR6|N1QWR6_AEGTA Uncharacterized protein OS=Aegilops tauschii GN=F775_26266 PE=4 SV=1	-10.4647	20	11.2	16	0	2	N	SignalP-noTM
588.01	tr|M8B3V2|M8B3V2_AEGTA Uncharacterized protein OS=Aegilops tauschii GN=F775_31561 PE=4 SV=1	-32.5926	29	24.7	16	0	5	N	SignalP-TM
589.01	tr|W5H151|W5H151_WHEAT Uncharacterized protein OS=Triticum aestivum PE=4 SV=1	-39.2766	27	40.5	16	0	7	N	SignalP-noTM
590.01	tr|I1ITB7|I1ITB7_BRADI Carboxypeptidase OS=Brachypodium distachyon GN=BRADI4G39350 PE=3 SV=1	-26.6545	9	53.5	11	1	4	Y	SignalP-noTM
590.02	tr|N1QS33|N1QS33_AEGTA Carboxypeptidase OS=Aegilops tauschii GN=F775_05275 PE=3 SV=1	-32.2513	22	48.4	11	1	6	Y	SignalP-noTM
590.03	tr|A0A077S7A4|A0A077S7A4_WHEAT Chromosome 3B, genomic scaffold, cultivar Chinese Spring OS=Triticum aestivum GN=TRAES_3BF072400140CFD_c1 PE=4 SV=1	-32.7919	21	50.6	11	1	6	Y	SignalP-noTM
591.01	tr|S5A8C3|S5A8C3_TRIMO S-formylglutathione hydrolase-like protein OS=Triticum monococcum subsp. monococcum GN=SFGH PE=4 SV=1	-47.0306	36	31.5	15	3	6	N	SignalP-noTM
591.02	tr|M7ZF22|M7ZF22_TRIUA S-formylglutathione hydrolase OS=Triticum urartu GN=TRIUR3_02172 PE=4 SV=1	-26.2158	20	28	11	1	4	N	SignalP-noTM
592.01	tr|A2ZJA1|A2ZJA1_ORYSI Putative uncharacterized protein OS=Oryza sativa subsp. indica GN=OsI_37900 PE=3 SV=1	-24.9788	10	52.1	16	0	4	N	SignalP-noTM
593.01	tr|F2CRK4|F2CRK4_HORVD Predicted protein (Fragment) OS=Hordeum vulgare var. distichum PE=2 SV=1	-40.5215	22	42.6	14	3	6	N	SignalP-noTM
593.02	tr|M0YUL2|M0YUL2_HORVD Uncharacterized protein OS=Hordeum vulgare var. distichum PE=4 SV=1	-18.6213	14	38.6	13	2	5	N	SignalP-noTM
594.01	tr|M8AEP3|M8AEP3_TRIUA Soluble inorganic pyrophosphatase OS=Triticum urartu GN=TRIUR3_00195 PE=3 SV=1	-30.9105	26	24.3	14	2	4	N	SignalP-noTM
594.02	tr|A0A077RQ84|A0A077RQ84_WHEAT Chromosome 3B, genomic scaffold, cultivar Chinese Spring OS=Triticum aestivum GN=TRAES_3BF064800070CFD_c1 PE=4 SV=1	-25.5922	39	22.3	11	2	4	N	SignalP-noTM
595.01	tr|A9U8G8|A9U8G8_TRITU Alcohol dehydrogenase ADH1A OS=Triticum turgidum subsp. dicoccon PE=2 SV=1	-51.5028	35	40.9	16	0	10	N	SignalP-noTM
596.01	tr|M8B4L4|M8B4L4_TRIUA Phosphoenolpyruvate/phosphate translocator 1, chloroplastic OS=Triticum urartu GN=TRIUR3_20431 PE=4 SV=1	-37.2534	23	31	16	0	4	N	SignalP-TM
597.01	tr|M8AM68|M8AM68_TRIUA Uncharacterized protein OS=Triticum urartu GN=TRIUR3_21258 PE=4 SV=1	-14.7399	12	21	16	0	2	N	SignalP-noTM
598.01	tr|M7YF02|M7YF02_TRIUA 26S proteasome non-ATPase regulatory subunit RPN12A OS=Triticum urartu GN=TRIUR3_24571 PE=4 SV=1	-25.264	16	46.3	16	0	5	N	SignalP-noTM
599.01	tr|F2D0K9|F2D0K9_HORVD Predicted protein OS=Hordeum vulgare var. distichum PE=2 SV=1	-25.948	16	34	16	0	5	N	SignalP-noTM
600.01	tr|B4FMY9|B4FMY9_MAIZE Putative oxidoreductase, aldo/keto reductase family protein OS=Zea mays GN=ZEAMMB73_769815 PE=2 SV=1	-33.1852	21	28.9	16	0	4	N	SignalP-noTM
601.01	tr|F2D5T2|F2D5T2_HORVD Predicted protein OS=Hordeum vulgare var. distichum PE=2 SV=1	-25.4422	33	27.5	16	0	6	N	SignalP-noTM
602.01	tr|W5FJN1|W5FJN1_WHEAT Chalcone-flavonone isomerase family protein OS=Triticum aestivum GN=Chi-B1 PE=3 SV=1	-44.5643	51	23.7	13	2	6	N	SignalP-noTM
602.02	tr|W5QKZ0|W5QKZ0_WHEAT Chalcone-flavonone isomerase family protein OS=Triticum aestivum GN=Chi-A1 PE=3 SV=1	-33.2888	52	23.5	10	2	6	N	SignalP-noTM
603.01	tr|M8C6Q8|M8C6Q8_AEGTA UDP-glucose:glycoprotein glucosyltransferase 1 OS=Aegilops tauschii GN=F775_04343 PE=4 SV=1	-46.3201	5	273.4	16	0	8	N	SignalP-TM
604.01	tr|M8CE91|M8CE91_AEGTA Oxysterol-binding protein 8 OS=Aegilops tauschii GN=F775_07654 PE=4 SV=1	-32.9768	18	56.7	16	0	6	N	SignalP-noTM
605.01	tr|M8A386|M8A386_TRIUA 26S proteasome non-ATPase regulatory subunit 5 OS=Triticum urartu GN=TRIUR3_20322 PE=4 SV=1	-34.8091	12	77.5	15	1	6	N	SignalP-noTM
605.02	tr|W5A0L9|W5A0L9_WHEAT Uncharacterized protein OS=Triticum aestivum PE=4 SV=1	-37.9932	19	51.3	15	1	6	N	SignalP-TM
606.01	tr|M8A7I9|M8A7I9_TRIUA Chitinase 2 OS=Triticum urartu GN=TRIUR3_18141 PE=3 SV=1	-59.2499	42	24.8	15	1	6	N	SignalP-noTM
606.02	tr|M8BM62|M8BM62_AEGTA Chitinase 2 OS=Aegilops tauschii GN=F775_31101 PE=3 SV=1	-51.9712	30	31.7	14	1	6	N	SignalP-noTM
[truncated: 814 more rows]

## Sheet: TableS3
Chateigner-Boutin et al.
[truncated: 111 more rows]
